# Supplementary material for: 5-{4-[(1R,3S,4S)-Neomenth­yloxy]phen­yl}-1H-tetra­zole
Source: IUCrdata. 2026 Jan 16;11(Pt 1):x260033. doi: 10.1107/S2414314626000337 (PMC12874260; doi:10.1107/S2414314626000337)
Supplement: Supplementary file 1 [file x-11-x260033-sup1.cif]

##############################################################################
#                                                                            #
# This CIF contains the data for a data article accepted for                 #
# publication in IUCrData. It conforms to the requirements of                #
# Notes for Authors for IUCrData, and has been                               #
# peer reviewed under the auspices of IUCrData.                              #
#                                                                            #
# Full details of the Crystallographic Information File format               #
# are given in the paper "The Crystallographic Information File (CIF):       #
# a New Standard Archive File for Crystallography" by S. R. Hall, F. H.      #
# Allen and I. D. Brown [Acta Cryst. (1991), A47, 655-685].                  #
#                                                                            #
# The current version of the core CIF dictionary is obtainable from          #
# ftp://ftp.iucr.org/pub/cif_core.dic.                                       #
#                                                                            #
# Software is freely available for graphical display of the structure(s)     #
# in this CIF. For information consult the CIF software page                 #
# http://www.iucr.org/resources/cif/software.                                #
#                                                                            #
# This file may be used for bona fide research purposes within the           #
# scientific community so long as proper attribution is given to the data    # 
# article from which it was obtained.                                        #
#                                                                            #
##############################################################################
data_I
_audit_creation_method     'SHELXL-2019/3'
_chemical_name_systematic
;
5-{4-[(1<i>R</i>,3<i>S</i>,4<i>S</i>)-Neomenthyloxy]phenyl}-1<i>H</i>-tetrazole
;
_chemical_name_common     ?
_chemical_formula_moiety     'C17 H24 N4 O'
_chemical_formula_sum     'C17 H24 N4 O'
_chemical_formula_iupac     'C17 H24 N4 O'
_chemical_formula_weight     300.40
_chemical_melting_point     ?
_chemical_absolute_configuration     rmad
_space_group_crystal_system     monoclinic
_space_group_name_H-M_alt     'P 21'
_space_group_name_Hall     'P 2yb'
loop_
    _space_group_symop_operation_xyz
    'x, y, z'
    '-x, y+1/2, -z'
_cell_length_a     9.0309(2)
_cell_length_b     10.0456(3)
_cell_length_c     18.3977(5)
_cell_angle_alpha     90
_cell_angle_beta     97.431(2)
_cell_angle_gamma     90
_cell_volume     1655.04(8)
_cell_formula_units_Z     4
_cell_measurement_reflns_used     26984
_cell_measurement_theta_min     4.85
_cell_measurement_theta_max     70.73
_cell_measurement_temperature     120(2)
_exptl_crystal_description     block
_exptl_crystal_colour     colorless
_exptl_crystal_size_max     0.438
_exptl_crystal_size_mid     0.274
_exptl_crystal_size_min     0.169
_exptl_crystal_density_diffrn     1.206
_exptl_crystal_density_meas     ?
_exptl_crystal_density_method     ?
_exptl_crystal_F_000     648
_exptl_absorpt_coefficient_mu     0.614
_exptl_absorpt_correction_type     none
_exptl_absorpt_process_details     ?
_exptl_absorpt_correction_T_min     ?
_exptl_absorpt_correction_T_max     ?
_diffrn_ambient_temperature     120(2)
_diffrn_source     'microfocus tube'
_diffrn_radiation_type     CuK\a
_diffrn_radiation_wavelength     1.54178
_diffrn_measurement_device_type     'Stoe Stadivari'
_diffrn_measurement_method     'rotation method, \w scans'
_diffrn_detector_area_resol_mean     13.33
_diffrn_reflns_number     12932
_diffrn_reflns_av_R_equivalents     0.0158
_diffrn_reflns_av_unetI/netI     0.0214
_diffrn_reflns_theta_min     4.848
_diffrn_reflns_theta_max     67.960
_diffrn_reflns_theta_full     67.679
_diffrn_measured_fraction_theta_max     0.956
_diffrn_measured_fraction_theta_full     0.958
_diffrn_reflns_limit_h_min     -10
_diffrn_reflns_limit_h_max     8
_diffrn_reflns_limit_k_min     -12
_diffrn_reflns_limit_k_max     12
_diffrn_reflns_limit_l_min     -21
_diffrn_reflns_limit_l_max     22
_refine_special_details
;
Hydrogen atoms attached to carbons were placed at calculated
positions and were refined in the riding-model approximation with
C~aromatic~--H = 0.95, C~methyl~--H = 0.98, C~methylene~--H = 0.99,
C~tertiary~--H = 1.00 \%A, and with <i>U</i>~iso~(H) = 1.5
<i>U</i>~eq~(C~methyl~) and with <i>U</i>~iso~(H) = 1.2 <i>U</i>~eq~(C) for
the remaining C atoms. The methyl groups were allowed to rotate but not to
tip. Hydrogen atoms attached to nitrogen were freely refined with isotropic
displacement parameters.
;
_reflns_number_total     5536
_reflns_number_gt     5198
_reflns_threshold_expression     'I > 2\s(I)'
_refine_ls_structure_factor_coef     Fsqd
_refine_ls_matrix_type     full
_refine_ls_R_factor_all     0.0317
_refine_ls_R_factor_gt     0.0305
_refine_ls_wR_factor_gt     0.0810
_refine_ls_wR_factor_ref     0.0815
_refine_ls_goodness_of_fit_ref     1.022
_refine_ls_restrained_S_all     1.022
_refine_ls_number_reflns     5536
_refine_ls_number_parameters     411
_refine_ls_number_restraints     1
_refine_ls_hydrogen_treatment     mixed
_refine_ls_weighting_scheme     calc
_refine_ls_weighting_details
                      'w=1/[\s^2^(Fo^2^)+(0.0592P)^2^] where P=(Fo^2^+2Fc^2^)/3'
_atom_sites_solution_hydrogens     mixed
_atom_sites_solution_primary     dual
_atom_sites_solution_secondary     ?
_refine_ls_shift/su_max     0.000
_refine_ls_shift/su_mean     0.000
_refine_diff_density_max     0.150
_refine_diff_density_min     -0.189
_refine_ls_extinction_method     none
_refine_ls_extinction_coef     .
_refine_ls_abs_structure_details
;
Flack <i>x</i> determined using 2193 quotients
[(<i>I</i>^+^)-(<i>I</i>^-^)]/[(<i>I</i>^+^)+(<i>I</i>^-^)]
(Parsons <i>et al.</i>, 2013)
;
_refine_ls_abs_structure_Flack     0.05(19)
loop_
    _atom_type_symbol
    _atom_type_description
    _atom_type_scat_dispersion_real
    _atom_type_scat_dispersion_imag
    _atom_type_scat_source
    'C' 'C' 0.0181 0.0091
                         'International Tables Vol C Tables 4.2.6.8 and 6.1.1.4'
    'H' 'H' 0.0000 0.0000
                         'International Tables Vol C Tables 4.2.6.8 and 6.1.1.4'
    'N' 'N' 0.0311 0.0180
                         'International Tables Vol C Tables 4.2.6.8 and 6.1.1.4'
    'O' 'O' 0.0492 0.0322
                         'International Tables Vol C Tables 4.2.6.8 and 6.1.1.4'
_computing_data_collection
;
X-Area WinXpose 2.0.28 (Stoe & Cie, 2020)
;
_computing_cell_refinement
;
X-Area Recipe 2.0.2 (Stoe & Cie, 2020)
;
_computing_data_reduction
;
X-Area Integrate 2.5.18.0 (Stoe & Cie, 2020)
;
_computing_structure_solution
;
<i>SHELXT2014</i> (Sheldrick, 2015a)
;
_computing_structure_refinement
;
<i>SHELXL2019/2</i> (Sheldrick, 2015b)
;
_computing_molecular_graphics
;
Platon (Spek, 2009)
;
_computing_publication_material     ?
loop_
    _atom_site_type_symbol
    _atom_site_label
    _atom_site_fract_x
    _atom_site_fract_y
    _atom_site_fract_z
    _atom_site_U_iso_or_equiv
    _atom_site_adp_type
    _atom_site_calc_flag
    _atom_site_occupancy
    _atom_site_disorder_assembly
    _atom_site_disorder_group
    C C1A 0.5825(2) 0.5274(2) 0.29693(10) 0.0245(4) Uani d 1 . .
    H H1A 0.583779 0.611130 0.267577 0.029 Uiso calc 1 . .
    C C2A 0.4743(2) 0.5430(2) 0.35327(11) 0.0311(5) Uani d 1 . .
    H H2A 0.372802 0.559397 0.327434 0.037 Uiso calc 1 . .
    H H2B 0.503618 0.621710 0.384210 0.037 Uiso calc 1 . .
    C C3A 0.4701(2) 0.4211(3) 0.40236(11) 0.0336(5) Uani d 1 . .
    H H3A 0.430777 0.344572 0.370894 0.040 Uiso calc 1 . .
    C C4A 0.6280(2) 0.3860(2) 0.43740(11) 0.0355(5) Uani d 1 . .
    H H4A 0.664539 0.456434 0.472887 0.043 Uiso calc 1 . .
    H H4B 0.624801 0.301501 0.464859 0.043 Uiso calc 1 . .
    C C5A 0.7369(2) 0.3713(2) 0.38170(11) 0.0302(5) Uani d 1 . .
    H H5A 0.707952 0.293094 0.350269 0.036 Uiso calc 1 . .
    H H5B 0.838055 0.354585 0.407798 0.036 Uiso calc 1 . .
    C C6A 0.7414(2) 0.49522(19) 0.33302(11) 0.0251(4) Uani d 1 . .
    H H6A 0.774833 0.571389 0.366128 0.030 Uiso calc 1 . .
    C C7A 0.3674(3) 0.4418(3) 0.46051(13) 0.0505(7) Uani d 1 . .
    H H7A 0.403677 0.516678 0.492015 0.076 Uiso calc 1 . .
    H H7B 0.366004 0.360955 0.490250 0.076 Uiso calc 1 . .
    H H7C 0.266139 0.461004 0.436801 0.076 Uiso calc 1 . .
    C C8A 0.8528(2) 0.4834(2) 0.27747(12) 0.0322(5) Uani d 1 . .
    H H8A 0.822754 0.405686 0.244945 0.039 Uiso calc 1 . .
    C C9A 0.8538(3) 0.6064(3) 0.22948(13) 0.0477(6) Uani d 1 . .
    H H9A 0.933180 0.598287 0.198140 0.072 Uiso calc 1 . .
    H H9B 0.871610 0.685550 0.260548 0.072 Uiso calc 1 . .
    H H9C 0.757108 0.614834 0.198788 0.072 Uiso calc 1 . .
    C C10A 1.0118(3) 0.4595(3) 0.31413(16) 0.0546(7) Uani d 1 . .
    H H10A 1.014628 0.378564 0.344000 0.082 Uiso calc 1 . .
    H H10B 1.044682 0.535600 0.345468 0.082 Uiso calc 1 . .
    H H10C 1.078438 0.448992 0.276476 0.082 Uiso calc 1 . .
    O O11A 0.53885(14) 0.41666(13) 0.24847(7) 0.0247(3) Uani d 1 . .
    C C12A 0.4188(2) 0.4282(2) 0.19580(10) 0.0209(4) Uani d 1 . .
    C C13A 0.3723(2) 0.3096(2) 0.16065(11) 0.0235(4) Uani d 1 . .
    H H13A 0.424115 0.229221 0.174203 0.028 Uiso calc 1 . .
    C C14A 0.2515(2) 0.30784(19) 0.10629(11) 0.0234(4) Uani d 1 . .
    H H14A 0.220190 0.226123 0.083240 0.028 Uiso calc 1 . .
    C C15A 0.1751(2) 0.4250(2) 0.08493(9) 0.0203(4) Uani d 1 . .
    C C16A 0.2240(2) 0.54372(19) 0.11908(10) 0.0225(4) Uani d 1 . .
    H H16A 0.174227 0.624478 0.104304 0.027 Uiso calc 1 . .
    C C17A 0.3442(2) 0.5461(2) 0.17429(10) 0.0244(4) Uani d 1 . .
    H H17A 0.375490 0.627729 0.197368 0.029 Uiso calc 1 . .
    C C18A 0.0477(2) 0.42183(19) 0.02680(10) 0.0191(4) Uani d 1 . .
    N N19A -0.01619(19) 0.31316(17) -0.00471(9) 0.0215(4) Uani d 1 . .
    N N20A -0.12990(18) 0.35638(17) -0.05509(8) 0.0232(4) Uani d 1 . .
    N N21A -0.13654(18) 0.48508(17) -0.05528(9) 0.0225(4) Uani d 1 . .
    N N22A -0.02606(18) 0.52685(19) -0.00412(9) 0.0199(4) Uani d 1 . .
    H H22A -0.014(3) 0.608(3) -0.0001(13) 0.021(6) Uiso d 1 . .
    C C1B 0.9115(2) 0.4506(2) 0.71274(10) 0.0238(4) Uani d 1 . .
    H H1B 0.995759 0.385528 0.715363 0.029 Uiso calc 1 . .
    C C2B 0.7796(2) 0.38651(19) 0.74236(10) 0.0258(4) Uani d 1 . .
    H H2C 0.809383 0.359731 0.793965 0.031 Uiso calc 1 . .
    H H2D 0.749666 0.305300 0.713677 0.031 Uiso calc 1 . .
    C C3B 0.6469(2) 0.4817(2) 0.73827(11) 0.0285(4) Uani d 1 . .
    H H3B 0.679123 0.561408 0.768874 0.034 Uiso calc 1 . .
    C C4B 0.6058(2) 0.5288(2) 0.65946(11) 0.0304(5) Uani d 1 . .
    H H4C 0.523248 0.593969 0.657567 0.036 Uiso calc 1 . .
    H H4D 0.569917 0.451856 0.628417 0.036 Uiso calc 1 . .
    C C5B 0.7376(2) 0.5928(2) 0.62863(11) 0.0291(5) Uani d 1 . .
    H H5C 0.765557 0.675987 0.655890 0.035 Uiso calc 1 . .
    H H5D 0.707064 0.616626 0.576635 0.035 Uiso calc 1 . .
    C C6B 0.8740(2) 0.5006(2) 0.63389(10) 0.0261(4) Uani d 1 . .
    H H6B 0.845263 0.421292 0.602306 0.031 Uiso calc 1 . .
    C C7B 0.5149(3) 0.4194(3) 0.76912(14) 0.0425(6) Uani d 1 . .
    H H7D 0.546085 0.390597 0.819692 0.064 Uiso calc 1 . .
    H H7E 0.479181 0.342292 0.739219 0.064 Uiso calc 1 . .
    H H7F 0.434461 0.484983 0.768353 0.064 Uiso calc 1 . .
    C C8B 1.0097(2) 0.5657(3) 0.60540(11) 0.0340(5) Uani d 1 . .
    H H8B 1.034735 0.647748 0.635275 0.041 Uiso calc 1 . .
    C C9B 1.1473(3) 0.4767(3) 0.61509(15) 0.0548(7) Uani d 1 . .
    H H9D 1.124336 0.392246 0.589452 0.082 Uiso calc 1 . .
    H H9E 1.176890 0.459495 0.667379 0.082 Uiso calc 1 . .
    H H9F 1.229293 0.521156 0.594664 0.082 Uiso calc 1 . .
    C C10B 0.9761(3) 0.6092(3) 0.52553(13) 0.0492(7) Uani d 1 . .
    H H10D 1.064929 0.651043 0.510099 0.074 Uiso calc 1 . .
    H H10E 0.893426 0.673132 0.520477 0.074 Uiso calc 1 . .
    H H10F 0.948229 0.531286 0.494696 0.074 Uiso calc 1 . .
    O O11B 0.95890(14) 0.56759(14) 0.75611(7) 0.0245(3) Uani d 1 . .
    C C12B 1.0721(2) 0.5587(2) 0.81188(9) 0.0201(4) Uani d 1 . .
    C C13B 1.1269(2) 0.6803(2) 0.84092(11) 0.0226(4) Uani d 1 . .
    H H13B 1.080327 0.760915 0.823272 0.027 Uiso calc 1 . .
    C C14B 1.2479(2) 0.68448(19) 0.89494(11) 0.0225(4) Uani d 1 . .
    H H14B 1.285838 0.767792 0.913345 0.027 Uiso calc 1 . .
    C C15B 1.3148(2) 0.5663(2) 0.92267(9) 0.0189(4) Uani d 1 . .
    C C16B 1.2553(2) 0.44547(19) 0.89608(10) 0.0201(4) Uani d 1 . .
    H H16B 1.298066 0.364810 0.915915 0.024 Uiso calc 1 . .
    C C17B 1.1349(2) 0.4403(2) 0.84129(10) 0.0214(4) Uani d 1 . .
    H H17B 1.095384 0.356950 0.823855 0.026 Uiso calc 1 . .
    C C18B 1.4446(2) 0.57123(19) 0.97906(10) 0.0190(4) Uani d 1 . .
    N N19B 1.5107(2) 0.67937(17) 1.00894(9) 0.0225(4) Uani d 1 . .
    N N20B 1.62635(18) 0.63602(17) 1.05854(9) 0.0245(4) Uani d 1 . .
    N N21B 1.63188(18) 0.50794(16) 1.05952(9) 0.0234(4) Uani d 1 . .
    N N22B 1.51881(18) 0.46519(18) 1.00996(9) 0.0200(4) Uani d 1 . .
    H H22B 1.507(3) 0.381(3) 1.0051(14) 0.040(7) Uiso d 1 . .
loop_
    _atom_site_aniso_label
    _atom_site_aniso_U_11
    _atom_site_aniso_U_22
    _atom_site_aniso_U_33
    _atom_site_aniso_U_12
    _atom_site_aniso_U_13
    _atom_site_aniso_U_23
    C1A 0.0255(11) 0.0209(10) 0.0253(9) 0.0005(7) -0.0040(8) -0.0030(8)
    C2A 0.0252(10) 0.0350(11) 0.0308(10) 0.0058(8) -0.0046(8) -0.0088(9)
    C3A 0.0248(11) 0.0467(13) 0.0290(10) -0.0043(9) 0.0020(8) -0.0024(10)
    C4A 0.0308(12) 0.0433(12) 0.0308(10) -0.0023(9) -0.0021(9) 0.0090(9)
    C5A 0.0236(11) 0.0300(11) 0.0350(11) 0.0018(8) -0.0040(8) 0.0067(9)
    C6A 0.0233(10) 0.0210(10) 0.0294(10) -0.0002(7) -0.0028(8) -0.0010(8)
    C7A 0.0356(14) 0.082(2) 0.0345(12) -0.0028(13) 0.0052(10) -0.0052(13)
    C8A 0.0268(11) 0.0306(11) 0.0391(12) -0.0052(8) 0.0033(9) -0.0045(9)
    C9A 0.0418(15) 0.0646(18) 0.0365(12) -0.0042(11) 0.0040(10) 0.0151(12)
    C10A 0.0286(13) 0.0625(18) 0.0742(18) 0.0049(11) 0.0125(13) 0.0311(15)
    O11A 0.0261(8) 0.0205(7) 0.0255(7) 0.0029(6) -0.0041(5) -0.0016(6)
    C12A 0.0198(10) 0.0229(10) 0.0197(9) -0.0006(8) 0.0011(7) 0.0003(8)
    C13A 0.0230(11) 0.0182(10) 0.0290(10) 0.0018(8) 0.0023(8) 0.0038(8)
    C14A 0.0241(10) 0.0177(10) 0.0277(10) -0.0026(8) 0.0009(8) -0.0019(8)
    C15A 0.0207(10) 0.0199(9) 0.0208(9) -0.0012(8) 0.0044(7) 0.0012(8)
    C16A 0.0261(10) 0.0163(9) 0.0244(9) 0.0029(7) 0.0008(7) 0.0004(7)
    C17A 0.0273(11) 0.0194(10) 0.0251(9) -0.0003(8) -0.0014(8) -0.0048(8)
    C18A 0.0207(10) 0.0165(9) 0.0205(9) -0.0008(7) 0.0046(7) 0.0010(8)
    N19A 0.0219(9) 0.0179(8) 0.0239(8) -0.0014(6) -0.0003(6) 0.0020(6)
    N20A 0.0242(9) 0.0200(9) 0.0244(8) -0.0017(6) -0.0004(7) 0.0023(7)
    N21A 0.0221(9) 0.0207(9) 0.0242(8) -0.0022(6) 0.0005(7) -0.0005(6)
    N22A 0.0206(9) 0.0156(9) 0.0230(8) -0.0011(6) 0.0008(6) -0.0004(6)
    C1B 0.0218(10) 0.0247(11) 0.0240(9) 0.0020(8) -0.0009(7) -0.0051(8)
    C2B 0.0316(11) 0.0216(9) 0.0233(9) -0.0008(8) 0.0008(8) -0.0010(7)
    C3B 0.0252(11) 0.0276(10) 0.0337(10) -0.0010(8) 0.0080(8) -0.0038(8)
    C4B 0.0195(10) 0.0306(10) 0.0401(11) 0.0016(7) 0.0000(8) 0.0019(9)
    C5B 0.0254(11) 0.0328(12) 0.0277(10) -0.0017(8) -0.0024(8) 0.0050(8)
    C6B 0.0206(10) 0.0343(11) 0.0227(9) -0.0038(8) 0.0002(7) -0.0039(8)
    C7B 0.0365(13) 0.0424(13) 0.0519(13) -0.0044(10) 0.0181(11) 0.0010(11)
    C8B 0.0278(12) 0.0478(13) 0.0264(10) -0.0075(10) 0.0037(8) -0.0071(10)
    C9B 0.0291(14) 0.090(2) 0.0480(14) 0.0017(13) 0.0137(11) -0.0001(14)
    C10B 0.0425(15) 0.0715(18) 0.0345(12) -0.0191(12) 0.0087(10) 0.0042(12)
    O11B 0.0235(7) 0.0237(7) 0.0242(6) 0.0017(6) -0.0050(5) -0.0034(6)
    C12B 0.0171(9) 0.0238(10) 0.0199(8) -0.0001(8) 0.0036(7) 0.0009(8)
    C13B 0.0232(11) 0.0174(10) 0.0268(10) 0.0012(7) 0.0017(8) 0.0037(8)
    C14B 0.0230(10) 0.0167(9) 0.0273(10) -0.0025(7) 0.0016(8) 0.0007(8)
    C15B 0.0178(9) 0.0187(9) 0.0206(8) -0.0017(8) 0.0033(7) -0.0002(8)
    C16B 0.0209(10) 0.0175(9) 0.0223(9) 0.0022(7) 0.0038(7) 0.0013(7)
    C17B 0.0222(10) 0.0178(9) 0.0242(9) -0.0028(7) 0.0034(7) -0.0038(7)
    C18B 0.0191(9) 0.0157(9) 0.0227(8) 0.0001(8) 0.0044(7) 0.0016(8)
    N19B 0.0215(8) 0.0179(8) 0.0266(9) -0.0015(6) -0.0025(7) 0.0003(6)
    N20B 0.0237(9) 0.0187(9) 0.0292(9) -0.0006(6) -0.0038(7) 0.0016(7)
    N21B 0.0226(9) 0.0169(9) 0.0289(9) -0.0012(6) -0.0038(7) 0.0003(6)
    N22B 0.0193(9) 0.0135(9) 0.0260(8) -0.0017(6) -0.0011(7) -0.0007(6)
_geom_special_details
;
 All esds (except the esd in the dihedral angle between two l.s. planes)
 are estimated using the full covariance matrix.  The cell esds are taken
 into account individually in the estimation of esds in distances, angles
 and torsion angles; correlations between esds in cell parameters are only
 used when they are defined by crystal symmetry.  An approximate (isotropic)
 treatment of cell esds is used for estimating esds involving l.s. planes.
;
loop_
    _geom_bond_atom_site_label_1
    _geom_bond_atom_site_label_2
    _geom_bond_site_symmetry_2
    _geom_bond_distance
    _geom_bond_publ_flag
    C1A O11A . 1.448(2) ?
    C1A C2A . 1.522(3) ?
    C1A C6A . 1.536(3) ?
    C1A H1A . 1.0000 ?
    C2A C3A . 1.525(3) ?
    C2A H2A . 0.9900 ?
    C2A H2B . 0.9900 ?
    C3A C7A . 1.518(3) ?
    C3A C4A . 1.528(3) ?
    C3A H3A . 1.0000 ?
    C4A C5A . 1.516(3) ?
    C4A H4A . 0.9900 ?
    C4A H4B . 0.9900 ?
    C5A C6A . 1.538(3) ?
    C5A H5A . 0.9900 ?
    C5A H5B . 0.9900 ?
    C6A C8A . 1.529(3) ?
    C6A H6A . 1.0000 ?
    C7A H7A . 0.9800 ?
    C7A H7B . 0.9800 ?
    C7A H7C . 0.9800 ?
    C8A C9A . 1.519(3) ?
    C8A C10A . 1.524(3) ?
    C8A H8A . 1.0000 ?
    C9A H9A . 0.9800 ?
    C9A H9B . 0.9800 ?
    C9A H9C . 0.9800 ?
    C10A H10A . 0.9800 ?
    C10A H10B . 0.9800 ?
    C10A H10C . 0.9800 ?
    O11A C12A . 1.362(2) ?
    C12A C13A . 1.394(3) ?
    C12A C17A . 1.395(3) ?
    C13A C14A . 1.381(3) ?
    C13A H13A . 0.9500 ?
    C14A C15A . 1.395(3) ?
    C14A H14A . 0.9500 ?
    C15A C16A . 1.393(3) ?
    C15A C18A . 1.466(3) ?
    C16A C17A . 1.387(3) ?
    C16A H16A . 0.9500 ?
    C17A H17A . 0.9500 ?
    C18A N19A . 1.332(3) ?
    C18A N22A . 1.335(3) ?
    N19A N20A . 1.362(2) ?
    N20A N21A . 1.294(2) ?
    N21A N22A . 1.347(2) ?
    N22A H22A . 0.82(3) ?
    C1B O11B . 1.454(2) ?
    C1B C2B . 1.516(3) ?
    C1B C6B . 1.531(3) ?
    C1B H1B . 1.0000 ?
    C2B C3B . 1.527(3) ?
    C2B H2C . 0.9900 ?
    C2B H2D . 0.9900 ?
    C3B C7B . 1.520(3) ?
    C3B C4B . 1.525(3) ?
    C3B H3B . 1.0000 ?
    C4B C5B . 1.525(3) ?
    C4B H4C . 0.9900 ?
    C4B H4D . 0.9900 ?
    C5B C6B . 1.535(3) ?
    C5B H5C . 0.9900 ?
    C5B H5D . 0.9900 ?
    C6B C8B . 1.540(3) ?
    C6B H6B . 1.0000 ?
    C7B H7D . 0.9800 ?
    C7B H7E . 0.9800 ?
    C7B H7F . 0.9800 ?
    C8B C9B . 1.523(4) ?
    C8B C10B . 1.525(3) ?
    C8B H8B . 1.0000 ?
    C9B H9D . 0.9800 ?
    C9B H9E . 0.9800 ?
    C9B H9F . 0.9800 ?
    C10B H10D . 0.9800 ?
    C10B H10E . 0.9800 ?
    C10B H10F . 0.9800 ?
    O11B C12B . 1.355(2) ?
    C12B C17B . 1.396(3) ?
    C12B C13B . 1.398(3) ?
    C13B C14B . 1.379(3) ?
    C13B H13B . 0.9500 ?
    C14B C15B . 1.398(3) ?
    C14B H14B . 0.9500 ?
    C15B C16B . 1.390(3) ?
    C15B C18B . 1.462(2) ?
    C16B C17B . 1.384(3) ?
    C16B H16B . 0.9500 ?
    C17B H17B . 0.9500 ?
    C18B N19B . 1.324(3) ?
    C18B N22B . 1.345(3) ?
    N19B N20B . 1.366(2) ?
    N20B N21B . 1.288(2) ?
    N21B N22B . 1.348(2) ?
    N22B H22B . 0.85(3) ?
loop_
    _geom_angle_atom_site_label_1
    _geom_angle_atom_site_label_2
    _geom_angle_atom_site_label_3
    _geom_angle_site_symmetry_1
    _geom_angle_site_symmetry_3
    _geom_angle
    _geom_angle_publ_flag
    O11A C1A C2A . . 110.53(16) ?
    O11A C1A C6A . . 105.59(15) ?
    C2A C1A C6A . . 111.94(16) ?
    O11A C1A H1A . . 109.6 ?
    C2A C1A H1A . . 109.6 ?
    C6A C1A H1A . . 109.6 ?
    C1A C2A C3A . . 112.83(17) ?
    C1A C2A H2A . . 109.0 ?
    C3A C2A H2A . . 109.0 ?
    C1A C2A H2B . . 109.0 ?
    C3A C2A H2B . . 109.0 ?
    H2A C2A H2B . . 107.8 ?
    C7A C3A C2A . . 111.8(2) ?
    C7A C3A C4A . . 110.87(17) ?
    C2A C3A C4A . . 110.03(18) ?
    C7A C3A H3A . . 108.0 ?
    C2A C3A H3A . . 108.0 ?
    C4A C3A H3A . . 108.0 ?
    C5A C4A C3A . . 112.86(16) ?
    C5A C4A H4A . . 109.0 ?
    C3A C4A H4A . . 109.0 ?
    C5A C4A H4B . . 109.0 ?
    C3A C4A H4B . . 109.0 ?
    H4A C4A H4B . . 107.8 ?
    C4A C5A C6A . . 112.53(18) ?
    C4A C5A H5A . . 109.1 ?
    C6A C5A H5A . . 109.1 ?
    C4A C5A H5B . . 109.1 ?
    C6A C5A H5B . . 109.1 ?
    H5A C5A H5B . . 107.8 ?
    C8A C6A C1A . . 112.73(16) ?
    C8A C6A C5A . . 113.34(17) ?
    C1A C6A C5A . . 109.19(16) ?
    C8A C6A H6A . . 107.1 ?
    C1A C6A H6A . . 107.1 ?
    C5A C6A H6A . . 107.1 ?
    C3A C7A H7A . . 109.5 ?
    C3A C7A H7B . . 109.5 ?
    H7A C7A H7B . . 109.5 ?
    C3A C7A H7C . . 109.5 ?
    H7A C7A H7C . . 109.5 ?
    H7B C7A H7C . . 109.5 ?
    C9A C8A C10A . . 108.04(19) ?
    C9A C8A C6A . . 112.28(19) ?
    C10A C8A C6A . . 112.35(19) ?
    C9A C8A H8A . . 108.0 ?
    C10A C8A H8A . . 108.0 ?
    C6A C8A H8A . . 108.0 ?
    C8A C9A H9A . . 109.5 ?
    C8A C9A H9B . . 109.5 ?
    H9A C9A H9B . . 109.5 ?
    C8A C9A H9C . . 109.5 ?
    H9A C9A H9C . . 109.5 ?
    H9B C9A H9C . . 109.5 ?
    C8A C10A H10A . . 109.5 ?
    C8A C10A H10B . . 109.5 ?
    H10A C10A H10B . . 109.5 ?
    C8A C10A H10C . . 109.5 ?
    H10A C10A H10C . . 109.5 ?
    H10B C10A H10C . . 109.5 ?
    C12A O11A C1A . . 120.05(15) ?
    O11A C12A C13A . . 114.95(17) ?
    O11A C12A C17A . . 125.80(17) ?
    C13A C12A C17A . . 119.23(16) ?
    C14A C13A C12A . . 120.60(18) ?
    C14A C13A H13A . . 119.7 ?
    C12A C13A H13A . . 119.7 ?
    C13A C14A C15A . . 120.59(18) ?
    C13A C14A H14A . . 119.7 ?
    C15A C14A H14A . . 119.7 ?
    C16A C15A C14A . . 118.61(16) ?
    C16A C15A C18A . . 121.38(17) ?
    C14A C15A C18A . . 120.00(17) ?
    C17A C16A C15A . . 121.14(17) ?
    C17A C16A H16A . . 119.4 ?
    C15A C16A H16A . . 119.4 ?
    C16A C17A C12A . . 119.81(17) ?
    C16A C17A H17A . . 120.1 ?
    C12A C17A H17A . . 120.1 ?
    N19A C18A N22A . . 107.33(16) ?
    N19A C18A C15A . . 126.16(17) ?
    N22A C18A C15A . . 126.50(17) ?
    C18A N19A N20A . . 106.31(16) ?
    N21A N20A N19A . . 110.54(15) ?
    N20A N21A N22A . . 106.22(16) ?
    C18A N22A N21A . . 109.59(17) ?
    C18A N22A H22A . . 133.5(16) ?
    N21A N22A H22A . . 116.7(16) ?
    O11B C1B C2B . . 109.61(15) ?
    O11B C1B C6B . . 105.58(15) ?
    C2B C1B C6B . . 113.09(16) ?
    O11B C1B H1B . . 109.5 ?
    C2B C1B H1B . . 109.5 ?
    C6B C1B H1B . . 109.5 ?
    C1B C2B C3B . . 111.35(16) ?
    C1B C2B H2C . . 109.4 ?
    C3B C2B H2C . . 109.4 ?
    C1B C2B H2D . . 109.4 ?
    C3B C2B H2D . . 109.4 ?
    H2C C2B H2D . . 108.0 ?
    C7B C3B C4B . . 112.13(18) ?
    C7B C3B C2B . . 111.82(18) ?
    C4B C3B C2B . . 109.50(16) ?
    C7B C3B H3B . . 107.7 ?
    C4B C3B H3B . . 107.7 ?
    C2B C3B H3B . . 107.7 ?
    C3B C4B C5B . . 112.26(16) ?
    C3B C4B H4C . . 109.2 ?
    C5B C4B H4C . . 109.2 ?
    C3B C4B H4D . . 109.2 ?
    C5B C4B H4D . . 109.2 ?
    H4C C4B H4D . . 107.9 ?
    C4B C5B C6B . . 112.33(16) ?
    C4B C5B H5C . . 109.1 ?
    C6B C5B H5C . . 109.1 ?
    C4B C5B H5D . . 109.1 ?
    C6B C5B H5D . . 109.1 ?
    H5C C5B H5D . . 107.9 ?
    C1B C6B C5B . . 109.57(16) ?
    C1B C6B C8B . . 111.95(16) ?
    C5B C6B C8B . . 112.91(18) ?
    C1B C6B H6B . . 107.4 ?
    C5B C6B H6B . . 107.4 ?
    C8B C6B H6B . . 107.4 ?
    C3B C7B H7D . . 109.5 ?
    C3B C7B H7E . . 109.5 ?
    H7D C7B H7E . . 109.5 ?
    C3B C7B H7F . . 109.5 ?
    H7D C7B H7F . . 109.5 ?
    H7E C7B H7F . . 109.5 ?
    C9B C8B C10B . . 109.8(2) ?
    C9B C8B C6B . . 112.6(2) ?
    C10B C8B C6B . . 112.42(17) ?
    C9B C8B H8B . . 107.2 ?
    C10B C8B H8B . . 107.2 ?
    C6B C8B H8B . . 107.2 ?
    C8B C9B H9D . . 109.5 ?
    C8B C9B H9E . . 109.5 ?
    H9D C9B H9E . . 109.5 ?
    C8B C9B H9F . . 109.5 ?
    H9D C9B H9F . . 109.5 ?
    H9E C9B H9F . . 109.5 ?
    C8B C10B H10D . . 109.5 ?
    C8B C10B H10E . . 109.5 ?
    H10D C10B H10E . . 109.5 ?
    C8B C10B H10F . . 109.5 ?
    H10D C10B H10F . . 109.5 ?
    H10E C10B H10F . . 109.5 ?
    C12B O11B C1B . . 120.18(15) ?
    O11B C12B C17B . . 125.35(18) ?
    O11B C12B C13B . . 115.29(17) ?
    C17B C12B C13B . . 119.36(16) ?
    C14B C13B C12B . . 120.67(18) ?
    C14B C13B H13B . . 119.7 ?
    C12B C13B H13B . . 119.7 ?
    C13B C14B C15B . . 120.12(18) ?
    C13B C14B H14B . . 119.9 ?
    C15B C14B H14B . . 119.9 ?
    C16B C15B C14B . . 118.93(16) ?
    C16B C15B C18B . . 121.14(18) ?
    C14B C15B C18B . . 119.93(18) ?
    C17B C16B C15B . . 121.33(17) ?
    C17B C16B H16B . . 119.3 ?
    C15B C16B H16B . . 119.3 ?
    C16B C17B C12B . . 119.46(18) ?
    C16B C17B H17B . . 120.3 ?
    C12B C17B H17B . . 120.3 ?
    N19B C18B N22B . . 107.53(16) ?
    N19B C18B C15B . . 126.82(18) ?
    N22B C18B C15B . . 125.66(18) ?
    C18B N19B N20B . . 106.28(16) ?
    N21B N20B N19B . . 110.65(16) ?
    N20B N21B N22B . . 106.51(16) ?
    C18B N22B N21B . . 109.03(17) ?
    C18B N22B H22B . . 133.7(18) ?
    N21B N22B H22B . . 117.3(18) ?
loop_
    _geom_torsion_atom_site_label_1
    _geom_torsion_atom_site_label_2
    _geom_torsion_atom_site_label_3
    _geom_torsion_atom_site_label_4
    _geom_torsion_site_symmetry_1
    _geom_torsion_site_symmetry_2
    _geom_torsion_site_symmetry_3
    _geom_torsion_site_symmetry_4
    _geom_torsion
    _geom_torsion_publ_flag
    O11A C1A C2A C3A . . . . 61.3(2) ?
    C6A C1A C2A C3A . . . . -56.1(2) ?
    C1A C2A C3A C7A . . . . 177.13(17) ?
    C1A C2A C3A C4A . . . . 53.5(2) ?
    C7A C3A C4A C5A . . . . -177.1(2) ?
    C2A C3A C4A C5A . . . . -52.9(3) ?
    C3A C4A C5A C6A . . . . 55.0(2) ?
    O11A C1A C6A C8A . . . . 61.4(2) ?
    C2A C1A C6A C8A . . . . -178.22(17) ?
    O11A C1A C6A C5A . . . . -65.5(2) ?
    C2A C1A C6A C5A . . . . 54.9(2) ?
    C4A C5A C6A C8A . . . . 178.85(16) ?
    C4A C5A C6A C1A . . . . -54.6(2) ?
    C1A C6A C8A C9A . . . . 54.6(2) ?
    C5A C6A C8A C9A . . . . 179.30(17) ?
    C1A C6A C8A C10A . . . . 176.65(19) ?
    C5A C6A C8A C10A . . . . -58.7(2) ?
    C2A C1A O11A C12A . . . . 74.1(2) ?
    C6A C1A O11A C12A . . . . -164.63(15) ?
    C1A O11A C12A C13A . . . . -169.86(16) ?
    C1A O11A C12A C17A . . . . 11.6(3) ?
    O11A C12A C13A C14A . . . . 179.84(17) ?
    C17A C12A C13A C14A . . . . -1.5(3) ?
    C12A C13A C14A C15A . . . . 0.8(3) ?
    C13A C14A C15A C16A . . . . 0.6(3) ?
    C13A C14A C15A C18A . . . . 179.56(17) ?
    C14A C15A C16A C17A . . . . -1.3(3) ?
    C18A C15A C16A C17A . . . . 179.71(18) ?
    C15A C16A C17A C12A . . . . 0.7(3) ?
    O11A C12A C17A C16A . . . . 179.27(17) ?
    C13A C12A C17A C16A . . . . 0.8(3) ?
    C16A C15A C18A N19A . . . . -173.60(18) ?
    C14A C15A C18A N19A . . . . 7.5(3) ?
    C16A C15A C18A N22A . . . . 6.1(3) ?
    C14A C15A C18A N22A . . . . -172.88(18) ?
    N22A C18A N19A N20A . . . . 0.0(2) ?
    C15A C18A N19A N20A . . . . 179.67(17) ?
    C18A N19A N20A N21A . . . . 0.2(2) ?
    N19A N20A N21A N22A . . . . -0.2(2) ?
    N19A C18A N22A N21A . . . . -0.1(2) ?
    C15A C18A N22A N21A . . . . -179.82(17) ?
    N20A N21A N22A C18A . . . . 0.2(2) ?
    O11B C1B C2B C3B . . . . 60.82(19) ?
    C6B C1B C2B C3B . . . . -56.7(2) ?
    C1B C2B C3B C7B . . . . -178.96(17) ?
    C1B C2B C3B C4B . . . . 56.1(2) ?
    C7B C3B C4B C5B . . . . 179.34(18) ?
    C2B C3B C4B C5B . . . . -55.9(2) ?
    C3B C4B C5B C6B . . . . 55.4(2) ?
    O11B C1B C6B C5B . . . . -66.18(19) ?
    C2B C1B C6B C5B . . . . 53.7(2) ?
    O11B C1B C6B C8B . . . . 59.9(2) ?
    C2B C1B C6B C8B . . . . 179.73(17) ?
    C4B C5B C6B C1B . . . . -52.5(2) ?
    C4B C5B C6B C8B . . . . -178.03(16) ?
    C1B C6B C8B C9B . . . . 52.3(2) ?
    C5B C6B C8B C9B . . . . 176.50(18) ?
    C1B C6B C8B C10B . . . . 176.9(2) ?
    C5B C6B C8B C10B . . . . -58.9(3) ?
    C2B C1B O11B C12B . . . . 95.80(18) ?
    C6B C1B O11B C12B . . . . -142.09(16) ?
    C1B O11B C12B C17B . . . . -11.6(3) ?
    C1B O11B C12B C13B . . . . 168.60(16) ?
    O11B C12B C13B C14B . . . . -176.15(17) ?
    C17B C12B C13B C14B . . . . 4.1(3) ?
    C12B C13B C14B C15B . . . . -1.7(3) ?
    C13B C14B C15B C16B . . . . -1.4(3) ?
    C13B C14B C15B C18B . . . . 178.97(17) ?
    C14B C15B C16B C17B . . . . 2.2(3) ?
    C18B C15B C16B C17B . . . . -178.23(17) ?
    C15B C16B C17B C12B . . . . 0.2(3) ?
    O11B C12B C17B C16B . . . . 176.94(17) ?
    C13B C12B C17B C16B . . . . -3.3(3) ?
    C16B C15B C18B N19B . . . . -179.59(18) ?
    C14B C15B C18B N19B . . . . 0.0(3) ?
    C16B C15B C18B N22B . . . . 0.5(3) ?
    C14B C15B C18B N22B . . . . -179.89(17) ?
    N22B C18B N19B N20B . . . . 0.0(2) ?
    C15B C18B N19B N20B . . . . -179.91(18) ?
    C18B N19B N20B N21B . . . . 0.0(2) ?
    N19B N20B N21B N22B . . . . 0.1(2) ?
    N19B C18B N22B N21B . . . . 0.1(2) ?
    C15B C18B N22B N21B . . . . 179.97(17) ?
    N20B N21B N22B C18B . . . . -0.1(2) ?
loop_
    _geom_hbond_atom_site_label_D
    _geom_hbond_atom_site_label_H
    _geom_hbond_atom_site_label_A
    _geom_hbond_site_symmetry_A
    _geom_hbond_distance_DH
    _geom_hbond_distance_HA
    _geom_hbond_distance_DA
    _geom_hbond_angle_DHA
    _geom_hbond_publ_flag
    N22A H22A N19A 2 0.82(3) 2.08(3) 2.903(3) 177(2) yes
    N22B H22B N19B 2_847 0.85(3) 2.05(3) 2.900(3) 177(3) yes
    C14B H14B N21B 2_857 0.95 2.55 3.493(3) 169.8 yes
    C14A H14A N21A 2_545 0.95 2.57 3.495(3) 165.2 yes
    C16A H16A N20A 2 0.95 2.51 3.423(3) 160.4 yes
    C16B H16B N20B 2_847 0.95 2.43 3.357(3) 166.6 yes
_shelx_space_group_comment
;
The symmetry employed for this shelxl refinement is uniquely defined
by the following loop, which should always be used as a source of
symmetry information in preference to the above space-group names.
They are only intended as comments.
;
_shelx_estimated_absorpt_T_min     0.775
_shelx_estimated_absorpt_T_max     0.903
_shelx_hkl_file
;
  -1  -6  -3    2.75    1.33   0
   1  -5  -4   35.12    1.57   0
  -1  -1  -1   96.75    0.49   0
   1  -4  -4  347.37    3.19   0
   1  -2  -3  963.24    3.88   0
   2  -4  -4   13.24    1.14   0
   3  -3  -3  162.59    2.30   0
   0  -5  -4   59.96    1.66   0
  -2  -3  -2  143.30    1.15   0
  -1  -3  -3   45.81    0.86   0
   0  -4  -4   96.69    1.61   0
   0   1   3  441.02    2.08   0
   2  -2  -3  314.41    2.48   0
   0  -2  -3  855.10    3.23   0
   1  -3  -4   69.63    1.35   0
   3  -4  -4   81.94    2.04   0
  -1  -5  -4  191.99    2.41   0
   0  -3  -4   73.41    1.24   0
   3  -2  -3  166.55    2.04   0
   0  -1  -2   26.63    0.46   0
   1  -4  -5   81.55    1.76   0
   2  -4  -5    0.75    0.99   0
  -1  -4  -4  523.47    3.24   0
   0  -5  -5  436.14    3.86   0
  -2  -4  -3   46.98    1.01   0
   0  -4  -5  121.64    1.89   0
   2  -2  -4  803.54    4.10   0
   2  -3  -5    4.19    0.71   0
   2  -4  -6   35.80    1.53   0
   3  -3  -5   11.13    0.95   0
   3  -2  -4  184.18    2.19   0
  -1  -5  -5   77.48    1.75   0
  -1  -3  -4    2.79    0.46   0
   1  -4  -6  220.08    2.76   0
   0  -5  -6  263.93    3.17   0
   0  -2  -4   90.73    1.17   0
  -1  -4  -5 1272.58    5.18   0
   2  -3  -6    7.52    0.96   0
   2  -2  -5  267.18    2.53   0
   2   0  -1  148.76    1.04   0
   0  -4  -6  300.38    2.95   0
   1  -3  -6    2.43    0.76   0
   3  -3  -6   29.99    1.40   0
   1  -2  -5   54.37    1.14   0
   3  -2  -5   67.53    1.55   0
  -2  -4  -4    4.29    0.70   0
  -1  -5  -6  144.70    2.32   0
  -1   0   3   40.78    0.69   0
   0  -3  -6  304.60    2.66   0
   2  -3  -7   36.90    1.43   0
  -1  -3  -5  170.75    1.72   0
   0  -2  -5    7.97    0.55   0
   1  -1  -4 1734.40    4.91   0
   2  -2  -6   10.03    0.85   0
  -1  -4  -6   28.39    1.21   0
   0  -4  -7   90.89    1.89   0
   1  -3  -7   85.34    1.75   0
  -2  -1   2   21.29    0.49   0
   1  -2  -6  185.69    2.08   0
  -1  -2  -4  297.09    1.82   0
  -3  -3   0   56.37    0.58   0
   2  -3  -8   13.59    1.28   0
   3  -1  -5  910.83    4.60   0
   0  -3  -7  173.96    2.21   0
   3  -2  -7  411.73    3.76   0
  -2  -4  -5  118.69    1.56   0
  -1  -1  -2  403.60    1.29   0
   0  -4  -8   10.08    1.34   0
   1  -3  -8   15.51    1.15   0
   1  -1  -5   19.20    0.71   0
  -1  -3  -6  122.03    1.65   0
   0  -2  -6  217.62    2.08   0
   0  -1  -4  229.55    1.64   0
   1   0  -2    0.74    0.20   0
  -1  -4  -7   50.37    1.54   0
   1  -2  -7   81.43    1.53   0
   2   0  -3 2900.38    5.91   0
   3  -1  -6  192.39    2.36   0
   3  -2  -8  309.91    3.51   0
  -1  -2  -5  696.51    3.05   0
   2  -2  -8   96.86    1.90   0
  -3  -3   1  157.54    1.25   0
   0  -3  -8    3.25    0.94   0
   0   0   3 1318.19    3.34   0
   0  -1  -5  115.13    1.33   0
   1  -2  -8   89.99    1.72   0
   3  -1  -7  643.12    4.42   0
  -1  -4  -8  167.41    2.46   0
  -1  -3  -7   32.94    1.11   0
   2  -1  -7   92.73    1.65   0
   2   0  -4 9244.25   11.74   0
   2  -2  -9    9.01    1.05   0
  -2  -3  -5  274.59    1.88   0
  -1  -1  -3 2519.55    4.07   0
   0  -3  -9   28.29    1.43   0
   1  -2  -9   78.20    1.84   0
   2   0  -5 6007.49   10.43   0
   3  -1  -8   97.52    1.96   0
   0  -2  -8    9.19    0.79   0
   0  -1  -6  181.90    1.83   0
  -1  -3  -8    9.33    1.10   0
   1  -1  -8   55.75    1.43   0
  -1  -2  -7   24.37    0.96   0
   2  -1  -9   53.29    1.55   0
  -2  -3  -6    0.99    0.66   0
   0  -2  -9   34.80    1.37   0
   0  -1  -7  249.27    2.34   0
   0   0  -2    0.14    0.14   0
  -1  -3  -9   24.01    1.36   0
   1  -1  -9  128.24    2.18   0
   1   0  -6    3.57    0.55   0
   2   0  -7  252.04    2.58   0
   0   0  -3 1339.70    3.33   0
  -2  -2  -4   50.13    0.68   0
  -1  -1  -5   90.75    1.10   0
  -1  -1   2  110.87    0.94   0
   3   0  -8  533.49    4.23   0
  -1  -2  -8  126.50    1.86   0
   0  -2 -10   12.19    1.30   0
   0  -1  -8   33.40    1.08   0
   2   0  -8   82.14    1.76   0
  -2  -3  -7    2.18    0.89   0
   1  -1 -10    8.29    1.15   0
   1   0  -7   21.14    0.85   0
  -1  -3 -10   12.65    1.60   0
   3   0  -9    5.21    1.17   0
  -1  -1  -6   15.37    0.64   0
   0   0  -5  312.46    2.15   0
   2   0  -9   25.29    1.31   0
  -1  -2  -9  137.89    2.21   0
   0  -1  -9   82.87    1.76   0
   1   0  -8    7.65    0.88   0
   1   0   2    0.30    0.17   0
   0   0  -6    2.83    0.43   0
  -1  -1  -7   14.24    0.76   0
  -1  -1   1 2138.65    3.30   0
   1   0  -9    0.43    0.89   0
  -2  -2  -6   11.03    0.67   0
   0  -1 -10   97.67    2.01   0
   0   0  -7   30.65    0.99   0
  -1  -2 -10   44.50    1.66   0
   2   1  -6   46.09    1.18   0
  -1  -1  -8  158.39    2.02   0
   1   0 -10   13.84    1.25   0
   2   1  -7   72.66    1.56   0
   0   0  -8  332.59    2.99   0
   2   1  -8   41.54    1.41   0
   0   0  -9   25.57    1.23   0
   2   1  -9   50.70    1.65   0
  -2  -2  -1    0.41    0.18   0
   1   1  -7  171.55    2.11   0
  -2  -2  -8    2.84    0.90   0
   1   1  -8   50.62    1.44   0
  -1  -1 -10  737.48    5.00   0
  -1   0  -5   23.94    0.67   0
   1   1  -9  125.23    2.25   0
  -1   0  -7    5.68    0.66   0
   1   1 -10    8.95    1.29   0
  -1   0  -8   38.17    1.20   0
   0  -1   2   25.43    0.50   0
  -1   0  -3   25.04    0.49   0
   0   1  -7  236.09    2.45   0
   0   1  -6  179.68    1.94   0
   0   1  -5  117.72    1.47   0
  -1   0  -9  262.16    2.89   0
   0   1  -8   34.05    1.25   0
  -2  -1  -7   10.92    0.79   0
   2   2  -7    6.70    0.92   0
  -2  -1  -4    6.54    0.38   0
   2   2  -8   97.35    2.04   0
   2   2  -6    9.79    0.86   0
  -2  -1  -8  111.25    1.70   0
   2   2  -9    7.96    1.05   0
  -2  -1  -9  149.72    2.18   0
   1   2  -7   76.55    1.66   0
   1   0   1    0.33    0.11   0
   1   2  -9   72.31    1.94   0
   1   2  -8   86.90    1.83   0
  -1  -2   1 1006.98    3.07   0
  -1   0  -2    0.17    0.16   0
  -1   1  -7   13.81    0.88   0
  -1   1  -9   36.27    1.47   0
  -1   1  -8  149.58    2.13   0
  -1   1  -6   14.74    0.77   0
  -2  -1  -3  163.40    0.84   0
   1  -1   2  444.42    2.09   0
  -1   1 -10  712.65    5.25   0
  -1   1  -5   88.05    1.29   0
   0   2  -7  218.44    2.58   0
  -2   0  -8  181.09    2.23   0
  -2   0  -7  379.41    2.81   0
   0   2  -6  211.69    2.34   0
  -2   0  -6  437.44    2.70   0
  -2   0 -10    2.46    1.27   0
  -1   1  -4  104.98    1.26   0
  -2   0  -5    2.90    0.48   0
   0  -1   1  211.98    1.16   0
   1   3  -8   14.18    1.29   0
  -2  -2  -2  267.33    0.95   0
   0   2  -4   89.65    1.34   0
   1   3  -7   83.56    1.90   0
  -1   2  -8  120.69    2.20   0
   1   3  -6    2.11    0.72   0
  -1   2  -7   21.11    1.03   0
  -2   1  -8  105.65    1.95   0
  -1  -2   0   51.69    0.69   0
  -1   2  -6   78.96    1.56   0
   0   3  -8    2.94    1.12   0
   1   3  -5  105.05    1.78   0
  -2   1  -7   10.99    0.92   0
   0   3  -7  148.72    2.42   0
   0   2  -3  879.42    3.66   0
  -2   1  -6   22.09    0.90   0
  -1   2  -5  662.80    3.82   0
   0   3  -6  298.86    3.08   0
   1   3  -4   70.35    1.39   0
  -2   1  -5   58.06    1.12   0
   0   3  -5  266.47    2.73   0
  -1   2  -4  295.25    2.41   0
   1   4  -7   29.89    1.55   0
  -2   2  -9    8.03    1.43   0
  -2   2  -8    3.40    1.11   0
  -2   0  -3   16.63    0.45   0
  -1   3  -7   29.34    1.30   0
   0   2  -2  269.19    1.91   0
   0   3  -4   74.52    1.41   0
   1   3  -3   55.15    1.14   0
   1   4  -6  212.03    2.84   0
  -3   0  -7    3.82    0.94   0
  -2   1  -4    7.24    0.57   0
  -1   3  -6  118.42    2.05   0
  -2   2  -6   11.31    0.96   0
   0   4  -7   78.08    2.02   0
  -1   0  -1    0.35    0.11   0
  -1   2  -3 1014.10    4.11   0
  -1   3  -5  163.18    2.22   0
   0   4  -6  275.85    3.27   0
  -3   0  -6    2.62    0.70   0
  -3   1  -8    5.32    1.29   0
  -2   2  -5    2.69    0.68   0
   0   3  -3   91.72    1.48   0
  -3   1  -7  309.27    2.93   0
   0  -2   0 7739.69    9.18   0
   0   4  -5  113.48    2.07   0
   1   3  -2   18.58    0.74   0
  -2   3  -7    1.92    1.19   0
  -1   3  -4    3.26    0.60   0
  -3   1  -6  486.88    3.30   0
  -2   2  -4   46.71    1.13   0
  -3   0  -5    0.07    0.52   0
  -3   2  -8   33.16    1.70   0
  -1   2  -2   33.68    0.81   0
   0   4  -4   88.27    1.77   0
   0  -1   0    0.15    0.15   0
   0   3  -2  518.95    3.19   0
  -3   2  -7    5.18    1.18   0
  -2   3  -5  261.12    2.93   0
  -1   3  -3   44.78    1.11   0
  -1   4  -5 1178.10    6.46   0
  -3   1  -5  194.95    1.99   0
  -1   1  -1   96.05    0.93   0
   0   4  -3  204.74    2.50   0
  -3   2  -6   10.82    1.08   0
  -2  -2  -3   14.59    0.39   0
  -1   4  -4  498.44    4.10   0
  -2   3  -4    0.65    0.81   0
  -2   0  -2    5.84    0.28   0
  -3   2  -5   17.28    1.12   0
  -1  -1  -1   90.87    0.50   0
  -1   3  -2  142.11    1.82   0
  -2   4  -5  111.36    2.35   0
   0   5  -4   52.84    1.67   0
  -3   1  -4  113.43    1.45   0
  -3   3  -6   15.62    1.40   0
  -1   4  -3   57.10    1.53   0
   0   3  -1    2.32    0.52   0
   0   4  -2    9.67    0.90   0
   1  -1   0  198.94    1.28   0
  -2   3  -3   50.10    1.34   0
  -1   2  -1  256.55    1.93   0
   0   1   0   -0.05    0.11   0
   1   2   0   50.83    0.73   0
  -3   2  -4   17.54    1.02   0
  -3   3  -5    4.07    1.12   0
  -2   2  -2  271.47    2.22   0
  -2   4  -4    3.48    0.91   0
   0   5  -3   15.38    1.26   0
  -1  -2  -2   32.10    0.58   0
  -1   4  -2   24.36    1.13   0
  -1   3  -1   34.44    1.00   0
  -3   3  -4    3.36    1.00   0
  -2   3  -2  137.51    1.92   0
  -1   5  -3  367.60    3.88   0
   0   5  -2    5.20    1.07   0
  -3   1  -3   17.75    0.65   0
  -3   2  -3   75.92    1.38   0
   0   3   0    0.33    0.46   0
  -3   4  -4   53.38    1.92   0
  -1   4  -1   33.82    1.22   0
  -3   3  -3    0.82    0.88   0
  -2   2  -1    0.14    0.45   0
  -2   4  -2    2.44    0.78   0
  -1   5  -2  147.61    2.46   0
  -4   2  -5    4.96    1.18   0
  -3   0  -3  121.55    0.99   0
  -2   3  -1  487.28    3.44   0
  -1   1   0  193.10    1.24   0
  -1   3   0   12.58    0.73   0
   0   4   0   12.01    0.86   0
  -4   3  -5   52.37    1.91   0
  -3   2  -2  104.27    1.55   0
   1   0   0    0.50    0.10   0
  -3   3  -2   51.17    1.44   0
  -2   4  -1   24.32    1.23   0
  -1   5  -1    2.44    0.88   0
  -3   1  -2   45.91    0.89   0
  -1   4   0  103.48    1.84   0
  -4   2  -4    9.54    1.09   0
  -4   3  -4  164.35    2.67   0
   1  -1  -1 2152.78    4.32   0
  -2   5  -1  484.73    4.48   0
  -4   1  -4  341.04    2.40   0
  -2   2   0  269.73    2.14   0
  -2   3   0   90.61    1.53   0
  -1   5   0   12.41    1.18   0
   0   3   1    2.87    0.52   0
  -4   3  -3   41.94    1.68   0
  -4   2  -3   98.97    1.73   0
  -3   2  -1  132.24    1.69   0
  -1   3   1   43.41    1.06   0
   0   4   1   17.00    0.91   0
  -3   4  -1  283.37    3.24   0
  -2   5   0   88.60    2.16   0
  -1   2   1 1013.44    3.72   0
  -1   4   1  192.64    2.35   0
  -4   3  -2   42.21    1.50   0
  -3   1  -1  289.86    1.92   0
  -3   3   0   60.62    1.48   0
  -2   3   1   58.94    1.29   0
  -1   5   1  112.17    2.13   0
  -4   2  -2  103.43    1.71   0
  -3   4   0  706.45    5.03   0
  -2   4   1    8.55    0.86   0
  -3   0  -2  455.65    1.62   0
  -3   2   0  211.01    2.05   0
  -2   2   1  137.03    1.54   0
  -2   5   1   19.45    1.25   0
  -4   3  -1  188.81    2.54   0
  -1   4   2  241.60    2.64   0
   0   1   1  193.28    1.05   0
   0   3   2  539.06    3.06   0
  -1   3   2   18.66    0.80   0
  -3   4   1  181.36    2.68   0
  -1   1   1 2131.52    4.15   0
  -1   5   2   37.16    1.50   0
  -4   2  -1  166.71    2.04   0
  -3   3   1  170.29    2.23   0
  -2   4   2   22.08    1.17   0
  -4   1  -2  193.90    1.72   0
  -2   3   2   85.88    1.51   0
  -2   5   2   27.00    1.52   0
  -4   3   0   26.91    1.31   0
  -1   0   0    0.33    0.09   0
  -3   1   0  151.09    1.40   0
  -3   4   2  186.67    2.70   0
  -1   4   3   57.44    1.45   0
  -2   2   2  108.34    1.40   0
  -1   5   3   37.43    1.39   0
  -4   2   0   45.11    1.18   0
  -3   3   2  178.40    2.27   0
  -2   4   3   34.80    1.33   0
  -1   3   3   58.57    1.21   0
  -4   3   1  118.12    2.07   0
  -2   3   3   29.38    1.02   0
   0   3   3   93.49    1.33   0
  -4   1  -1   50.52    0.96   0
  -3   4   3   56.25    1.69   0
  -1   5   4   33.09    1.48   0
   1   1   1   96.50    0.50   0
  -5   3   0    8.87    1.29   0
  -4   2   1   19.91    1.00   0
  -1   4   4  331.59    3.08   0
  -4   3   2  149.95    2.28   0
  -3   0  -1  141.79    0.88   0
  -3   1   1  236.02    1.74   0
  -2   4   4   11.12    0.91   0
  -1   2   3  914.49    3.68   0
  -2   2   3  278.54    2.23   0
  -1   3   4   69.96    1.32   0
  -4   1   0    0.59    0.51   0
  -2   1   2   19.45    0.55   0
  -2   3   4   12.34    0.76   0
   0   2   3  874.12    3.26   0
  -5   3   1   20.84    1.43   0
  -4   2   2  116.22    1.75   0
  -4   3   3   35.37    1.37   0
  -3   3   4   41.95    1.23   0
  -2   4   5    1.41    0.91   0
  -1   4   5   76.88    1.66   0
   0   1   2   25.12    0.44   0
  -4   6   7   25.45    1.59   0
  -3   5   7    6.62    0.94   0
  -2   2   6    9.62    0.59   0
  -3   0   5  210.80    1.62   0
  -3   1   6  172.49    1.85   0
  -3   4   7   36.55    1.38   0
  -2   5   6   15.25    1.03   0
  -1   3   5  105.16    1.64   0
  -4   5   7    1.66    0.91   0
  -3   6   6   19.24    1.36   0
  -3   7   5  142.50    3.09   0
  -2   3   6   15.92    0.82   0
  -6   3   7    1.90    1.04   0
  -6   4   7   16.89    1.51   0
  -5   2   7   41.15    1.36   0
  -5   5   7   29.87    1.69   0
  -2   1   5   53.04    0.94   0
  -2   6   5   22.23    1.27   0
  -4   3   7    1.50    0.68   0
  -4   6   6   52.36    2.02   0
  -5   3   7    9.57    1.01   0
  -5   4   7   12.63    1.19   0
  -3   5   6   19.75    1.22   0
  -4   1   6  104.51    1.57   0
  -3   2   6  890.00    4.77   0
  -2   5   5   15.10    1.02   0
  -1   2   4  107.24    1.38   0
  -4   0   5  369.22    2.37   0
  -3   4   6   21.81    1.11   0
  -3   6   5   21.95    1.38   0
  -3   7   4   83.95    2.38   0
  -2   6   4   21.19    1.24   0
  -1   4   4  359.10    3.26   0
   0   2   2  264.08    1.80   0
  -5   5   6  124.60    2.88   0
  -4   5   6    1.85    0.74   0
  -2   2   5  235.29    2.25   0
  -1   3   4   71.62    1.31   0
  -6   3   6   95.19    2.43   0
  -6   4   6    5.12    1.21   0
  -5   6   5   -0.13    1.09   0
  -4   6   5    5.82    1.12   0
  -4   7   4   26.00    1.57   0
  -2   3   5    4.50    0.55   0
   0   3   2  540.11    3.05   0
  -5   2   6   13.17    0.97   0
  -5   4   6    0.55    0.90   0
  -4   2   6   47.12    1.27   0
  -5   3   6   11.56    1.02   0
  -4   3   6   98.24    1.99   0
  -3   1   5  829.52    3.88   0
  -3   5   5   11.36    0.93   0
  -4   7   3    1.72    1.09   0
  -3   6   4   11.57    1.04   0
  -2   5   4   30.13    1.21   0
  -2   6   3   88.32    2.16   0
  -5   5   5   79.48    2.36   0
  -4   5   5   16.47    1.22   0
  -3   4   5  135.37    2.36   0
  -1   4   3   59.06    1.35   0
  -6   4   5   10.36    1.30   0
  -5   6   4    1.55    0.95   0
  -4   6   4    0.52    0.80   0
  -3   0   4  135.14    1.28   0
  -3   7   2   47.76    1.93   0
  -6   2   5   25.92    1.40   0
  -6   3   5   33.36    1.68   0
  -4   1   5  232.49    2.28   0
  -3   3   5   10.35    0.76   0
  -2   4   4   12.41    0.77   0
  -1   2   3  889.12    3.76   0
  -1   3   3   57.20    1.15   0
  -6   5   4    3.48    1.22   0
  -5   4   5  152.30    2.89   0
  -4   4   5    5.43    0.83   0
  -4   7   2   11.02    1.36   0
  -3   5   4   11.00    0.99   0
  -3   6   3   12.13    1.14   0
  -1   5   2   36.66    1.18   0
  -2   2   4  725.79    3.81   0
  -2   3   4   12.46    0.65   0
  -2   5   3    6.51    0.79   0
  -2   6   2  113.80    2.39   0
  -5   3   5    0.88    0.74   0
  -5   5   4    5.27    1.10   0
  -5   6   3    3.78    1.12   0
  -4   2   5  156.82    2.17   0
  -4   3   5   13.83    0.86   0
  -4   5   4  149.76    2.90   0
  -4   6   3    3.61    1.04   0
  -3   7   1   66.38    2.20   0
  -6   4   4    1.62    1.06   0
   0   2   1   56.58    0.80   0
  -6   5   3    8.38    1.30   0
  -4   0   4   19.53    0.63   0
  -4   7   1   11.79    1.23   0
  -6   3   4   21.86    1.45   0
  -5   4   4  193.16    3.21   0
  -3   5   3  228.56    3.29   0
  -3   6   2   73.26    2.07   0
  -2   6   1   18.21    1.17   0
  -7   3   3   55.61    2.17   0
  -6   2   4    7.08    1.07   0
  -5   6   2    2.06    0.91   0
  -4   4   4   48.88    1.56   0
  -4   6   2   34.83    1.71   0
  -3   1   4   88.31    1.27   0
  -4   5   3  186.30    3.19   0
  -4   7   0   10.30    1.32   0
  -3   2   4  163.63    1.99   0
  -6   4   3   20.25    1.46   0
  -5   1   4   51.64    1.31   0
  -5   3   4   11.58    0.99   0
  -2   3   3   31.03    0.96   0
  -1   3   2   18.27    0.68   0
  -6   5   2    2.05    0.98   0
  -4   1   4   53.03    1.14   0
  -4   2   4   96.87    1.72   0
  -4   6   1   22.46    1.47   0
  -4   7  -1   10.95    1.34   0
  -3   5   2   78.41    2.00   0
  -2   1   3  180.56    1.57   0
  -2   2   3  289.79    2.36   0
  -1   2   2 1519.93    4.72   0
  -7   3   2   14.75    1.53   0
  -6   3   3   12.86    1.19   0
  -5   4   3   67.62    1.94   0
  -5   5   2   12.82    1.24   0
  -4   4   3   33.94    1.38   0
  -1   4   1  190.13    2.25   0
  -6   5   1    0.40    1.11   0
  -4   5   2  115.75    2.51   0
  -6   1   3    4.94    0.91   0
  -6   2   3   43.93    1.59   0
  -6   4   2    2.61    1.05   0
  -5   6   0    1.53    1.06   0
  -4   7  -2   34.12    1.76   0
  -3   3   3  155.79    2.20   0
  -3   6   0    2.15    0.85   0
  -5   3   3    7.18    0.88   0
  -4   6   0   88.20    2.40   0
  -3   0   3    0.31    0.23   0
  -5   0   3    1.95    0.52   0
  -5   5   1   15.17    1.30   0
  -3   5   1  145.83    2.64   0
  -6   3   2   13.88    1.21   0
  -5   4   2   18.68    1.15   0
  -5   6  -1   19.10    1.54   0
  -4   5   1   81.09    2.18   0
  -3   2   3  151.32    1.90   0
  -6   4   1    1.51    1.04   0
  -5   1   3    1.49    0.62   0
  -4   0   3    5.18    0.43   0
  -4   4   2   40.79    1.43   0
  -4   6  -1   13.95    1.31   0
  -3   6  -1    9.41    0.97   0
   0   2   0 7449.05    8.45   0
  -7   2   1    8.45    1.42   0
  -4   2   3  172.75    2.26   0
  -2   4   1    9.34    0.73   0
  -1   4   0  108.66    1.71   0
  -6   5  -1   10.35    1.43   0
  -4   1   3   86.87    1.43   0
  -6   1   2   31.48    1.35   0
  -5   4   1   18.63    1.24   0
  -4   5   0    2.83    0.87   0
  -4   6  -2   26.77    1.58   0
  -3   5   0  115.67    2.34   0
  -3   6  -2    0.82    0.86   0
  -6   4   0    4.07    1.12   0
  -3   3   2  180.44    2.34   0
  -2   2   2  106.36    1.42   0
  -4   4   1  128.00    2.43   0
  -1   2   1 1001.98    3.74   0
  -7   2   0    5.18    1.25   0
  -4   5  -1   50.52    1.80   0
  -3   5  -1   13.83    1.05   0
  -2   4   0    3.49    0.60   0
  -6   2   1   31.90    1.43   0
  -3   2   2   92.12    1.50   0
  -6   3   0   55.35    1.93   0
  -5   0   2    5.30    0.62   0
  -6   1   1   72.04    1.85   0
  -4   4   0   62.34    1.73   0
  -3   3   1  168.48    2.28   0
  -5   5  -3    6.07    1.16   0
  -4  -1   2    9.72    0.44   0
  -4   5  -2    9.64    0.97   0
  -4   6  -5    8.84    1.16   0
  -3   5  -2   14.82    1.08   0
  -5   4  -1   28.52    1.39   0
  -4   1   2   11.08    0.62   0
  -6   2   0   17.66    1.22   0
  -6   3  -1   33.18    1.66   0
  -5   3   0    8.88    0.92   0
  -4   0   2    0.68    0.36   0
  -2   4  -1   24.59    1.01   0
  -6   4  -3    6.07    1.12   0
  -5   5  -4   11.53    1.34   0
  -4   4  -1   29.80    1.33   0
  -4   5  -3    0.76    0.85   0
  -3   0   2    1.93    0.27   0
  -2   2   1  138.69    1.62   0
  -5   4  -2    7.14    1.05   0
  -3   5  -3    1.82    0.75   0
  -6   1   0   36.52    1.48   0
  -6   3  -2   36.83    1.75   0
  -6   4  -4    1.16    1.21   0
  -5   1   1    6.32    0.68   0
  -4   2   1   21.42    0.91   0
  -7   1  -2    1.88    1.32   0
  -7   2  -3   37.50    2.00   0
  -4   5  -4   11.35    1.07   0
  -3   2   1   65.39    1.26   0
  -6   0   0   31.24    1.30   0
  -6   2  -1    5.01    0.96   0
  -5   3  -1    5.61    0.85   0
  -5   4  -3    7.67    1.10   0
  -3   5  -4    1.79    0.80   0
  -1   2   0   52.41    0.88   0
  -5   0   1    0.18    0.47   0
  -4   5  -5   14.14    1.30   0
  -5   4  -4    7.71    1.16   0
  -4   1   1   25.68    0.85   0
  -3   5  -5   27.12    1.34   0
  -2   1   1  113.85    1.23   0
  -6   1  -1    4.38    0.89   0
  -6   2  -2    4.19    0.87   0
  -5   3  -2    7.45    0.85   0
  -4   2   0   43.98    1.23   0
  -4   4  -3    0.70    0.61   0
  -5   2  -1   19.52    1.07   0
  -5   4  -5    3.22    1.08   0
  -3   1   1  240.65    2.08   0
  -3   3  -1  109.01    1.88   0
  -7   1  -4  116.88    2.99   0
  -3   4  -3   43.61    1.41   0
  -2   2   0  278.72    2.29   0
  -2   4  -3   44.71    1.29   0
  -6   0  -1   51.43    1.56   0
  -6   2  -3   20.67    1.43   0
  -5   3  -3    1.51    0.82   0
  -4   0   1   27.31    0.77   0
  -4   4  -4    0.45    0.63   0
  -3   2   0  212.67    2.25   0
  -6   1  -2    3.18    0.91   0
  -4   3  -2   42.09    1.37   0
  -4   4  -5    0.70    0.83   0
  -3   4  -4   53.10    1.62   0
  -6   2  -4    7.24    1.18   0
  -5   3  -4   15.30    1.23   0
  -4   2  -1  164.86    2.31   0
  -3   3  -2   49.93    1.35   0
  -2   4  -4    3.40    0.56   0
  -4   1   0    0.67    0.41   0
  -4   4  -6   34.40    1.64   0
  -3   0   1    7.29    0.39   0
  -2   3  -2  141.46    1.94   0
  -6   0  -2   15.72    1.12   0
  -6   1  -3    2.90    0.95   0
  -5  -1   0    2.21    0.55   0
  -5   3  -5   14.84    1.28   0
  -4   3  -3   41.07    1.40   0
  -3   4  -5  129.01    2.49   0
  -1   2  -1  261.41    1.94   0
  -4   4  -7   18.06    1.29   0
  -6   2  -6    0.71    0.97   0
  -5   2  -3    4.34    0.72   0
  -5   3  -6    0.71    0.98   0
  -3   2  -1  130.22    1.80   0
  -3   4  -6    9.29    0.98   0
  -6   1  -4    4.71    1.07   0
  -4   3  -4  167.83    2.81   0
  -3   1   0  155.22    1.70   0
  -3   3  -3    0.81    0.53   0
  -2   2  -1    1.25    0.33   0
  -6   0  -3  288.84    3.71   0
  -5   0  -1   34.94    1.13   0
  -3   4  -7   13.30    1.13   0
  -2   3  -3   54.46    1.28   0
  -6   1  -5    1.98    1.06   0
  -5   2  -4   23.86    1.24   0
  -4   0   0   22.93    0.75   0
  -4   3  -5   50.77    1.70   0
  -3  -1   1  229.88    1.48   0
  -2   1   0   64.70    0.95   0
  -6  -1  -3    2.66    0.99   0
  -6   0  -4  192.74    3.22   0
  -6   1  -6   12.53    1.39   0
  -5   2  -5   53.98    1.87   0
  -6   1  -7    9.14    1.39   0
  -5  -1  -1  200.93    2.33   0
  -5   1  -3   50.58    1.56   0
  -4   3  -6   91.85    2.25   0
  -3   2  -2  101.82    1.65   0
  -5   2  -6   53.04    1.93   0
  -4   3  -7   36.75    1.65   0
  -2   3  -4    0.54    0.47   0
  -6   0  -5   66.87    2.13   0
  -5   2  -7   25.36    1.56   0
  -4  -1   0    0.77    0.35   0
  -4   3  -9  100.75    2.68   0
  -4   3  -8  566.46    5.84   0
  -3   3  -5    4.41    0.65   0
  -6  -1  -4    4.77    1.01   0
  -5   1  -4    7.23    0.90   0
  -4   1  -2  199.52    2.43   0
  -4   2  -4    8.25    0.83   0
  -3   1  -1  294.21    2.42   0
  -2   2  -2  276.52    2.37   0
  -1   2  -2   35.64    0.75   0
  -3   0   0    7.63    0.40   0
  -3   3  -6   14.96    1.02   0
  -6  -1  -5    1.44    1.15   0
  -4   0  -1    4.08    0.46   0
  -3   2  -3   78.77    1.54   0
  -6   0  -8    0.89    1.05   0
  -5  -1  -2  323.44    3.13   0
  -4   2  -5    4.72    0.69   0
  -3   3  -7    0.31    0.58   0
  -6  -1  -6   13.74    1.47   0
  -3   3 -10    8.43    1.16   0
  -3   3  -9   48.17    1.80   0
  -3   3  -8   49.35    1.68   0
  -4   1  -3   72.48    1.56   0
  -4   2  -6   56.81    1.72   0
  -2   1  -1   51.73    0.88   0
  -6  -1  -8    0.73    1.18   0
  -6  -1  -7   10.72    1.42   0
  -5   0  -4   29.01    1.27   0
  -4   2  -7   19.52    1.24   0
  -3   2  -4   18.01    0.85   0
  -2   2  -3   17.75    0.68   0
  -5  -2  -2    4.80    0.71   0
  -4   2 -10    1.42    1.03   0
  -4   2  -9    1.79    0.98   0
  -4   2  -8    4.29    0.94   0
  -1   1  -1   96.03    0.96   0
  -6  -2  -7    3.17    1.44   0
  -4   0  -2  230.38    2.43   0
  -1   2  -3 1049.89    4.14   0
  -5   0  -5   62.95    1.76   0
  -5   0  -6    0.27    0.81   0
  -2   2  -4   46.59    1.13   0
  -5  -1  -4    7.99    0.85   0
  -4   1  -5  272.30    3.27   0
  -3   2 -12    4.71    1.15   0
  -5   0 -10    0.11    1.11   0
  -5   0  -9    2.27    1.11   0
  -4   1  -6   41.78    1.47   0
  -3   2  -7    4.70    0.78   0
  -4   1 -11    3.42    1.13   0
  -3   2 -10   33.44    1.58   0
  -3   2  -8   33.25    1.41   0
  -2   1  -2   31.68    0.76   0
  -4   1  -9    3.71    0.96   0
  -4   1  -8    6.72    0.98   0
  -4   1  -7   30.12    1.32   0
  -2   2  -5    3.41    0.51   0
  -1   2  -4  307.86    2.40   0
  -5  -1  -6   86.54    2.15   0
  -4  -2  -1  165.02    1.73   0
  -5  -2  -4   25.06    1.15   0
  -5  -1 -10   23.38    1.71   0
  -5  -1  -7   10.39    1.12   0
  -2   2  -6   11.45    0.76   0
  -5  -1  -9   97.91    2.66   0
  -5  -1  -8   73.99    2.26   0
  -5  -2  -5   58.87    1.72   0
  -3   0  -2  473.63    3.00   0
  -2   2 -10    9.97    1.00   0
  -2   2  -7    3.76    0.57   0
  -1   2  -5  673.83    3.78   0
  -4   0 -11    2.49    1.08   0
  -3   1  -5  211.20    2.58   0
  -2   1  -3  157.18    1.72   0
  -2   2  -9    8.12    0.79   0
  -1   1  -2  414.87    2.13   0
  -5  -2  -9   80.23    2.48   0
  -5  -2  -7   27.85    1.49   0
  -5  -2  -6   60.47    1.84   0
  -4   0  -6   76.41    1.84   0
  -3   1 -11    3.73    1.00   0
  -5  -3  -5   15.17    1.12   0
  -5  -2  -8   70.39    2.21   0
  -4   0  -9  141.17    2.88   0
  -4   0  -8  312.53    3.99   0
  -4   0  -7   42.60    1.48   0
  -3   1 -10    1.16    0.83   0
  -2   0  -1  212.13    1.54   0
  -1   2  -6   79.76    1.43   0
  -5  -3  -6    1.47    1.06   0
  -4  -2  -2  108.94    1.56   0
  -3  -1  -1  307.18    2.09   0
  -3   1  -9   48.66    1.62   0
  -3   1  -8    5.47    0.72   0
  -5  -3  -9   54.77    2.19   0
  -5  -3  -8   29.35    1.70   0
  -5  -3  -7   24.53    1.50   0
  -3  -2   0  208.17    1.45   0
  -4  -1 -11    2.86    1.13   0
  -3   0 -13    0.44    0.90   0
  -2   1  -4    7.70    0.48   0
  -3   0 -12    1.96    1.00   0
  -4  -1 -10   39.07    1.70   0
  -4  -1  -9    4.34    0.94   0
  -4  -1  -6   42.46    1.41   0
  -3   0  -4    4.24    0.49   0
  -2   1 -11   13.94    1.11   0
  -4  -3  -2   43.08    1.05   0
  -4  -1  -8    6.85    0.95   0
  -3   0 -11    2.30    0.95   0
  -1   1  -3 2694.46    5.94   0
  -3   0 -10    1.71    0.83   0
  -3   0  -5   -0.01    0.45   0
  -2   1 -10   10.48    0.88   0
  -4  -2  -4   10.39    0.74   0
  -3  -1  -2   50.23    0.96   0
  -3   0  -9    0.96    0.72   0
  -3   0  -6    2.57    0.59   0
  -2   0  -2    7.29    0.39   0
  -2   1  -9  150.79    2.50   0
  -2   1  -7   11.68    0.78   0
  -3   0  -8    1.07    0.64   0
  -2   0 -13  277.53    4.14   0
  -4  -3  -3   41.73    1.15   0
  -4  -2  -9    2.09    0.95   0
  -3  -1 -12   22.53    1.52   0
  -4  -2  -8    5.35    0.93   0
  -4  -2  -7   19.03    1.15   0
  -4  -2  -6   57.60    1.60   0
  -2   0 -12  148.93    2.95   0
  -1   1  -4  106.31    1.32   0
  -4  -3 -10  115.71    2.85   0
  -3  -2  -1  134.28    1.35   0
  -3  -1 -11    3.76    0.99   0
  -2  -1 -14   23.03    1.60   0
  -4  -3  -9  118.19    2.72   0
  -4  -3  -4  166.15    2.28   0
  -3  -3   0   58.28    0.79   0
  -2   0 -11    0.55    0.76   0
  -4  -4 -10   30.60    1.83   0
  -4  -3  -8  647.62    5.71   0
  -4  -3  -5   55.53    1.53   0
  -3  -1 -10    1.21    0.68   0
  -4  -3  -7   39.12    1.52   0
  -4  -3  -6   96.08    2.04   0
  -3  -1  -9   49.69    1.66   0
  -3  -1  -4  126.97    1.76   0
  -2  -1 -13   12.06    1.26   0
  -2   0 -10    2.72    0.75   0
  -1   1  -8  150.61    2.16   0
  -3  -1  -8    5.76    0.78   0
  -3  -1  -5  209.94    2.43   0
  -2   0  -4   15.95    0.63   0
  -4  -5  -8  552.10    5.59   0
  -4  -4  -7   22.06    1.42   0
  -4  -4  -5    1.04    0.81   0
  -3  -2 -11   25.87    1.43   0
  -2   0  -9   29.76    1.18   0
  -4  -4  -6   38.95    1.48   0
  -3  -3 -12   15.99    1.45   0
  -3  -2  -2  107.83    1.36   0
  -2  -1 -12   61.19    1.96   0
  -2   0  -5    3.38    0.43   0
  -1   0 -12   72.70    2.02   0
  -3  -2 -10   37.72    1.54   0
  -1  -1 -14   18.86    1.32   0
  -3  -3 -11   18.73    1.44   0
  -3  -2  -9  147.64    2.72   0
  -2  -2 -13   19.27    1.46   0
  -2  -1 -11   15.17    1.15   0
  -1   0 -11    6.39    0.85   0
   0   1  -4  229.02    1.60   0
  -3  -2  -3   84.80    1.34   0
  -3  -4 -11  463.87    5.48   0
  -3  -3 -10    8.85    1.14   0
  -3  -2  -8   35.83    1.36   0
  -2  -1 -10   11.65    0.98   0
  -1  -1 -13   13.42    1.20   0
  -3  -2  -7    5.12    0.71   0
  -2  -2 -12   42.35    1.71   0
  -1   0 -10   73.30    1.74   0
   0   1  -5  121.00    1.32   0
  -2  -1  -9  154.17    2.53   0
  -1  -2 -14   85.23    2.41   0
  -1   0  -2    0.28    0.15   0
  -3  -4 -10   37.56    1.75   0
  -2  -2 -11    0.69    0.78   0
  -2  -1  -2   33.96    0.68   0
  -3  -5 -10  154.48    3.25   0
  -3  -3  -8   55.50    1.70   0
  -2  -3 -12  180.65    3.40   0
  -3  -4  -9  102.75    2.47   0
  -3  -3  -2   50.40    0.97   0
  -2  -1  -7   11.85    0.75   0
  -1  -2 -13   19.74    1.38   0
  -3  -5  -9   16.95    1.42   0
  -3  -3  -7    0.24    0.51   0
  -2  -2 -10   10.39    0.97   0
  -1  -1 -11   40.79    1.50   0
  -1   0  -7    5.86    0.54   0
  -1   0  -3   25.26    0.57   0
  -3  -6  -8   16.59    1.60   0
  -3  -4  -8   47.17    1.67   0
  -3  -3  -5    4.76    0.61   0
  -3  -3  -4    3.37    0.57   0
  -3  -3  -3    1.26    0.40   0
  -2  -4 -12   49.38    2.03   0
  -2  -3 -11   33.88    1.60   0
  -2  -1  -6   25.24    0.87   0
  -2  -1  -5   60.61    1.20   0
  -2  -1  -4    6.76    0.45   0
  -3  -5  -8  105.73    2.49   0
  -2  -2  -9   10.36    0.89   0
  -1  -2 -12   37.48    1.59   0
  -1   0  -5   23.96    0.71   0
  -1   0  -4    0.02    0.19   0
  -3  -6  -7   10.44    1.27   0
  -3  -4  -7   15.51    1.05   0
  -1  -3 -13   56.87    2.06   0
  -3  -5  -7   16.90    1.20   0
  -3  -4  -6   11.51    0.90   0
  -2  -4 -11    4.44    1.05   0
  -2  -3 -10   19.02    1.22   0
  -3  -5  -6   13.96    1.06   0
  -3  -4  -4   56.80    1.35   0
  -3  -4  -3   44.26    1.12   0
  -2  -5 -11   39.20    1.89   0
  -2  -2  -8    3.53    0.58   0
  -1  -4 -13    5.80    1.18   0
  -3  -5  -5   30.81    1.29   0
  -1  -3 -12   17.20    1.29   0
  -1  -2 -11   16.71    1.05   0
   0  -2 -13    0.44    0.71   0
  -3  -5  -3    1.91    0.65   0
  -2  -4 -10    0.29    0.84   0
  -2  -3  -9  114.56    2.32   0
  -2  -2  -7    4.34    0.54   0
   0  -1 -11   10.02    0.89   0
  -2  -5 -10    2.58    1.05   0
  -2  -3  -8  149.90    2.46   0
  -1  -4 -12    7.02    1.13   0
   0  -2 -12    0.39    0.73   0
  -2  -6  -9   20.92    1.51   0
  -2  -4  -9    2.80    0.71   0
  -2  -2  -5    3.26    0.45   0
  -2  -2  -1    0.41    0.18   0
  -1  -5 -12    5.00    1.22   0
  -1  -3 -11   15.49    1.16   0
   0  -3 -13   82.90    2.27   0
  -2  -5  -9    2.08    0.96   0
  -2  -2  -4   50.32    1.03   0
  -1  -1  -7   14.45    0.69   0
  -2  -2  -2  284.09    1.92   0
   0  -4 -13    5.22    1.11   0
  -1  -4 -11    8.59    0.98   0
  -1  -3 -10   12.55    0.99   0
  -1  -1  -6   15.86    0.68   0
   0  -2 -11   13.31    1.00   0
   0   0  -6    2.89    0.36   0
  -2  -7  -7    1.91    1.18   0
  -2  -5  -8   95.07    2.25   0
  -2  -3  -6    0.89    0.49   0
  -1  -5 -11   17.93    1.31   0
   0  -3 -12    6.74    0.87   0
  -2  -4  -7    0.57    0.63   0
  -2  -6  -7   16.95    1.27   0
  -2  -5  -7   26.19    1.27   0
  -1  -4 -10   13.22    1.10   0
   0   0  -5  322.32    2.15   0
  -1  -6 -10   12.31    1.34   0
  -1  -5 -10    8.23    1.11   0
  -1  -3  -9   25.08    1.17   0
   0  -5 -12    1.36    1.02   0
   0  -2 -10   12.06    0.89   0
  -2  -6  -6    8.37    1.08   0
  -2  -3  -4    0.65    0.42   0
  -1  -1  -4  106.67    1.28   0
   0  -3 -11   30.16    1.32   0
   0   0  -4  128.28    1.20   0
   1  -4 -13   51.01    1.95   0
  -2  -5  -6    6.22    0.81   0
  -2  -4  -5  124.75    1.94   0
  -2  -3  -3   54.52    1.03   0
  -1  -6  -9   21.71    1.46   0
  -1  -4  -9   34.25    1.35   0
   0  -4 -11   15.90    1.21   0
   1  -3 -12    8.06    0.98   0
  -2  -6  -5   16.93    1.11   0
  -2  -3   0   88.57    0.91   0
  -1  -5  -9    0.47    0.78   0
  -1  -1  -2  417.37    1.94   0
  -2  -5  -5    9.78    0.81   0
  -2  -3  -2  140.08    1.46   0
  -2  -3  -1  469.53    2.37   0
  -1  -7  -8   38.55    1.85   0
  -1  -2  -6   84.05    1.46   0
   0  -3 -10    7.43    0.85   0
   1  -4 -12   57.57    1.96   0
  -2  -6  -4    4.05    0.85   0
  -2  -4  -4    4.97    0.55   0
  -1  -4  -8  170.23    2.66   0
   1  -5 -12    0.47    0.97   0
  -1  -6  -8   20.10    1.33   0
   0  -4 -10   10.95    1.00   0
  -2  -6  -3    4.84    0.80   0
  -1  -7  -7    6.99    1.20   0
   0  -6 -10    4.56    1.09   0
   0  -5 -10    9.40    1.10   0
   1  -3 -11    7.69    0.81   0
   1  -2 -10    7.28    0.76   0
  -2  -5  -3   26.55    0.98   0
   0  -2  -8    8.59    0.68   0
  -2  -4  -2    2.32    0.39   0
  -1  -6  -7    4.56    0.92   0
  -1  -4  -7   50.70    1.44   0
   2  -4 -12   18.71    1.34   0
  -2  -5  -2  127.12    1.74   0
  -2  -4  -1   22.01    0.65   0
  -1  -7  -6   13.50    1.25   0
  -1  -5  -7   39.24    1.42   0
  -1  -3  -6  127.36    1.87   0
   1  -1  -8   56.66    1.25   0
   2  -5 -12   27.15    1.60   0
  -2  -4   0    2.68    0.33   0
  -2  -4   1    8.26    0.37   0
  -1  -2  -4  301.39    2.27   0
   0  -6  -9    3.63    0.99   0
   1  -3 -10   17.97    1.06   0
  -2  -5  -1  468.19    3.00   0
   0  -7  -8   10.90    1.28   0
   0  -5  -9    0.48    0.63   0
   0  -2  -7  244.88    2.53   0
  -1  -7  -5    0.31    0.90   0
  -1  -6  -6   36.59    1.43   0
   0  -1  -5  119.86    1.40   0
  -1  -5  -6  144.85    2.34   0
  -1  -3  -5  176.03    2.04   0
   1  -6 -10    4.71    0.93   0
   1  -5 -10    8.79    1.07   0
   1  -4 -10  112.60    2.35   0
   2  -4 -11   84.70    2.19   0
  -1  -2  -3 1054.56    3.82   0
   0  -6  -8    7.59    1.03   0
   0  -4  -8    9.65    0.84   0
   1  -1  -7  187.76    2.02   0
   2  -5 -11  103.24    2.56   0
  -1  -7  -4   50.03    1.68   0
  -1  -6  -5   69.99    1.78   0
   0  -7  -7    1.53    1.01   0
   0  -5  -8    0.58    0.68   0
   1  -3  -9   26.24    1.13   0
  -1  -4  -5 1306.97    5.97   0
   0  -3  -7  173.25    2.31   0
   0  -2  -6  230.47    2.28   0
   1  -2  -8   98.31    1.73   0
   2  -3 -10  181.27    2.78   0
  -1  -3  -4    2.59    0.39   0
   1  -6  -9   16.54    1.30   0
  -1  -7  -3  167.63    2.67   0
  -1  -6  -4    1.80    0.74   0
   0  -8  -5   15.07    1.45   0
   0  -1  -4  235.68    1.75   0
   1  -5  -9   33.09    1.47   0
   2  -6 -10    7.92    1.15   0
   3  -5 -11   14.84    1.30   0
   0  -7  -6    1.14    0.94   0
   0  -5  -7   49.00    1.54   0
   0  -4  -7   94.78    1.86   0
   1  -7  -8   27.11    1.51   0
   2  -5 -10  175.56    3.16   0
   2  -4 -10   27.08    1.26   0
  -1  -4  -4  561.48    3.68   0
  -1  -7  -2   76.79    1.82   0
  -1  -3  -3   46.25    0.92   0
   0  -8  -4    3.26    1.14   0
   1  -6  -8    5.91    1.00   0
  -1  -6  -3    2.46    0.64   0
   0  -6  -6  130.91    2.49   0
   0  -2  -5    7.70    0.48   0
   2  -6  -9   23.54    1.46   0
   2  -3  -9   11.54    0.87   0
   0  -5  -6  265.33    3.17   0
   1  -5  -8  155.32    2.70   0
   1  -4  -8  210.49    2.88   0
   3  -5 -10    8.82    1.11   0
  -1  -5  -3  408.58    3.29   0
  -1  -4  -3   60.34    1.18   0
  -1  -2  -1  244.24    1.45   0
   0  -8  -3   66.33    2.10   0
   2  -7  -8   16.53    1.44   0
   2  -5  -9   72.31    1.99   0
   2  -4  -9   28.05    1.22   0
   0  -1  -3  422.23    2.07   0
  -1  -3  -2  139.20    1.43   0
   0  -7  -4    7.70    0.99   0
   0  -6  -5   66.78    1.77   0
   1  -8  -5    5.46    1.24   0
   1  -6  -7    1.75    0.68   0
   1  -3  -7   94.36    1.73   0
   3  -6  -9   56.55    2.05   0
   0  -8  -2    5.74    1.15   0
   0  -3  -5  282.70    2.55   0
   1  -5  -7  134.89    2.45   0
   2  -6  -8    9.30    1.11   0
  -1  -5  -2  154.24    1.94   0
   0  -2  -4   91.46    1.23   0
   1  -4  -7   34.92    1.19   0
   1  -1  -5   19.21    0.59   0
   2  -7  -7    8.97    1.22   0
   3  -5  -9   18.54    1.28   0
  -1  -4  -2   25.12    0.74   0
   0  -4  -5  123.83    1.88   0
   1  -8  -4    0.92    1.09   0
   2  -5  -8    7.88    0.84   0
   2  -4  -8   10.79    0.90   0
   0  -7  -3   18.23    1.17   0
   0  -6  -4   34.77    1.30   0
   1  -6  -6    6.18    0.89   0
   1  -7  -5   68.35    2.01   0
   2  -2  -7    7.59    0.61   0
   3  -6  -8   13.11    1.25   0
  -1  -6   0    9.09    0.73   0
  -1  -5  -1    3.15    0.51   0
  -1  -3  -1   33.28    0.67   0
   1  -5  -6   21.41    1.08   0
   1  -3  -6    2.10    0.49   0
   2  -7  -6    9.93    1.20   0
   2  -6  -7  124.19    2.61   0
   0  -7  -2   21.85    1.26   0
   1  -8  -3    0.14    1.03   0
   3  -5  -8    1.07    0.79   0
   4  -6  -8   30.68    1.70   0
  -1  -4  -1   35.36    0.80   0
   0  -6  -3  142.92    2.31   0
   0  -4  -4   96.46    1.60   0
   2  -5  -7   15.18    1.04   0
   3  -4  -8  109.84    2.25   0
   1  -7  -4  251.95    3.58   0
   1  -6  -5   54.49    1.63   0
   2  -8  -4  210.53    3.75   0
   2  -4  -7   16.70    0.91   0
  -1  -6   1   47.61    1.17   0
   0  -2  -3  860.46    3.40   0
   1  -2  -5   55.82    1.06   0
   2  -6  -6  205.13    3.27   0
   3  -7  -6  162.33    3.29   0
   3  -6  -7   11.16    1.06   0
   4  -5  -8   10.63    1.05   0
  -1  -5   0   11.54    0.62   0
   0  -7  -1    6.28    0.88   0
   1  -5  -5    8.71    0.79   0
   1  -1  -4 1699.43    4.64   0
   2  -7  -5   45.43    1.76   0
   0  -5  -3   15.62    0.81   0
   3  -5  -7    8.15    0.96   0
   4  -6  -7   24.83    1.54   0
  -1  -3   0   11.56    0.39   0
   0  -6  -2  106.19    1.94   0
   1  -7  -3   98.91    2.25   0
   1  -6  -4   14.06    1.00   0
   1  -4  -5   85.54    1.65   0
   1  -3  -5  112.20    1.66   0
   2  -8  -3   10.67    1.22   0
   2  -5  -6   15.28    1.01   0
  -1  -4   0   95.62    1.20   0
   0  -7   0    0.33    0.82   0
   0  -4  -3  215.40    2.22   0
   0  -3  -3   92.69    1.29   0
   3  -6  -6   19.88    1.32   0
   3  -4  -7   37.75    1.33   0
   2  -7  -4   13.78    1.22   0
   2  -6  -5   23.27    1.27   0
   3  -7  -5  147.97    3.07   0
   4  -5  -7    1.15    0.85   0
  -1  -5   1  106.46    1.42   0
   1  -7  -2    8.70    1.00   0
   0  -5  -2    5.66    0.58   0
   4  -6  -6   57.81    1.98   0
   0  -7   1    5.72    0.85   0
   1  -2  -4  116.44    1.43   0
   2  -5  -5   16.85    1.01   0
   3  -5  -6   19.06    1.09   0
   0  -2  -2  261.40    1.73   0
   1  -4  -4  345.55    3.09   0
   3  -7  -4   86.39    2.38   0
   3  -6  -5   21.50    1.33   0
  -1  -4   1  170.06    1.51   0
   0  -4  -2   10.27    0.56   0
   1  -7  -1  312.78    3.80   0
   1  -3  -4   71.99    1.28   0
   2  -6  -4   21.86    1.15   0
   2  -2  -5  266.87    2.39   0
   3  -4  -6   24.18    1.08   0
   4  -5  -6    2.11    0.85   0
  -1  -5   2   33.36    0.83   0
   0  -3  -2  519.78    2.86   0
   4  -6  -5    6.54    1.10   0
   0  -5  -1    7.93    0.61   0
   1  -6  -2   33.02    1.27   0
   2  -8   0   82.70    2.44   0
   2  -3  -5    4.47    0.49   0
   5  -6  -5    0.12    0.89   0
  -1  -3   1   42.33    0.63   0
   1  -1  -3  468.81    2.24   0
   2  -7  -2   12.52    1.17   0
   3  -7  -3  109.69    2.63   0
   3  -5  -5   12.83    0.99   0
   1  -7   0  360.22    4.03   0
   2  -6  -3   88.12    2.09   0
   2  -5  -4   30.52    1.17   0
   3  -6  -4   12.59    1.02   0
   1  -4  -3   58.51    1.28   0
   2  -8   1   11.68    1.40   0
   4  -7  -3    1.86    0.89   0
   4  -5  -5   17.65    1.22   0
  -1  -5   3   35.17    0.85   0
   2  -1  -4  834.97    3.48   0
   3  -7  -2   49.44    1.91   0
   3  -4  -5  145.79    2.37   0
   4  -6  -4    0.35    0.76   0
   5  -6  -4    1.53    1.08   0
   0  -4  -1   17.97    0.66   0
   1  -6  -1   50.65    1.48   0
   1  -2  -3  936.53    3.77   0
   2  -7  -1    0.27    0.70   0
   2  -4  -4   13.15    0.81   0
   3  -3  -5   11.42    0.76   0
  -1  -4   2  227.91    1.68   0
   0  -5   0   -0.17    0.41   0
   1  -7   1   19.80    1.23   0
   1  -5  -2   38.08    1.14   0
   1  -3  -3   57.77    1.10   0
   2  -8   2    2.34    1.23   0
   3  -6  -3   12.55    1.11   0
   3  -5  -4   10.97    0.96   0
   4  -7  -2   12.35    1.33   0
   4  -4  -5    5.58    0.82   0
   2  -6  -2  117.70    2.35   0
   2  -5  -3    6.13    0.74   0
   2  -3  -4   14.50    0.70   0
   2  -2  -4  827.33    4.03   0
   0  -6   2  102.49    1.82   0
   0  -3  -1    2.70    0.30   0
   2  -8   3  254.76    4.01   0
   2  -7   0   51.16    1.82   0
   3  -7  -1   71.44    2.21   0
   4  -6  -3    4.00    1.01   0
   4  -5  -4  161.16    2.94   0
   5  -6  -3    3.95    1.11   0
   5  -5  -4    5.37    1.07   0
   0  -2  -1   57.74    0.76   0
   1  -7   2   76.39    2.00   0
   1  -6   0    9.79    0.84   0
   1  -4  -2  245.32    2.46   0
   4  -7  -1   12.17    1.21   0
   1  -5  -1  113.85    1.89   0
   2  -6  -1   18.88    1.12   0
   2  -4  -3   38.40    1.17   0
   3  -6  -2   73.96    2.01   0
   3  -5  -3  246.15    3.31   0
   0  -6   3  139.74    2.11   0
   0  -5   1    7.76    0.59   0
   0  -4   0   12.95    0.57   0
   1  -7   3  170.92    2.87   0
   2  -7   1    5.05    1.00   0
   3  -3  -4   49.81    1.30   0
   4  -6  -2   36.70    1.68   0
   4  -4  -4   53.83    1.64   0
   5  -6  -2    1.95    1.04   0
   4  -7   0   11.27    1.33   0
   4  -5  -3  204.94    3.28   0
   5  -5  -3    9.42    1.14   0
  -1  -4   3   54.37    0.85   0
   1  -6   1   18.48    1.02   0
   1  -3  -2   18.47    0.66   0
   1  -1  -2  108.98    1.02   0
   2  -7   2   10.85    1.17   0
   2  -3  -3   33.50    0.95   0
   3  -7   1    2.01    1.01   0
   3  -6  -1   17.88    1.21   0
   1  -2  -2 1621.83    4.76   0
   2  -1  -3  200.37    1.65   0
   3  -5  -2   82.90    1.99   0
   4  -7   1   11.98    1.38   0
   4  -6  -1   23.01    1.44   0
   5  -6  -1   26.62    1.53   0
   1  -4  -1  181.85    2.10   0
   2  -2  -3  311.25    2.42   0
   4  -4  -3   39.49    1.46   0
   5  -5  -2   13.21    1.24   0
   2  -4  -2   23.75    0.92   0
   4  -5  -2  127.03    2.59   0
  -7  -2  10   30.43    1.71   0
  -6  -3  11    4.23    1.01   0
  -5  -5  11   11.32    1.22   0
  -5  -3  11   13.76    1.24   0
  -5   1   7   89.73    1.69   0
  -3  -5  10    9.57    1.05   0
  -2  -3   9   12.98    0.90   0
  -1  -2   7   81.05    1.54   0
  -1  -1   6  319.63    2.61   0
  -7  -1   9    5.37    1.09   0
  -5  -4  11    3.14    0.91   0
  -4  -6  10   17.94    1.36   0
  -3  -4  10    3.25    0.80   0
  -3  -3  10    7.20    0.78   0
  -4  -2  10   11.07    0.90   0
  -4   0   8 1931.65    8.08   0
  -6  -2  10   30.34    1.59   0
  -6   0   8   35.14    1.40   0
  -5  -2  10   44.48    1.73   0
  -2  -2   8  106.35    1.95   0
  -2   0   6 1034.22    4.58   0
  -1  -3   7   89.78    1.72   0
  -6  -1   9    7.89    1.00   0
  -5   0   8    0.33    0.54   0
  -4  -4  10    1.19    0.77   0
  -4  -3  10   13.16    1.08   0
  -4   1   6  110.68    1.64   0
  -3  -2   9   95.39    2.04   0
  -3   0   7   33.24    1.00   0
  -7  -2   9   33.92    1.75   0
  -6  -4  10   19.10    1.45   0
  -6  -3  10   10.02    1.09   0
  -5  -5  10   13.96    1.19   0
  -5  -3  10    7.69    1.03   0
  -3  -5   9   18.77    1.23   0
  -3  -1   8   94.10    1.83   0
  -2  -1   7   66.43    1.36   0
  -7  -1   8   31.16    1.60   0
  -5  -4  10   29.27    1.52   0
  -5   1   6   30.95    1.03   0
  -4  -6   9   59.64    2.12   0
  -3  -4   9   72.51    2.03   0
  -3   1   5  829.43    3.76   0
  -2  -4   8   10.23    0.85   0
  -2  -3   8   12.90    0.84   0
  -1  -2   6  182.40    2.12   0
  -7  -3   9   17.15    1.44   0
  -5  -6   9   25.18    1.57   0
  -6  -2   9   12.09    1.16   0
  -4  -5   9   73.31    2.27   0
  -6  -5   9   96.91    2.75   0
  -6  -1   8   17.68    1.19   0
  -4  -3   9   40.23    1.58   0
  -4  -1   8  202.02    2.82   0
  -4   0   7   69.29    1.51   0
  -3  -2   8  323.53    3.54   0
  -2  -2   7    7.58    0.62   0
  -1  -3   6    2.41    0.45   0
  -7  -2   8   10.66    1.23   0
  -6  -4   9   64.42    2.26   0
  -5  -5   9   34.27    1.66   0
  -5  -3   9   21.56    1.32   0
  -5   0   7    1.94    0.56   0
  -3  -5   8    0.50    0.66   0
  -7  -1   7   16.28    1.28   0
  -5  -4   9   26.14    1.43   0
  -4  -6   8   30.73    1.54   0
  -4   1   5  233.86    2.23   0
  -3  -3   8   47.09    1.52   0
  -3  -1   7  618.57    4.33   0
  -3   0   6  217.40    2.27   0
  -2  -1   6   41.50    1.03   0
  -7  -3   8   24.97    1.60   0
  -5  -6   8    0.93    0.75   0
  -2  -4   7   17.97    0.98   0
  -2  -3   7   39.58    1.23   0
  -6  -5   8   26.91    1.62   0
  -6  -2   8    3.67    0.87   0
  -5   1   5   51.03    1.21   0
  -4  -5   8   10.86    1.08   0
  -4  -2   8  224.10    3.16   0
  -1  -2   5   56.31    1.12   0
  -6   0   6  101.82    2.12   0
  -5  -5   8    4.17    0.95   0
  -7  -2   7   22.98    1.50   0
  -6  -4   8   32.61    1.69   0
  -6  -1   7   31.09    1.40   0
  -4  -6   7   25.56    1.47   0
  -4  -4   8   14.47    1.03   0
  -4  -1   7   83.40    1.76   0
  -4   0   6   18.30    0.80   0
  -7  -1   6   61.28    2.06   0
  -5  -6   7    4.20    0.99   0
  -5  -4   8   20.81    1.28   0
  -5  -3   8    6.13    0.80   0
  -5  -1   7   91.83    2.01   0
  -5   0   6    0.31    0.47   0
  -3  -5   7    7.56    0.79   0
  -3  -2   7  410.22    3.79   0
  -2  -2   6   10.11    0.63   0
  -1  -3   5  109.33    1.68   0
  -7  -3   7   62.13    2.23   0
  -3  -4   7   40.05    1.46   0
  -3  -3   7   75.66    1.81   0
  -6  -5   7   43.97    1.94   0
  -6  -2   7   16.74    1.19   0
  -4  -5   7    1.67    0.74   0
  -3  -1   6  177.38    2.23   0
  -2  -4   6   39.43    1.29   0
  -2  -3   6    7.47    0.63   0
  -8  -2   5    4.52    1.14   0
  -5  -5   7   31.63    1.63   0
  -4  -2   7   11.12    0.83   0
  -3   0   5  233.82    2.21   0
  -2  -1   5   59.92    1.15   0
  -7  -2   6   45.78    1.90   0
  -6  -6   6    0.14    0.72   0
  -6  -4   7   17.65    1.27   0
  -6   0   5   90.49    1.97   0
  -4  -6   6   57.21    2.00   0
  -4  -4   7    0.66    0.64   0
  -4  -3   7    1.34    0.61   0
  -4   1   4   54.22    1.04   0
  -7  -3   6   81.60    2.50   0
  -5  -6   6   40.77    1.78   0
  -5  -4   7   12.40    1.03   0
  -5  -3   7   10.29    0.97   0
  -7  -1   5   10.06    1.10   0
  -6  -5   6   34.46    1.75   0
  -5  -1   6   32.12    1.22   0
  -4  -1   6  112.25    1.93   0
  -3  -2   6  942.14    5.49   0
  -8  -2   4    8.33    1.21   0
  -7  -5   5    9.90    1.23   0
  -5   0   5   14.19    0.79   0
  -4  -5   6    2.25    0.74   0
  -4   0   5  416.60    3.26   0
  -3  -4   6   24.15    1.14   0
  -6  -6   5    4.70    0.93   0
  -6  -4   6    4.92    0.97   0
  -6  -2   6  150.87    2.89   0
  -3  -3   6   31.92    1.15   0
  -2  -4   5    1.01    0.47   0
  -1  -3   4   71.05    1.28   0
  -7  -2   5    9.52    1.15   0
  -6  -3   6   97.17    2.47   0
  -5  -6   5    0.21    0.82   0
  -4  -6   5    6.28    0.95   0
  -4  -2   6   49.45    1.44   0
  -2  -3   5    4.00    0.51   0
  -7  -3   5   17.67    1.39   0
  -5  -4   6    0.96    0.60   0
  -5  -3   6   11.38    0.97   0
  -4  -3   6  107.35    2.22   0
  -3  -1   5  854.30    4.60   0
  -8  -2   3   29.62    1.74   0
  -7  -5   4    0.32    0.90   0
  -7  -1   4  105.17    2.51   0
  -6  -5   5   10.13    1.15   0
  -6   0   4   58.63    1.58   0
  -3   0   4  152.26    1.70   0
  -6  -6   4    1.32    0.77   0
  -7  -4   4   32.91    1.75   0
  -6  -4   5   11.10    1.15   0
  -6  -2   5   29.19    1.40   0
  -5  -1   5   50.90    1.42   0
  -4  -5   5   18.04    1.12   0
  -4  -1   5  244.65    2.74   0
  -4   1   3   89.71    1.29   0
  -3  -4   5  146.27    2.49   0
  -3  -2   5   63.80    1.42   0
  -7  -3   4   35.88    1.76   0
  -7  -2   4   19.40    1.36   0
  -6  -3   5   33.14    1.50   0
  -5  -6   4    1.24    0.72   0
  -5   0   4    0.93    0.44   0
  -4  -6   4    0.59    0.72   0
  -3  -3   5   11.16    0.76   0
  -8  -2   2   19.89    1.54   0
  -7  -5   3    4.06    1.07   0
  -6  -6   3    5.45    1.05   0
  -6  -5   4    4.13    0.97   0
  -5  -4   5  162.41    3.08   0
  -5  -2   5   24.50    1.15   0
  -4   0   4   23.04    0.80   0
  -8  -3   2   44.91    1.98   0
  -7  -1   3  906.73    6.98   0
  -4  -3   5   16.22    0.96   0
  -4  -2   5  160.85    2.41   0
  -3  -5   4   11.14    0.90   0
  -1  -3   3   56.79    1.10   0
  -6  -4   4    1.81    0.82   0
  -6   0   3   32.00    1.25   0
  -5  -5   4    5.33    0.92   0
  -2  -3   4   15.63    0.71   0
  -7  -2   3   74.62    2.28   0
  -6  -2   4    8.74    0.95   0
  -5  -6   3    3.97    0.92   0
  -4  -5   4  159.10    2.96   0
  -3  -1   4   94.99    1.50   0
  -7  -5   2    9.77    1.23   0
  -7  -3   3   57.75    2.07   0
  -6  -6   2   10.57    1.23   0
  -6  -5   3    8.18    1.10   0
  -6  -3   4   22.35    1.26   0
  -5  -1   4   56.43    1.48   0
  -3  -4   4   86.05    1.89   0
  -8  -3   1   90.48    2.63   0
  -5  -4   4  200.21    3.37   0
  -4  -1   4   56.92    1.32   0
  -5  -2   4   25.18    1.14   0
  -5   0   3    2.23    0.53   0
  -5   1   2   31.93    0.93   0
  -4  -4   4   52.84    1.63   0
  -3  -3   4   48.68    1.33   0
  -3  -2   4  176.90    2.23   0
  -7  -5   1   24.33    1.62   0
  -6  -4   3   20.67    1.35   0
  -6  -1   3    4.48    0.74   0
  -5  -6   2    2.64    0.87   0
  -5  -5   3    9.77    1.03   0
  -4  -3   4  218.34    2.98   0
  -4  -2   4  104.27    1.92   0
  -3  -5   3  232.49    3.23   0
  -2  -4   3   36.55    1.13   0
  -7  -3   2   16.20    1.34   0
  -7  -2   2   12.22    1.19   0
  -6  -6   1    5.92    0.96   0
  -6  -5   2    2.74    0.91   0
  -6  -3   3   13.40    1.11   0
  -6  -2   3   45.53    1.65   0
  -4   0   3    5.66    0.46   0
  -6   0   2  228.63    2.98   0
  -7  -5   0   29.26    1.74   0
  -7  -4   1    8.44    1.16   0
  -5  -4   3   73.47    2.08   0
  -2  -3   3   32.27    0.94   0
  -8  -2  -1    7.24    1.19   0
  -7  -1   1   58.20    1.91   0
  -6  -6   0    7.37    1.14   0
  -6  -4   2    2.02    0.82   0
  -5  -6   1   26.98    1.53   0
  -5  -5   2   13.49    1.14   0
  -5  -1   3    2.01    0.51   0
  -4  -4   3   38.14    1.42   0
  -3  -4   3   61.51    1.57   0
  -1  -3   2   18.45    0.64   0
  -7  -3   1   29.40    1.63   0
  -7  -2   1    9.02    1.10   0
  -6  -5   1    0.51    0.83   0
  -6  -1   2   33.35    1.35   0
  -5  -2   3   17.52    0.98   0
  -3  -1   3  330.42    2.65   0
  -7  -5  -1   70.19    2.45   0
  -7  -4   0    2.33    0.95   0
  -6  -3   2   14.96    1.15   0
  -3  -5   2   79.53    1.89   0
  -3  -3   3  163.54    2.30   0
  -6  -6  -1   29.34    1.70   0
  -5  -6   0    1.92    0.86   0
  -5   0   2    5.85    0.57   0
  -4  -3   3   34.74    1.22   0
  -4  -2   3  182.16    2.47   0
  -3  -2   3  155.25    2.03   0
  -7  -3   0   37.95    1.79   0
  -7  -1   0   15.35    1.25   0
  -6  -4   1    1.18    0.79   0
  -6   0   1  282.32    3.32   0
  -5  -4   2   20.62    1.16   0
  -5   1   1    6.36    0.56   0
  -2  -4   2   23.06    0.88   0
  -7  -2   0    5.86    1.01   0
  -6  -5   0   17.42    1.28   0
  -5  -5   1   16.99    1.16   0
  -7  -4  -1    6.44    1.00   0
  -6  -6  -2   36.29    1.77   0
  -5  -1   2   30.90    1.12   0
  -4  -4   2   45.21    1.52   0
  -4   0   2    0.66    0.35   0
  -3  -4   2  204.19    2.77   0
  -6  -3   1   45.88    1.71   0
  -6  -1   1   80.68    1.98   0
  -5  -6  -1   22.09    1.45   0
  -5  -2   2    4.35    0.64   0
  -3  -5   1  152.55    2.59   0
  -2  -3   2   88.86    1.50   0
  -7  -4  -2  185.39    3.75   0
  -7  -3  -1    7.40    1.11   0
  -6  -6  -3   21.62    1.55   0
  -6  -5  -1   11.12    1.19   0
  -5  -4   1   19.12    1.18   0
  -7  -2  -1   77.12    2.30   0
  -5  -5   0   19.07    1.22   0
  -4  -3   2  152.79    2.43   0
  -3  -3   2  191.46    2.44   0
  -2  -2   2  110.10    1.47   0
  -5  -6  -2   30.27    1.64   0
  -4  -2   2  125.80    2.04   0
  -7  -4  -3  445.90    5.74   0
  -7  -3  -2    3.68    1.01   0
  -6  -5  -2    3.42    0.95   0
  -6  -3   0   58.51    1.96   0
  -5   0   1    0.19    0.41   0
  -4  -4   1  137.39    2.53   0
  -3  -2   2   95.62    1.58   0
  -3  -1   2   70.14    1.22   0
  -2  -4   1    8.80    0.63   0
  -7  -1  -2    1.85    0.94   0
  -5  -5  -1   29.51    1.53   0
  -3  -4   1  191.40    2.67   0
  -7  -4  -4  123.23    3.13   0
  -5  -6  -3   12.62    1.24   0
  -5  -4   0   77.12    2.13   0
  -5  -2   1    6.33    0.70   0
  -5  -1   1    6.59    0.64   0
  -5   1   0    2.23    0.48   0
  -3  -5   0  120.68    2.30   0
  -7  -3  -3   14.91    1.34   0
  -6  -5  -3  152.44    3.37   0
  -6  -4  -2    6.02    1.01   0
  -6  -3  -1   34.41    1.58   0
  -6   0  -1   51.84    1.56   0
  -5  -6  -4    1.33    0.88   0
  -4  -3   1  114.97    2.12   0
  -7  -3  -4   34.47    1.79   0
  -7  -2  -3   36.34    1.65   0
  -7  -1  -3   58.01    1.98   0
  -6  -5  -4  278.55    4.57   0
  -5  -5  -2   69.31    2.16   0
  -4  -5  -1   54.47    1.76   0
  -4  -4   0   67.22    1.82   0
  -2  -3   1   59.67    1.22   0
  -6  -2  -1    6.18    0.77   0
  -5  -4  -1   31.18    1.46   0
  -4  -2   1   22.01    0.93   0
  -3  -3   1  167.74    2.27   0
  -7  -3  -5    2.59    1.03   0
  -7  -2  -4   22.25    1.49   0
  -6  -5  -5   14.74    1.36   0
  -6  -4  -3    5.71    1.03   0
  -6  -3  -2   38.60    1.69   0
  -5  -6  -5   16.34    1.28   0
  -5  -2   0    3.49    0.62   0
  -5   0   0    9.11    0.67   0
  -3  -5  -1   13.70    0.89   0
  -3  -4   0  732.38    5.17   0
  -2  -4   0    2.67    0.47   0
  -7  -1  -4  115.21    2.73   0
  -6  -5  -6   30.01    1.73   0
  -5  -6  -6    6.47    1.12   0
  -5  -5  -3    7.55    1.01   0
  -5  -1   0    1.76    0.51   0
  -7  -3  -6    0.41    0.95   0
  -7  -2  -5   11.40    1.23   0
  -6  -4  -4    0.94    0.87   0
  -4  -5  -2   10.82    0.92   0
  -4  -3   0   25.29    1.08   0
  -3  -2   1   65.13    1.29   0
  -2  -2   1  142.98    1.64   0
  -7  -1  -5    1.46    0.96   0
  -6  -3  -3  175.86    3.38   0
  -6  -2  -2    4.62    0.73   0
  -6   0  -2   15.37    0.97   0
  -5  -4  -2    6.66    0.81   0
  -5   1  -1  217.89    2.43   0
  -4  -4  -1   34.49    1.36   0
  -4   1   0    0.34    0.30   0
  -3  -1   1  239.29    2.19   0
  -7  -2  -6    3.11    1.03   0
  -5  -5  -4   11.84    1.10   0
  -7  -1  -6   28.73    1.63   0
  -6  -4  -5   30.53    1.64   0
  -5  -2  -1   20.44    1.06   0
  -4  -5  -3    1.28    0.69   0
  -7  -2  -7    8.65    1.20   0
  -6  -4  -6    7.67    1.15   0
  -6  -2  -3   21.99    1.30   0
  -5  -5  -5   83.56    2.51   0
  -5  -4  -3    8.56    0.98   0
  -5   0  -1   34.58    1.14   0
  -4  -2   0   48.74    1.30   0
  -3  -4  -1  303.34    3.38   0
  -6  -1  -3    2.81    0.74   0
  -5  -1  -1  211.55    2.81   0
  -4  -4  -2   65.87    1.84   0
  -2  -3   0   90.70    1.48   0
  -6  -4  -7    1.50    0.95   0
  -5  -5  -6  170.44    3.54   0
  -4  -5  -4   13.00    1.09   0
  -4  -3  -1  186.54    2.73   0
  -6  -4  -8    3.34    1.04   0
  -6  -3  -5   18.06    1.28   0
  -6  -2  -4    7.58    0.99   0
  -5  -5  -7   78.86    2.53   0
  -5  -4  -4    9.20    1.03   0
  -5  -5  -8   60.55    2.28   0
  -5  -2  -2    5.03    0.70   0
  -5   1  -2  334.42    3.07   0
  -3  -2   0  209.90    2.30   0
  -6  -3  -6   89.93    2.58   0
  -6  -1  -4    5.06    0.85   0
  -6   0  -4  189.39    2.99   0
  -5  -5  -9    2.87    1.04   0
  -5  -4  -5    2.88    0.85   0
  -4  -5  -5   16.56    1.21   0
  -3  -4  -2   35.16    1.25   0
  -6  -3  -7   78.04    2.50   0
  -6  -2  -5   19.94    1.26   0
  -5  -1  -2  331.71    3.58   0
  -5   0  -2   31.81    1.11   0
  -4  -2  -1  173.61    2.43   0
  -3  -3  -1  109.33    1.88   0
  -2  -2   0  273.70    2.26   0
  -6  -3  -8    7.09    1.16   0
  -4  -5  -6   17.13    1.26   0
  -4  -3  -2   45.89    1.42   0
  -4   1  -1   52.58    1.07   0
  -3  -1   0  153.41    1.77   0
  -6  -3  -9    0.11    0.93   0
  -6  -2  -6    0.45    0.81   0
  -6  -1  -5    1.67    0.77   0
  -5  -4  -6   86.97    2.49   0
  -5  -3  -4   15.59    1.06   0
  -5  -2  -3    5.32    0.74   0
  -4  -1  -1   53.66    1.28   0
  -6  -2  -7    3.55    0.96   0
  -5  -4  -7  566.44    6.30   0
  -4  -5  -7   25.59    1.51   0
  -4   0  -1    3.82    0.43   0
  -2  -3  -1  481.26    3.41   0
  -6  -1  -6   14.19    1.19   0
  -5  -4  -8  461.04    5.80   0
  -5  -3  -5   16.38    1.19   0
  -5  -1  -3   52.02    1.52   0
  -5   1  -3   51.05    1.33   0
  -3  -4  -3   44.77    1.42   0
  -6  -2  -8   13.29    1.21   0
  -6   0  -6   62.89    1.95   0
  -5  -4  -9    7.53    1.16   0
  -4  -5  -8  537.11    6.01   0
  -4  -3  -3   42.20    1.44   0
  -4  -2  -2  111.07    2.02   0
  -6  -2 -10   34.48    1.75   0
  -6  -1  -7   10.53    1.14   0
  -5  -4 -10    9.21    1.12   0
  -5   0  -3   -0.13    0.45   0
  -4  -5 -10   28.03    1.67   0
  -4  -4  -5    1.12    0.57   0
  -3  -3  -2   52.03    1.36   0
  -6  -1  -8    0.68    0.89   0
  -6   0  -7   26.93    1.47   0
  -5  -3  -6    1.11    0.65   0
  -6  -1 -10   42.01    1.95   0
  -6  -1  -9   33.10    1.74   0
  -5  -3  -7   23.87    1.46   0
  -5  -2  -5   59.39    1.86   0
  -5  -1  -4    8.41    0.80   0
  -4  -4  -6   39.98    1.65   0
  -4  -1  -2  199.85    2.47   0
  -3  -4  -4   56.62    1.63   0
  -6   0 -10   26.58    1.63   0
  -4  -3  -4  171.33    2.82   0
  -5  -3  -9   56.06    2.17   0
  -5  -3  -8   28.60    1.55   0
  -5   0  -4   30.01    1.16   0
  -4  -4  -7   21.28    1.35   0
  -4  -2  -3  100.73    1.97   0
  -4   0  -2  229.11    2.43   0
  -4   1  -2  193.64    2.05   0
  -2  -3  -2  141.14    1.91   0
  -2  -2  -1    0.37    0.26   0
  -5  -3 -11   49.37    2.11   0
  -5  -3 -10   29.15    1.69   0
  -5  -2  -6   57.19    1.85   0
  -4  -4  -8   93.21    2.57   0
  -3  -4  -5  146.45    2.63   0
  -3  -3  -3    1.16    0.47   0
  -4  -4  -9  164.04    3.43   0
  -3  -2  -2  103.05    1.71   0
  -5  -2  -7   26.72    1.38   0
  -4  -4 -11   29.15    1.72   0
  -4  -4 -10   29.92    1.67   0
  -5  -2  -8   67.31    2.19   0
  -5   1  -5    2.23    0.57   0
  -4  -2  -4    9.58    0.73   0
  -4  -1  -3   70.30    1.53   0
  -5  -2 -12   22.58    1.51   0
  -5  -2 -11    8.94    1.20   0
  -5  -2 -10   14.18    1.32   0
  -5  -2  -9   80.32    2.41   0
  -4   2  -3   98.22    1.43   0
  -3  -3  -4    3.13    0.57   0
  -5  -1  -7   10.56    1.00   0
  -4  -3  -7   40.58    1.64   0
  -4   0  -3 1293.94    5.94   0
  -2  -3  -3   52.50    1.24   0
  -5  -1  -8   74.91    2.20   0
  -5   1  -6   88.27    1.96   0
  -4  -3  -8  659.51    6.33   0
  -4  -2  -5    4.92    0.69   0
  -4   1  -3   69.01    1.31   0
  -3  -2  -3   78.27    1.56   0
  -3  -1  -2   48.95    1.09   0
  -5  -1 -11   16.59    1.38   0
  -5  -1 -10   24.05    1.51   0
  -5  -1  -9  100.52    2.62   0
  -5   0  -7   36.27    1.47   0
  -4  -3 -13    4.13    0.94   0
  -4  -3 -12   48.06    2.08   0
  -4  -3  -9  113.75    2.81   0
  -4  -1  -4  359.68    3.55   0
  -3  -4  -8   45.91    1.72   0
  -4  -3 -11   16.82    1.37   0
  -4  -3 -10  117.56    2.90   0
  -4  -2  -6   55.89    1.70   0
  -3  -4 -10   35.16    1.68   0
  -3  -4  -9   96.29    2.49   0
  -3  -3  -5    4.77    0.59   0
  -2  -2  -2  275.25    2.39   0
  -5   0 -12   10.23    1.28   0
  -5   0  -9    2.69    0.86   0
  -5   0  -8   19.08    1.22   0
  -5   0 -11    0.44    0.93   0
  -5   0 -10    0.11    0.84   0
  -5   1  -8   69.44    1.98   0
  -4  -1  -5  271.63    3.23   0
  -4   0  -4    1.34    0.44   0
  -3  -3  -6   15.99    0.98   0
  -3   0  -2  463.04    2.97   0
  -5   1 -10   23.76    1.46   0
  -5   1  -9   96.37    2.41   0
  -4   2  -4    8.51    0.58   0
  -3  -2  -4   18.53    0.87   0
  -2  -3  -4    0.80    0.34   0
  -4  -2 -13    3.54    0.91   0
  -4  -2 -12   22.13    1.52   0
  -4  -2  -8    4.98    0.74   0
  -4   1  -4  348.59    3.02   0
  -3  -1  -3   18.65    0.75   0
  -4  -2 -11   47.35    1.98   0
  -4  -2 -10    1.72    0.82   0
  -4  -2  -9    2.37    0.68   0
  -4  -1  -6   43.55    1.43   0
  -3  -3 -14    3.97    1.03   0
  -3  -3  -7    0.40    0.47   0
  -4   0  -5   19.12    0.90   0
  -3  -3 -13    8.58    1.19   0
  -2  -2  -3   15.66    0.66   0
  -4  -1  -7   31.76    1.32   0
  -3  -3 -12   15.04    1.32   0
  -3  -3 -11   19.30    1.38   0
  -3  -3 -10    8.07    1.01   0
  -3  -3  -9   56.38    1.90   0
  -3  -2  -5   17.22    0.85   0
  -2  -3  -5  272.94    2.99   0
  -4  -1 -13    4.83    0.94   0
  -4   2  -5    4.71    0.56   0
  -4  -1 -12   18.40    1.33   0
  -4  -1 -11    3.53    0.94   0
  -4  -1 -10   38.90    1.70   0
  -4  -1  -9    4.16    0.81   0
  -4   0  -6   72.05    1.69   0
  -3  -2  -6   11.66    0.82   0
  -3  -1  -4  119.58    1.85   0
  -3   0  -3  124.02    1.64   0
  -3  -2 -14    8.01    1.17   0
  -2  -3  -6    1.21    0.42   0
  -4   0 -13    5.71    0.97   0
  -4   0  -7   42.29    1.41   0
  -4   1  -6   41.20    1.25   0
  -3  -2  -7    5.28    0.70   0
  -4   0 -12   39.62    1.82   0
  -4   2  -6   55.66    1.37   0
  -3  -2 -13   12.60    1.18   0
  -2  -3 -14    7.12    1.01   0
  -2  -3  -7    1.91    0.56   0
  -2  -2  -4   47.68    1.13   0
  -4   0 -11    2.96    0.78   0
  -4   0 -10  173.01    3.21   0
  -4   1 -13    4.69    1.08   0
  -4   1  -7   31.26    1.19   0
  -4   2 -13    3.47    1.08   0
  -3  -2 -12    5.83    0.91   0
  -3  -2 -11   26.17    1.47   0
  -3  -2  -8   36.85    1.40   0
  -3  -1 -15   17.79    1.46   0
  -3  -1  -5  205.77    2.54   0
  -3   1  -3   18.38    0.62   0
  -4   1 -12   18.80    1.39   0
  -4   2  -7   19.54    0.97   0
  -3  -2 -10   37.66    1.56   0
  -2  -3 -12  184.17    3.49   0
  -2  -3 -11   34.58    1.57   0
  -4   1 -10   40.58    1.64   0
  -4   1  -9    4.39    0.78   0
  -4   2 -12   22.61    1.48   0
  -3  -1 -14   16.65    1.41   0
  -2  -3 -10   19.12    1.13   0
  -2  -1  -3  153.71    1.72   0
  -4   2 -11   44.66    1.79   0
  -4   2 -10    1.67    0.79   0
  -4   2  -9    1.75    0.71   0
  -3  -1  -6  503.18    4.17   0
  -2  -2 -15   11.96    1.30   0
  -2  -2  -5    3.40    0.43   0
  -3  -1 -13   77.40    2.41   0
  -3  -1  -7  334.34    3.62   0
  -3   0 -15    1.62    0.85   0
  -3  -1 -12   24.92    1.47   0
  -3   0  -5    0.22    0.36   0
  -2  -2 -14   37.91    1.83   0
  -3  -1 -11    3.39    0.72   0
  -3  -1 -10    1.52    0.69   0
  -3  -1  -8    5.42    0.64   0
  -3   0 -14    0.18    0.73   0
  -3   1  -4  116.72    1.57   0
  -2  -2 -13   19.68    1.38   0
  -2  -2  -6   11.35    0.68   0
  -2  -1 -16    2.75    0.85   0
  -3   0 -13    0.18    0.82   0
  -2  -2  -7    3.86    0.57   0
  -1  -2 -16   11.36    1.25   0
  -3   0  -6    2.34    0.48   0
  -3   1 -14   17.48    1.42   0
  -2  -2 -12   43.55    1.73   0
  -2  -1  -4    6.69    0.44   0
  -1  -2  -4  294.38    2.41   0
  -3   0 -12    2.44    0.84   0
  -2  -2 -11    0.52    0.56   0
  -2  -2  -9    9.35    0.85   0
  -2  -2  -8    3.38    0.55   0
  -3   0 -11    1.92    0.74   0
  -3   0  -7    4.40    0.53   0
  -3   1 -13   76.69    2.39   0
  -3   1  -5  202.88    2.23   0
  -3   2 -14    8.30    1.18   0
  -3   3 -14    4.18    1.12   0
  -2  -1 -14   24.23    1.54   0
  -2   0 -16   22.68    1.50   0
  -1  -2 -15    2.90    0.84   0
  -3   0  -9    0.91    0.58   0
  -3   0  -8    0.92    0.44   0
  -2  -1  -5   58.54    1.25   0
  -3   1 -12   25.60    1.45   0
  -3   1  -6  489.31    3.71   0
  -3   2 -13   13.35    1.26   0
  -3   3 -13    8.80    1.18   0
  -2  -1 -13   12.85    1.19   0
  -2   0 -15   56.66    2.20   0
  -1  -2 -14   85.95    2.49   0
  -3   1 -11    3.53    0.80   0
  -3   3  -5    3.87    0.45   0
  -1  -2  -5  681.80    3.94   0
  -1  -1 -16   14.19    1.34   0
  -3   1  -9   48.15    1.52   0
  -3   1  -8    5.84    0.65   0
  -3   1  -7  311.27    3.20   0
  -3   2 -12    5.06    0.94   0
  -3   3 -12   15.62    1.26   0
  -2  -1 -12   62.08    2.00   0
  -2  -1  -6   24.36    0.91   0
  -1  -2 -13   19.73    1.24   0
  -3   2 -11   26.79    1.38   0
  -3   2  -6   10.58    0.63   0
  -3   3 -11   18.89    1.30   0
  -2  -1 -11   14.93    1.03   0
  -2  -1  -7   11.43    0.74   0
  -2   0 -14   23.98    1.44   0
  -2   1 -15   23.91    1.57   0
  -1  -2  -6   82.71    1.52   0
  -1  -1 -15    2.59    0.91   0
  -3   2  -7    4.09    0.58   0
  -3   3  -6   15.04    0.71   0
  -2  -1 -10   11.37    0.87   0
  -2  -1  -9  153.08    2.60   0
  -2  -1  -8  115.61    2.13   0
  -2   0  -4   15.20    0.59   0
   0  -1 -17    0.06    0.87   0
  -3   2  -9  142.74    2.48   0
  -3   3 -10    8.96    0.92   0
  -3   3  -7    0.32    0.50   0
  -2   2 -15   12.89    1.33   0
  -1  -2 -10   45.92    1.54   0
  -1  -2  -7   24.19    0.94   0
  -1   0 -16    2.19    0.95   0
  -3   3  -8   53.24    1.45   0
  -2   0 -12  151.51    3.03   0
  -2   1 -14   24.89    1.53   0
  -2   3 -15  119.91    2.99   0
  -1  -2  -9  135.33    2.35   0
  -1  -2  -8  125.93    2.13   0
  -1  -1 -14   19.49    1.36   0
   0  -1 -16    2.90    0.96   0
  -2   0  -5    3.23    0.35   0
  -2   1 -13   12.70    1.16   0
  -2   2 -14   39.78    1.83   0
  -2   4 -14    3.64    1.09   0
  -1  -1 -13   13.82    1.16   0
  -1   0 -15    1.49    0.88   0
  -2   0 -10    1.78    0.60   0
  -2   3 -14    7.21    1.12   0
  -1   1 -16   14.64    1.27   0
   0   0 -17   65.89    2.28   0
  -2   0  -9   27.57    1.16   0
  -2   0  -8  184.15    2.57   0
  -2   0  -7  388.39    3.44   0
  -2   0  -6  433.95    3.36   0
  -2   1 -12   59.87    1.96   0
  -2   2 -13   19.25    1.34   0
  -1  -1 -12   62.24    1.95   0
   0  -1 -15    0.06    0.81   0
  -2   4 -13   33.83    1.68   0
  -1   0 -14    9.35    1.09   0
  -1   2 -16   11.22    1.27   0
  -1   1 -15    3.03    0.83   0
   0   0 -16   35.54    1.79   0
   0   1 -17    0.14    0.89   0
  -2   2 -12   43.29    1.70   0
  -1  -1 -10  772.73    5.80   0
  -1  -1  -5   87.89    1.35   0
  -1   0 -13   21.14    1.32   0
   0  -1 -14   30.09    1.48   0
  -2   1 -10   10.26    0.80   0
  -2   3 -12  194.20    3.36   0
  -1  -1  -9   36.30    1.26   0
  -1  -1  -6   15.33    0.68   0
  -1   2 -15    2.97    0.97   0
   1   0 -17    5.91    1.08   0
  -2   1  -9  146.20    2.41   0
  -2   1  -5   59.04    1.12   0
  -1  -1  -8  152.45    2.26   0
  -1  -1  -7   13.94    0.72   0
  -1   1 -14   19.99    1.29   0
  -1   3 -15   23.12    1.56   0
  -1   4 -15  149.48    3.29   0
   0  -1 -13   71.06    2.11   0
   0   0 -15    3.09    0.91   0
  -2   1  -8  108.77    1.94   0
  -2   1  -7   10.79    0.66   0
  -2   3 -11   34.85    1.47   0
  -2   4 -11    3.58    0.82   0
  -1   0 -12   74.78    2.06   0
   0   1 -16    3.24    0.84   0
  -2   2 -10   10.14    0.85   0
  -1   1 -13   14.16    1.14   0
  -1   2 -14   86.81    2.50   0
  -1   5 -14  146.26    3.15   0
  -2   4 -10    0.26    0.64   0
  -1   0 -11    6.42    0.72   0
   0   0 -14   14.63    1.20   0
   0   2 -16   11.25    1.25   0
   1   0 -16    6.07    0.93   0
   1   1 -17    0.73    0.90   0
  -1   3 -14    7.86    1.08   0
  -1   4 -14   24.38    1.53   0
   0   1 -15   -0.14    0.79   0
  -2   2  -8    3.20    0.51   0
  -2   2  -7    3.74    0.47   0
  -2   2  -5    3.16    0.35   0
  -2   3  -9  103.66    2.04   0
  -2   4  -9    2.25    0.62   0
  -1   0 -10   72.29    1.78   0
  -1   1 -12   59.65    1.88   0
  -1   2 -13   20.02    1.30   0
  -1   5 -13   18.00    1.39   0
   0  -1 -11    9.86    0.86   0
   0   3 -16  123.14    3.03   0
  -2   2  -6   10.58    0.58   0
  -1   0  -9  262.05    3.11   0
   0   0 -13   65.66    2.04   0
   1   0 -15   14.44    1.24   0
   1   2 -17    2.48    0.89   0
  -2   3  -8  133.70    2.12   0
  -2   4  -8   22.59    0.99   0
  -1   4 -13    6.56    1.04   0
   0  -1 -10   96.36    2.01   0
   0   2 -15   12.60    1.24   0
   1   1 -16   75.97    2.43   0
  -2   3  -7    1.96    0.44   0
  -2   3  -6    3.72    0.46   0
  -2   3  -5  257.89    2.23   0
  -2   4  -7    0.33    0.48   0
  -1   0  -8   37.63    1.13   0
  -1   2 -12   36.93    1.54   0
   0   1 -14   29.29    1.48   0
  -2   4  -6   12.09    0.66   0
  -1   0  -7    5.61    0.47   0
  -1   0  -6   19.44    0.72   0
  -1   0  -5   23.05    0.69   0
  -1   5 -12    4.92    1.00   0
   0  -1  -9   79.93    1.71   0
   0   4 -15    5.95    1.10   0
  -1   1 -10  747.83    5.54   0
  -1   3 -12   16.49    1.17   0
  -1   4 -12    7.39    0.99   0
   1   0 -14   34.68    1.59   0
   1   2 -16    0.68    0.72   0
   0  -1  -8   34.24    1.05   0
   0   1 -13   71.02    2.11   0
   0   2 -14    9.08    0.98   0
   0   5 -14    1.36    0.96   0
   1   1 -15   89.96    2.51   0
   1   3 -16    1.32    0.93   0
  -1   1  -9   35.20    1.20   0
  -1   5 -11   15.64    1.17   0
   0  -1  -7  251.02    2.52   0
   0   0 -11  312.49    3.77   0
   0   3 -14   31.94    1.65   0
   2   1 -16    2.09    0.89   0
  -1   4 -11    8.47    0.92   0
   0  -1  -6  177.01    1.92   0
   0   4 -14   15.18    1.29   0
   1  -1 -11   29.98    1.20   0
   1   0 -13    5.77    0.85   0
  -1   1  -8  150.16    2.16   0
  -1   2 -10   44.40    1.43   0
   0   2 -13    0.79    0.71   0
   1   1 -14   68.48    2.16   0
   1   2 -15   17.58    1.33   0
  -1   5 -10    7.21    0.94   0
   0   0 -10    0.15    0.40   0
   0   5 -13   33.17    1.66   0
   1  -1 -10    8.51    0.73   0
   2   2 -16   20.41    1.46   0
  -1   1  -7   13.78    0.68   0
  -1   2  -9  123.83    2.14   0
  -1   3 -10   12.15    0.89   0
   0   3 -13   84.45    2.34   0
   0   6 -12    6.08    1.19   0
   1   3 -15    3.24    0.83   0
   2   1 -15    1.73    0.85   0
   0   0  -9   25.94    1.03   0
   0   1 -11    9.38    0.84   0
   0   4 -13    4.80    0.84   0
   2   3 -16   10.57    1.22   0
  -1   1  -6   14.25    0.60   0
   0   2 -12    0.24    0.51   0
   1  -1  -9  131.34    2.09   0
   1   1 -13    0.89    0.68   0
   1   2 -14   25.51    1.40   0
  -1   1  -5   84.14    1.24   0
  -1   2  -8  123.77    1.97   0
  -1   3  -9   22.06    1.01   0
   0   5 -12    2.65    0.89   0
   1   5 -14   23.92    1.54   0
   2   0 -13    0.96    0.68   0
   2   2 -15    8.61    1.11   0
   3   2 -16    6.61    1.08   0
  -1   4  -9   33.01    1.23   0
   0   0  -8  336.33    3.13   0
   0   3 -12    6.76    0.87   0
   0   4 -12    0.29    0.72   0
   0   6 -11    1.32    0.98   0
   1   0 -11    2.21    0.60   0
   1   3 -14    0.37    0.66   0
   2   1 -14   21.17    1.33   0
  -1   5  -8   30.52    1.19   0
   0   1 -10   92.71    1.94   0
   1   6 -13    3.75    1.07   0
   2   3 -15    9.70    1.15   0
  -1   3  -8    9.56    0.68   0
   0   0  -7   30.82    0.92   0
   1   2 -13    5.01    0.77   0
   2   4 -15    0.84    0.91   0
  -1   4  -8  160.34    2.34   0
   0   5 -11    1.74    0.80   0
   3   2 -15   36.36    1.73   0
  -1   2  -6   80.06    1.34   0
   0   1  -9   78.05    1.66   0
   0   4 -11   15.33    1.08   0
   0   6 -10    3.43    0.96   0
   1   0 -10   13.97    0.81   0
   1   3 -13    5.31    0.89   0
   1   5 -13    8.21    1.11   0
   2   1 -13    5.34    0.84   0
   2   2 -14   22.45    1.33   0
   3   1 -14   38.22    1.67   0
  -1   3  -7   33.08    1.00   0
  -1   5  -7   36.82    1.16   0
   0   0  -6    2.47    0.34   0
   0   2 -10   12.05    0.84   0
   1   4 -13   52.87    1.91   0
  -1   2  -5  654.66    3.40   0
  -1   4  -7   47.76    1.23   0
   1   1 -11   32.17    1.30   0
   1   2 -12   30.90    1.38   0
   1   6 -12    0.52    0.90   0
   2   3 -14   30.26    1.54   0
   2   4 -14   40.69    1.83   0
   2   5 -14   29.44    1.65   0
   3   3 -15   37.53    1.73   0
   3   4 -15   26.21    1.59   0
   0   1  -8   33.88    1.05   0
   0   3 -10    6.83    0.74   0
   0   5 -10    9.89    0.95   0
   1   0  -9    0.22    0.42   0
   2   0 -11    3.05    0.62   0
  -1   3  -6  119.12    1.66   0
  -1   5  -6  136.83    1.95   0
   0   6  -9    3.52    0.88   0
   1   3 -12    7.84    0.91   0
   1   5 -12    0.84    0.82   0
   2   2 -13   10.20    1.03   0
   2   6 -13   11.75    1.28   0
   3   2 -14   55.63    2.01   0
   4   3 -15    8.67    1.12   0
  -1   4  -6   25.54    0.87   0
   0   2  -9   32.54    1.12   0
   2   1 -12   33.57    1.38   0
   3   1 -13   58.16    1.90   0
   1   1 -10    8.20    0.73   0
   1   6 -11   14.12    1.22   0
   2   3 -13   46.88    1.83   0
   2   5 -13   13.57    1.26   0
   3   3 -14   53.46    2.03   0
  -1   3  -5  166.33    1.77   0
   0   1  -7  232.96    2.39   0
   0   3  -9   26.99    1.09   0
   1   0  -8    7.19    0.58   0
   2   0 -10   92.96    1.92   0
   2   4 -13    3.62    0.92   0
   3   4 -14   24.94    1.54   0
   4   2 -14   18.08    1.31   0
  -1   4  -5 1175.01    4.89   0
   0   2  -8    7.53    0.61   0
   0   4  -9    6.51    0.71   0
   1   5 -11   15.36    1.08   0
   2   1 -11   15.97    1.00   0
   2   2 -12   23.05    1.21   0
   2   6 -12   13.17    1.26   0
   2   7 -11    0.24    1.05   0
   4   3 -14   48.88    1.97   0
   1   2 -10    6.47    0.71   0
   3   1 -12   35.57    1.41   0
   4   4 -14   24.84    1.55   0
   0   1  -6  166.76    1.85   0
   1   0  -7   19.78    0.75   0
   1   6 -10    4.23    0.88   0
   2   3 -12   59.07    1.91   0
   3   3 -13   24.47    1.44   0
   3   5 -13   22.37    1.48   0
  -1   4  -4  502.51    2.92   0
   0   5  -8    0.67    0.53   0
   2   0  -9   25.51    0.97   0
   2   4 -12   19.35    1.21   0
   3   4 -13  140.26    3.07   0
   4   2 -13   18.98    1.27   0
   0   4  -8    8.65    0.69   0
   0   6  -7   18.08    0.99   0
   1   3 -10   16.90    0.99   0
   1   5 -10    9.41    0.95   0
   2   1 -10    2.98    0.52   0
   2   7 -10    0.80    0.92   0
   3   2 -12   60.04    1.87   0
   3   6 -12   48.19    1.95   0
   4   3 -13   12.92    1.18   0
   4   5 -13   20.81    1.46   0
   1   1  -8   52.89    1.27   0
   1   2  -9   79.34    1.72   0
   1   6  -9   16.61    1.13   0
   4   4 -13   12.34    1.20   0
   5   3 -13    6.23    1.01   0
   0   3  -7  157.59    2.09   0
   0   5  -7   45.54    1.31   0
   1   0  -6    3.51    0.36   0
   2   3 -11   67.26    1.89   0
   2   4 -11   81.40    2.19   0
   3   3 -12   50.93    1.80   0
   3   5 -12  234.56    3.95   0
   5   4 -13   31.74    1.68   0
   0   2  -6  202.97    2.09   0
   0   4  -7   81.40    1.60   0
   0   6  -6  122.92    2.10   0
   2   0  -8   76.65    1.49   0
   3   4 -12  135.53    2.94   0
   4   2 -12   70.94    2.08   0
   1   3  -9   23.42    1.01   0
   2   2 -10   37.60    1.35   0
   3   2 -11  153.23    2.80   0
   2   1  -9   51.84    1.38   0
   0  -7  -1    6.17    0.71   0
   2  -9  -5   63.55    2.11   0
   3  -7  -1   70.63    2.12   0
   4  -7  -2   11.75    1.00   0
   4  -5   0    2.91    0.54   0
   6  -7  -6    9.12    0.94   0
   1  -9  -5   20.74    1.29   0
   2  -8  -2   64.39    2.07   0
   3  -5   1   13.76    0.87   0
   5  -7  -3   17.83    1.27   0
   2  -6   1   40.36    1.40   0
   2  -4   2    2.45    0.41   0
   4  -9  -6   23.04    1.36   0
   4  -8  -3   26.81    1.50   0
   5  -8  -5    5.04    0.81   0
   6  -7  -5    0.53    0.66   0
   1  -7   0  349.78    4.01   0
   1  -6   1   18.00    0.88   0
   2  -9  -4   48.58    1.86   0
   2  -7   0   52.11    1.73   0
   3  -8  -2    8.04    0.90   0
   4  -7  -1   13.22    1.09   0
   4  -6   0   95.72    2.39   0
   4  -4   1   34.28    1.26   0
   3  -7   0   24.50    1.32   0
   3  -6   1    9.90    0.86   0
   4  -9  -5    7.67    0.95   0
   5  -8  -4    9.88    1.04   0
   0  -6   1   61.15    1.44   0
   1  -5   2  150.74    2.19   0
   2  -8  -1   44.47    1.74   0
   2  -5   2  131.80    2.23   0
   3  -4   2   34.18    1.15   0
   4  -5   1   53.66    1.66   0
   5  -7  -2    2.24    0.65   0
   5  -5   0   18.41    1.12   0
   6  -7  -4    3.14    0.69   0
   0  -7   0    0.06    0.43   0
   2  -9  -3  133.42    2.93   0
   3  -8  -1    7.42    0.94   0
   3  -5   2   15.45    0.92   0
   4  -8  -2   34.82    1.62   0
   1  -9  -3   50.29    1.79   0
   2  -7   1    5.57    0.74   0
   3  -9  -3    4.03    0.83   0
   4  -9  -4   20.80    1.31   0
   4  -7   0   11.46    1.04   0
   5  -8  -3   62.54    2.12   0
   6  -7  -3   22.14    1.33   0
   1  -7   1   19.01    1.04   0
   1  -6   2   12.94    0.80   0
   2  -6   2   61.13    1.70   0
   4  -6   1   15.32    1.03   0
   5  -7  -1   15.81    1.19   0
   5  -6   0    2.17    0.69   0
   2  -8   0   81.70    2.27   0
   2  -4   3   45.43    1.23   0
   3  -6   2    0.92    0.52   0
   4  -9  -3    3.47    0.79   0
   4  -8  -1   48.94    1.91   0
   4  -4   2   67.88    1.72   0
   1  -9  -2    4.19    0.81   0
   3  -9  -2    1.97    0.74   0
   3  -8   0    3.10    0.78   0
   4  -5   2   10.49    0.85   0
   5  -8  -2   25.32    1.43   0
   6  -8  -4    4.66    0.81   0
   0  -7   1    5.98    0.64   0
   2  -5   3   26.16    1.04   0
   3  -4   3   45.49    1.35   0
   4  -7   1   12.27    1.05   0
   6  -7  -2    4.69    0.74   0
   0  -6   2  105.12    1.87   0
   2  -7   2    9.90    0.88   0
   3  -5   3    2.12    0.52   0
   3  -3   3    1.22    0.32   0
   4  -9  -2    1.55    0.72   0
   4  -8   0   82.23    2.40   0
   4  -6   2   31.01    1.43   0
   5  -7   0   24.43    1.35   0
   5  -6   1   21.58    1.28   0
   1  -7   2   73.74    1.88   0
   2  -8   1   11.88    1.03   0
   2  -6   3    4.38    0.62   0
   3  -9  -1    0.60    0.68   0
   5  -8  -1    5.75    0.89   0
   6  -8  -3   79.18    2.21   0
   1  -9  -1   86.46    2.25   0
   1  -6   3    2.54    0.50   0
   3  -8   1   77.73    2.29   0
   3  -6   3   26.07    1.26   0
   4  -4   3    0.46    0.44   0
   6  -7  -1    2.41    0.72   0
   4  -9  -1    2.86    0.77   0
   4  -5   3    1.43    0.55   0
   5  -5   2   69.33    1.98   0
   6  -8  -2   75.65    2.18   0
   2  -4   4    3.48    0.47   0
   3  -9   0    7.03    0.91   0
   4  -7   2   37.87    1.61   0
   5  -8   0   27.56    1.46   0
   5  -7   1   28.64    1.44   0
   0  -7   2   21.19    1.01   0
   2  -8   2    2.57    0.72   0
   2  -7   3   11.21    0.92   0
   2  -5   4    9.77    0.69   0
   3  -4   4   58.35    1.55   0
   5  -6   2   32.41    1.47   0
   6  -7   0   13.92    1.10   0
   0  -6   3  144.21    2.22   0
   1  -9   0  233.74    3.58   0
   1  -7   3  165.12    2.79   0
   2 -10  -2    5.80    0.84   0
   3  -8   2   88.08    2.42   0
   3  -5   4    2.00    0.47   0
   3  -3   4    3.29    0.45   0
   2  -6   4    4.23    0.57   0
   3  -6   4    8.64    0.84   0
   4  -9   0    1.65    0.64   0
   6  -8  -1    3.13    0.67   0
   1  -6   4    1.85    0.49   0
   2  -9   1   23.51    1.34   0
   3  -9   1    2.98    0.78   0
   4  -8   2   57.22    2.02   0
   4  -5   4   13.78    0.97   0
   4  -4   4    0.36    0.44   0
   5  -8   1   29.39    1.50   0
   5  -7   2   76.65    2.25   0
   2 -10  -1    6.75    0.88   0
   5  -6   3   13.61    1.08   0
   6  -7   1    6.56    0.87   0
   0  -7   3   18.99    0.98   0
   0  -5   4   59.07    1.35   0
   1  -9   1    5.65    0.84   0
   2  -5   5   10.13    0.75   0
   3  -8   3    9.48    0.99   0
   4  -9   1   12.77    1.08   0
   6  -8   0    2.11    0.69   0
   1  -7   4   50.51    1.61   0
   2  -4   5  121.65    2.08   0
   3  -4   5  149.89    2.50   0
   0  -6   4   36.26    1.19   0
   1  -4   5 1291.14    6.24   0
   2 -10   0   22.13    1.28   0
   2  -9   2   14.47    1.12   0
   2  -6   5   17.17    1.02   0
   2  -3   5  295.12    2.97   0
   3  -9   2    9.21    0.98   0
   3  -6   5   52.17    1.76   0
   4  -8   3   91.23    2.49   0
   4  -7   4    0.78    0.63   0
   5  -8   2   14.45    1.07   0
   5  -7   3    5.64    0.79   0
   4  -5   5   17.84    1.10   0
   4  -4   5    1.09    0.49   0
   5  -6   4    1.11    0.64   0
   6  -8   1   32.49    1.48   0
   6  -7   2   11.22    1.02   0
   1  -9   2    2.85    0.74   0
   1  -6   5   69.41    1.74   0
   3  -8   4   25.02    1.39   0
   4  -9   2   71.94    2.13   0
   3  -7   5   16.04    1.13   0
   0  -7   4    7.74    0.73   0
   1  -8   4    9.22    0.91   0
   2 -10   1    7.97    0.90   0
   2  -9   3    6.98    0.91   0
   2  -5   6    5.86    0.66   0
   3  -9   3   82.77    2.31   0
   4  -8   4   12.95    1.11   0
   5  -8   3    2.56    0.66   0
   5  -7   4   78.46    2.30   0
   0  -5   5  452.48    3.79   0
   1  -7   5    0.32    0.51   0
   2  -6   6    8.02    0.80   0
   2  -4   6   13.08    0.77   0
   3  -4   6   11.85    0.79   0
   4  -9   3    3.33    0.76   0
   4  -7   5   32.31    1.54   0
   6  -7   3    0.85    0.65   0
   1  -9   3   10.09    0.96   0
   1  -5   6  149.50    2.43   0
   5  -6   5   18.56    1.23   0
   1  -6   6   35.98    1.34   0
   1  -4   6   28.58    1.00   0
   2  -3   6    1.02    0.36   0
   3  -8   5   76.91    2.26   0
   2  -9   4    0.92    0.69   0
   3  -9   4   10.23    1.00   0
   3  -7   6   14.15    1.05   0
   4  -8   5   12.62    1.08   0
   5  -8   4   16.85    1.13   0
   5  -7   5    9.30    0.98   0
   0  -7   5    3.77    0.63   0
   1  -8   5   61.34    1.90   0
   4  -9   4    4.10    0.77   0
   4  -7   6   19.88    1.26   0
   6  -7   4   25.47    1.35   0
   1  -9   4    1.53    0.75   0
   1  -7   6   14.24    1.00   0
   2  -6   7   17.25    1.08   0
   2  -5   7   27.40    1.19   0
   2  -4   7    0.53    0.43   0
   3  -5   7   17.31    1.04   0
   3  -4   7   16.39    0.98   0
   3  -8   6    1.80    0.71   0
   3  -2   6   11.72    0.70   0
   5  -6   6    7.00    0.82   0
   0  -4   6  298.58    2.92   0
   1  -5   7   39.93    1.33   0
   2  -9   5   20.37    1.25   0
   3  -9   5   14.21    1.10   0
   3  -7   7   11.25    1.03   0
   4  -4   7   22.02    1.17   0
   5  -8   5   37.42    1.59   0
  -1  -5   5    8.43    0.57   0
   1  -4   7   52.22    1.40   0
   2  -3   7    2.05    0.44   0
   3  -3   7    0.52    0.36   0
   4  -8   6   91.04    2.43   0
   5  -7   6   15.33    1.09   0
   6  -7   5    5.52    0.81   0
   0  -7   6    0.79    0.54   0
   1  -8   6   39.30    1.59   0
   1  -9   5    2.58    0.73   0
   1  -3   7   34.47    1.07   0
   2  -5   8   94.53    2.23   0
   3  -6   8   16.44    1.16   0
   3  -5   8  106.20    2.45   0
   2  -4   8   24.56    1.10   0
   3  -9   6    1.01    0.67   0
   3  -8   7    0.70    0.66   0
   5  -8   6    3.54    0.74   0
   0  -6   7   20.06    1.04   0
   0  -4   7   92.14    1.73   0
   1  -6   8   21.29    1.15   0
   1  -5   8   32.94    1.30   0
   2  -9   6   14.23    1.09   0
   3  -2   7    4.76    0.55   0
   4  -8   7   12.26    1.05   0
   4  -6   8   18.38    1.23   0
   5  -7   7   13.16    1.08   0
   1  -8   7   37.83    1.57   0
   1  -4   8  175.87    2.67   0
   2  -3   8  152.33    2.47   0
   2  -2   7    4.07    0.43   0
   6  -7   6    0.99    0.52   0
  -1  -5   6   20.06    0.82   0
   0  -7   7    1.12    0.60   0
   1  -9   6    3.78    0.84   0
   1  -7   8   39.40    1.59   0
   4  -7   8   19.41    1.21   0
  -1  -6   6    5.66    0.58   0
   2  -6   9   20.83    1.24   0
   2  -5   9    2.13    0.62   0
   3  -6   9   13.73    1.10   0
   1  -3   8    9.23    0.66   0
   2  -9   7   21.01    1.24   0
   2  -4   9    2.69    0.59   0
   4  -5   9   78.69    2.27   0
   0  -6   8    7.88    0.78   0
   0  -5   8    0.75    0.39   0
   1  -5   9    0.48    0.52   0
   3  -7   9   23.49    1.37   0
   4  -8   8    3.83    0.76   0
   5  -7   8    0.94    0.62   0
   0  -4   8    9.75    0.68   0
   1  -8   8   47.78    1.76   0
   1  -4   9   33.59    1.28   0
   2  -2   8    3.25    0.48   0
   4  -7   9    7.06    0.91   0
  -1  -5   7  131.15    2.08   0
   1  -7   9   10.49    1.00   0
   2  -3   9  115.27    2.26   0
   5  -5   9    3.84    0.77   0
  -1  -6   7    1.95    0.49   0
   2  -8   9    5.28    0.83   0
   2  -1   7   11.58    0.63   0
   3  -8   9    9.29    0.96   0
   3  -6  10   11.73    1.06   0
   3  -5  10  153.12    3.08   0
   5  -6   9    4.97    0.74   0
  -1  -4   7   33.20    1.00   0
   0  -3   8    3.83    0.46   0
   1  -3   9   23.15    1.01   0
   1  -2   8  125.01    1.97   0
   2  -4  10    0.46    0.53   0
   5  -7   9   23.15    1.27   0
   0  -6   9    4.17    0.71   0
   0  -5   9    0.33    0.40   0
   1  -5  10    8.12    0.85   0
   4  -4  10   32.01    1.51   0
   0  -4   9    4.83    0.59   0
   1  -8   9   12.39    1.05   0
   1  -4  10   13.04    0.92   0
   2  -2   9    9.64    0.72   0
   4  -7  10    0.98    0.65   0
  -1  -5   8  151.03    2.35   0
   0  -7   9    5.03    0.80   0
   1  -7  10    0.37    0.65   0
  -1  -6   8    5.98    0.67   0
   2  -8  10   36.29    1.56   0
   2  -6  11   23.13    1.36   0
   2  -5  11   40.80    1.68   0
   2  -1   8  114.88    1.92   0
   3  -6  11   18.76    1.25   0
   5  -6  10    4.83    0.72   0
  -1  -4   8  204.96    2.56   0
   0  -5  10   10.37    0.87   0
   0  -3   9   28.45    1.05   0
   1  -3  10   12.75    0.85   0
   3  -7  11   19.37    1.23   0
   4  -6  11    6.46    0.87   0
   4  -5  11   18.97    1.25   0
   0  -2   8    8.29    0.53   0
   1  -6  11   11.69    1.05   0
   2  -7  11    6.64    0.88   0
   0  -4  10   10.57    0.76   0
   1  -8  10    3.35    0.75   0
   1  -4  11    9.49    0.87   0
   1  -1   8  150.42    2.08   0
   2  -2  10   10.70    0.80   0
  -1  -5   9   31.51    1.20   0
   0  -7  10    9.57    0.98   0
   1  -7  11   13.66    1.11   0
  -1  -4   9  324.91    3.42   0
  -1  -3   8   16.23    0.74   0
   2  -8  11   36.99    1.54   0
   2  -6  12   31.94    1.55   0
   2  -5  12  149.60    3.10   0
   2  -1   9  152.94    2.35   0
   0  -6  11    1.65    0.70   0
   0  -5  11    1.49    0.62   0
   0  -3  10    7.49    0.63   0
   0  -2   9   31.58    1.06   0
   1  -3  11   16.00    0.95   0
   1  -2  10   46.72    1.39   0
   2  -4  12   50.84    1.81   0
   3  -7  12    4.89    0.80   0
   4  -6  12    4.74    0.80   0
   4  -5  12    2.46    0.71   0
   1  -8  11    9.82    1.01   0
   1  -6  12    4.29    0.84   0
   1  -5  12    5.33    0.76   0
   2  -7  12    0.47    0.56   0
   0  -7  11    6.24    0.89   0
   1  -1   9   36.23    1.12   0
   2  -2  11    0.40    0.40   0
  -1  -3   9   25.20    0.97   0
   1  -7  12    8.54    0.95   0
   2  -1  10   10.99    0.77   0
   3  -5  13   10.36    1.04   0
  -1  -4  10  113.42    2.18   0
   0  -3  11   29.82    1.23   0
   0  -2  10   11.68    0.75   0
   1  -3  12   16.50    1.06   0
   1  -2  11   16.13    0.94   0
   2  -6  13  135.48    2.97   0
   2  -4  13   36.90    1.66   0
   3  -6  13    5.28    0.77   0
   0  -6  12    8.05    0.96   0
   1  -5  13   19.92    1.30   0
   4  -5  13   31.42    1.48   0
  -1  -5  11   16.41    1.07   0
   1  -6  13    1.98    0.64   0
   1  -4  13    6.46    0.87   0
   1  -1  10  753.89    5.31   0
   2  -7  13    6.32    0.78   0
   4  -4  13    0.25    0.61   0
  -2  -4   8    9.98    0.62   0
  -1  -6  11   15.53    1.06   0
  -1  -3  10   17.47    0.90   0
   0  -7  12    8.87    0.97   0
   2  -3  13  404.72    4.97   0
   2  -1  11   15.07    0.93   0
  -1  -4  11    1.48    0.53   0
   0  -3  12    6.85    0.75   0
   0  -2  11   11.75    0.81   0
   1  -7  13   47.43    1.76   0
   1  -2  12   37.88    1.45   0
   2  -5  14    2.06    0.74   0
   3  -5  14    1.53    0.70   0
   0  -6  13   10.77    1.11   0
   0  -5  13   37.21    1.65   0
   2  -6  14  156.71    3.10   0
   2  -4  14    4.02    0.84   0
   3  -4  14    4.30    0.83   0
  -2  -4   9   26.47    1.02   0
  -1  -3  11    8.09    0.72   0
   1  -6  14    0.80    0.69   0
   1  -5  14  160.91    3.29   0
   1  -1  11   41.34    1.36   0
   1   0   9  258.38    2.90   0
   3  -2  13   14.03    1.09   0
  -1  -6  12    0.67    0.73   0
   1  -4  14   25.15    1.38   0
   2  -3  14    7.99    0.96   0
   3  -3  14    4.78    0.84   0
   4  -4  14    0.60    0.63   0
   0  -7  13   14.46    1.12   0
   0  -3  13   83.17    2.20   0
   0  -2  12    0.26    0.46   0
   1  -2  13   19.96    1.17   0
   0  -5  14    1.91    0.75   0
   1  -3  14    7.18    0.90   0
   1  -1  12   62.20    1.77   0
   2  -5  15   70.46    2.18   0
  -2  -4  10   26.97    1.09   0
  -2  -3   9   10.04    0.65   0
  -1  -3  12    7.72    0.77   0
   0  -6  14   43.42    1.76   0
   0  -1  11    9.57    0.74   0
   1   0  10   71.26    1.65   0
   2  -4  15    6.93    0.86   0
   3  -4  15    1.92    0.69   0
  -1  -5  13    9.35    0.96   0
  -1  -2  11    1.25    0.47   0
  -1  -1   9  124.17    1.97   0
   1  -6  15   26.78    1.40   0
   1  -5  15  168.19    3.32   0
   1  -4  15  161.57    3.32   0
   3  -2  14    8.91    0.90   0
  -1  -6  13    3.87    0.81   0
   0  -3  14   32.04    1.50   0
   0  -2  13    0.45    0.53   0
   0   0   9   24.75    0.93   0
   2  -3  15  134.87    3.00   0
   3  -3  15    9.33    0.98   0
  -2  -3  10  178.30    2.56   0
   0  -1  12   14.01    0.91   0
   1  -3  15   24.19    1.41   0
   1  -1  13   14.78    1.02   0
   1   0  11    5.95    0.65   0
  -1  -3  13    5.80    0.78   0
  -1  -2  12   31.57    1.30   0
  -1  -1  10    8.21    0.64   0
   0  -5  15    3.05    0.81   0
   2  -4  16   50.49    1.88   0
  -2  -2   9    8.92    0.60   0
  -1  -5  14   25.54    1.40   0
   0  -6  15   14.01    1.13   0
   1  -5  16   29.56    1.49   0
   2  -2  15   13.68    1.13   0
   2  -1  14   25.74    1.37   0
  -2  -3  11   71.04    1.76   0
  -1  -6  14   40.44    1.68   0
  -1  -4  14   12.11    1.05   0
   0  -3  15    3.43    0.79   0
   1  -4  16  327.58    4.65   0
   1  -2  15    2.78    0.75   0
   1   0  12   75.35    1.94   0
   2  -3  16    2.76    0.78   0
  -2  -2  10   36.62    1.19   0
  -1  -2  13    5.23    0.72   0
  -1  -1  11   30.38    1.16   0
   0  -1  13   70.89    1.98   0
   0   0  11  300.56    3.55   0
   1   1   9   35.10    1.12   0
   3  -3  16    5.91    0.80   0
   1  -3  16   87.39    2.45   0
  -2  -3  12   61.02    1.76   0
  -1  -5  15    1.64    0.83   0
  -1  -1  12    2.55    0.56   0
   0  -5  16  105.85    2.64   0
   0  -2  15   12.50    1.05   0
   1   0  13   20.66    1.14   0
   1   1  10  730.38    5.25   0
   2  -1  15   25.27    1.40   0
  -2  -2  11   57.73    1.58   0
  -1  -4  15   30.44    1.53   0
  -1   0   9    0.08    0.25   0
   0  -3  16  131.60    2.99   0
   0   0  12  133.82    2.54   0
   1  -2  16   12.04    1.08   0
  -1  -3  15    4.17    0.82   0
   1  -4  17  102.71    2.57   0
   1  -1  15    2.73    0.64   0
   2  -3  17    3.21    0.77   0
  -2  -2  12   23.48    1.14   0
  -2  -1   9   49.79    1.27   0
  -1  -1  13    0.76    0.53   0
  -1   0  10   13.13    0.74   0
   0   1   9   77.27    1.62   0
   1  -3  17    4.47    0.85   0
   1   1  11   40.14    1.35   0
  -2  -4  14   42.80    1.70   0
  -2  -1  10    3.15    0.48   0
   0  -4  17   40.07    1.72   0
   0  -2  16   11.90    1.08   0
   2  -1  16    3.04    0.75   0
  -1  -5  16    4.21    0.85   0
  -1  -4  16    9.69    1.04   0
  -1  -2  15   17.98    1.22   0
  -1   0  11    1.91    0.43   0
   0  -1  15    0.10    0.48   0
   0   1  10   93.51    1.89   0
   1   1  12   58.76    1.73   0
   2  -2  17    3.05    0.76   0
  -2  -2  13   10.39    0.90   0
  -2  -1  11   15.81    0.90   0
  -1  -3  16    1.80    0.76   0
  -1  -1  14   68.92    2.06   0
   0  -3  17  120.27    2.87   0
   1  -2  17   14.82    1.12   0
   1  -1  16   15.01    1.10   0
  -1   0  12    3.02    0.52   0
   0   0  14   14.99    1.07   0
   0   1  11   10.24    0.74   0
   1   0  15    1.32    0.66   0
  -2  -4  15    0.68    0.68   0
  -2  -1  12   31.82    1.30   0
   0  -2  17   39.12    1.72   0
   0  -1  16    3.13    0.76   0
   1   1  13   14.65    1.01   0
  -3  -3  11   63.18    1.64   0
  -2  -3  15   10.35    1.03   0
  -1  -4  17    0.98    0.74   0
  -1  -2  16    0.93    0.67   0
  -1  -1  15   89.24    2.42   0
  -1   0  13    6.19    0.76   0
   0   1  12   14.32    0.91   0
   2  -1  17    2.41    0.74   0
  -3  -2   9   92.42    1.71   0
  -2  -1  13    5.26    0.72   0
  -1  -3  17    1.68    0.76   0
  -1   1   9  121.70    2.03   0
   0  -3  18   15.22    1.18   0
   0   0  15    3.47    0.75   0
   1  -2  18    1.72    0.72   0
   1  -1  17   21.80    1.30   0
  -2   0  10   92.95    1.88   0
   0   1  13   71.19    2.01   0
   1   0  16    2.35    0.65   0
  -3  -2  11  154.61    2.52   0
  -2  -4  16    0.83    0.71   0
  -2  -2  15    9.17    0.99   0
  -1  -2  17    3.08    0.78   0
  -1  -1  16   82.06    2.40   0
  -1   0  14   34.75    1.49   0
  -1   1  11   30.14    1.21   0
   0  -2  18    1.94    0.73   0
  -3  -3  13   25.73    1.28   0
  -2  -3  16   11.45    1.08   0
  -2   0  11    2.95    0.48   0
   0   0  16   37.16    1.67   0
   0   1  14   30.12    1.43   0
   2  -1  18   10.11    0.99   0
  -3  -2  12   61.80    1.75   0
  -2   0  12   15.57    0.97   0
  -1  -3  18    3.06    0.79   0
  -1   1  12    2.49    0.57   0
   0   2   8    7.94    0.55   0
   0   2   9   31.42    1.10   0
   1  -1  18   48.82    1.83   0
   1   0  17    8.19    0.95   0
   1   1  15    3.02    0.65   0
   0   2  10   11.20    0.74   0
  -3  -3  14   56.56    1.86   0
  -3  -1   9   61.15    1.42   0
  -3  -1  10    9.81    0.70   0
  -2  -4  17    0.40    0.69   0
  -2  -3  17   34.10    1.63   0
  -2   0  13    1.58    0.57   0
  -1  -1  17    0.18    0.65   0
  -1   1  13    0.85    0.47   0
   0  -1  18   24.54    1.41   0
   0   1  15    0.14    0.60   0
   0   2  11   11.56    0.80   0
  -3  -1  11   28.70    1.17   0
  -1   0  16    6.03    0.89   0
   0   0  17   65.92    2.14   0
   1   1  16   14.39    1.13   0
  -3  -3  15   39.59    1.68   0
  -3  -1  12   36.91    1.40   0
  -2   0  14   13.14    1.04   0
   1   0  18    2.34    0.75   0
  -3  -1  13   60.79    1.86   0
  -2   1  10    3.26    0.52   0
   0   1  16    2.59    0.75   0
   0   2  13    0.80    0.56   0
  -3  -2  15   36.52    1.62   0
  -2  -3  18   12.89    1.15   0
  -2   0  15   16.71    1.21   0
  -2   1   8   36.95    1.09   0
  -2   1  11   15.96    0.91   0
  -1   0  17    6.01    0.92   0
  -1   1  15   88.51    2.45   0
  -1   2   9   75.63    1.70   0
  -1   2  10    6.86    0.66   0
   0  -1  19    5.84    0.86   0
   0   0  18   39.61    1.72   0
   1   1  17   21.82    1.34   0
  -2   1  12   31.59    1.32   0
  -1   2   8   92.26    1.73   0
  -1   2  11    1.24    0.49   0
  -3  -3  16    1.63    0.74   0
  -3   0   9    5.70    0.55   0
  -3   0  10    0.79    0.42   0
  -3   0  11   18.87    1.00   0
  -2  -2  18    5.92    0.91   0
  -2   1  13    5.39    0.76   0
  -1   2  12   30.64    1.34   0
   0   1  17    0.02    0.64   0
  -3  -2  16    6.65    0.95   0
  -3   0   8  487.55    3.79   0
  -3   0  12    2.54    0.60   0
  -2   0  16    0.17    0.57   0
  -1  -1  19   19.92    1.28   0
  -1   0  18    4.92    0.86   0
  -1   1  16   77.67    2.34   0
  -1   2  13    5.28    0.76   0
   0   2  15   12.41    1.08   0
  -3   0  13   14.34    1.04   0
   0   0  19   13.25    1.09   0
  -2  -1  18   28.40    1.52   0
  -2   0  17  220.57    3.95   0
  -2   1  15    1.74    0.69   0
  -1   1  17    0.51    0.67   0
   0   1  18   24.94    1.41   0
  -3  -2  17   17.47    1.24   0
  -3  -1  16    4.05    0.86   0
   0   2  16   11.19    1.00   0
  -2   2  10   33.78    1.28   0
  -2   2  11   52.79    1.66   0
  -1   0  19    1.80    0.72   0
  -1   2  15   17.65    1.18   0
  -2  -1  19   15.90    1.18   0
  -2   0  18    4.98    0.91   0
  -2   1  16    1.58    0.63   0
  -2   2   9    8.83    0.69   0
  -1   1  18    4.95    0.87   0
   0   2  17   36.94    1.66   0
  -3  -1  17   20.22    1.33   0
  -3   1   9   61.52    1.55   0
  -3   1  12   36.48    1.48   0
  -2   2   8   92.37    1.81   0
  -2   2  13    9.38    0.87   0
  -1   2  16    0.91    0.68   0
   0   1  19    6.11    0.87   0
  -4  -1  10   48.98    1.41   0
  -4  -1  11   42.49    1.42   0
  -4  -1  12   12.63    0.94   0
  -3  -2  18    8.98    0.98   0
  -3   0  16   12.18    1.07   0
  -3   1  13   59.15    1.91   0
  -2   1  17   64.69    2.24   0
  -1   3   9   22.91    1.04   0
  -1   3  10   16.50    0.93   0
  -1   3  11    6.89    0.70   0
  -1   3  12    7.50    0.82   0
  -4  -1   9   58.72    1.45   0
  -4  -1  13    1.63    0.66   0
  -3   1   8   92.39    1.77   0
  -1   2  17    2.66    0.78   0
  -1   3   8   14.67    0.81   0
  -1   3  13    5.66    0.81   0
  -4  -1  14    0.86    0.67   0
  -3  -1  18    0.53    0.71   0
  -3   0  17   23.13    1.43   0
  -3   1  15   75.52    2.35   0
  -2   0  19   11.11    1.05   0
  -2   2  15    8.09    0.91   0
  -1   1  19   19.04    1.25   0
   0   2  18    1.41    0.62   0
  -4  -1  15   12.85    1.12   0
  -2   1  18   28.44    1.54   0
  -2   2  16   20.30    1.36   0
  -1   3   7   84.74    1.69   0
  -4   0  10  758.50    5.57   0
  -4   0  11   67.13    1.82   0
  -4   0  12   58.22    1.80   0
  -4   0  13   35.84    1.54   0
  -3   1  16    3.72    0.85   0
  -1   3  15    3.56    0.79   0
  -4  -1  16   10.88    1.08   0
  -4   0  14    2.91    0.78   0
  -3   0  18    0.22    0.68   0
  -3   2  12   61.15    1.94   0
  -2   3  11   65.73    1.93   0
  -2   3  12   57.87    1.91   0
  -4   0   9 1829.60    8.10   0
  -4   0  15   10.73    1.06   0
  -3   1  17   20.62    1.39   0
  -3   2  10    1.08    0.42   0
  -3   2  13   56.28    1.92   0
  -2   1  19   15.83    1.20   0
  -2   2  17   26.71    1.48   0
  -2   3  10  165.69    2.85   0
  -1   3  16    1.27    0.71   0
  -3   2   9   89.41    1.96   0
  -2   3   9   10.16    0.75   0
  -2   3  14   30.41    1.56   0
  -1   2  19    2.49    0.73   0
  -4  -1  17    1.28    0.76   0
  -4   0   8 1949.61    7.85   0
  -4   1  12   12.52    0.99   0
  -3   2   8  296.04    3.35   0
  -3   2  15   36.79    1.69   0
  -2   2  18    5.77    0.92   0
  -2   3   8   14.04    0.84   0
  -2   3  15   10.23    1.07   0
  -1   3  17    1.53    0.72   0
  -4   1  10   50.05    1.56   0
  -4   1  11   41.98    1.53   0
  -4   1  14    1.28    0.72   0
  -3   2  16    6.53    0.97   0
  -1   4  10  102.80    2.32   0
  -1   4  11    1.41    0.57   0
  -1   4  12   54.32    1.87   0
  -4   0  17    2.23    0.80   0
  -4   1  15   14.17    1.19   0
  -2   3   7   36.20    1.19   0
  -2   3  16   10.68    1.09   0
  -1   4   9  299.70    3.73   0
  -1   4  14   11.05    1.07   0
  -4   1   9   61.69    1.63   0
  -3   2   7  386.49    3.63   0
  -3   2  17   17.69    1.31   0
  -1   3  18    2.51    0.69   0
  -1   4   8  189.82    2.84   0
  -4   1  16   11.21    1.12   0
  -3   3  11   58.18    1.90   0
  -3   3  12   49.07    1.84   0
  -2   3  17   31.79    1.62   0
  -1   4  15   26.03    1.42   0
  -4   0  18    1.27    0.74   0
  -4   1   8  206.17    2.75   0
  -3   3  10    6.23    0.74   0
  -3   3  14   53.41    2.00   0
  -2   3   6    7.02    0.57   0
  -2   4  11   79.81    2.22   0
  -1   4  16    9.29    1.01   0
  -4   1  17    1.13    0.76   0
  -4   2  11   40.07    1.58   0
  -4   2  12   71.49    2.14   0
  -3   2   6  861.15    5.13   0
  -3   2  18    9.28    0.98   0
  -3   3   9   85.33    2.06   0
  -3   3  15   36.87    1.75   0
  -2   3  18   11.78    1.09   0
  -2   4  10   25.55    1.28   0
  -2   4  13    3.39    0.70   0
  -2   4  14   40.63    1.79   0
  -1   4   7   31.26    1.13   0
  -4   2  10   10.00    0.86   0
  -4   2  15    1.13    0.76   0
  -3   3  16    1.45    0.76   0
  -2   4   9   26.71    1.24   0
  -2   4  15    0.68    0.70   0
  -1   4  17    0.87    0.69   0
  -5   0  12   26.55    1.35   0
  -5   0  13   26.74    1.38   0
  -5   0  14    4.89    0.95   0
  -4   1   7   82.82    1.67   0
  -4   1  18    1.24    0.74   0
  -3   3   8   41.37    1.40   0
  -5   0  11    3.57    0.68   0
  -5   0  15   55.55    1.99   0
  -4   2   9  202.96    3.06   0
  -4   2  16    5.32    0.84   0
  -3   3  17    5.14    0.90   0
  -2   4   8   10.02    0.80   0
  -2   4  16    1.01    0.70   0
  -1   4   6  219.82    2.77   0
  -4   2  17    0.31    0.72   0
  -3   3   7   66.78    1.67   0
  -5   1  13   25.12    1.40   0
  -4   2   8  221.94    3.06   0
  -4   3  13   12.81    1.15   0
  -3   3  18    1.72    0.73   0
  -3   4  11  252.29    4.00   0
  -3   4  13  136.49    3.14   0
  -3   4  14   24.58    1.48   0
  -2   4   7   15.94    0.91   0
  -2   4  17    0.38    0.58   0
  -5   1  11   14.77    1.05   0
  -5   1  14    4.43    0.87   0
  -5   1  15    9.36    1.05   0
  -4   2  18    2.19    0.77   0
  -4   3  11   35.60    1.58   0
  -4   3  14   48.82    1.97   0
  -3   4  10    1.87    0.65   0
  -3   4  15   25.86    1.52   0
  -1   4   5   80.40    1.62   0
  -5   1  10   43.98    1.57   0
  -4   3  10   13.06    1.02   0
  -4   3  15    8.86    0.98   0
  -3   4   9   67.20    1.96   0
  -2   5  12   27.44    1.47   0
  -4   2   7   11.41    0.73   0
  -4   3   9   39.15    1.51   0
  -4   3  16    2.16    0.79   0
  -3   3   6   28.12    1.05   0
  -3   4  16    8.27    0.94   0
  -2   4   6   36.38    1.24   0
  -2   5  13   12.68    1.07   0
  -2   5  14   27.73    1.53   0
  -5   2  13   25.05    1.45   0
  -5   2  14    8.76    1.03   0
  -4   3  17    0.39    0.70   0
  -3   4   8  106.96    2.36   0
  -3   4  17   12.77    1.13   0
  -2   5  10  161.55    3.11   0
  -2   5  15    9.53    1.04   0
  -5   1   9   55.71    1.63   0
  -5   2  12  157.73    3.16   0
  -5   2  15   21.05    1.38   0
  -2   5   9   64.83    1.96   0
  -2   5  16    1.03    0.70   0
  -5   2  16   16.32    1.25   0
  -4   2   6   47.55    1.33   0
  -4   3   8    2.31    0.51   0
  -5   1   8   33.39    1.25   0
  -5   2  10   41.16    1.59   0
  -4   4  12   45.70    1.85   0
  -4   4  14   26.93    1.55   0
  -4   4  15    8.88    1.05   0
  -3   3   5   10.35    0.65   0
  -3   4   7   35.54    1.33   0
  -3   5  12  228.58    4.03   0
  -3   5  13   23.06    1.45   0
  -2   4   5    1.07    0.40   0
  -2   5   8    6.83    0.72   0
  -5   2   9   19.37    1.11   0
  -4   3   7    1.58    0.51   0
  -4   4  10    1.21    0.66   0
  -3   5  11   14.51    1.11   0
  -3   5  14    0.74    0.59   0
  -3   5  15    7.62    0.98   0
  -5   3  12    3.34    0.83   0
  -5   3  13    6.78    0.98   0
  -5   3  14    3.93    0.89   0
  -4   4  16    3.90    0.77   0
  -2   5   7   14.77    0.96   0
  -5   3  15   15.53    1.24   0
  -4   4   9   68.89    2.06   0
  -3   4   6   22.35    1.04   0
  -3   5   9   17.87    1.18   0
  -3   5  16    2.06    0.67   0
  -5   1   7   89.79    1.84   0
  -5   2   8   18.43    1.04   0
  -5   3  16    2.48    0.81   0
  -4   2   5  158.09    2.28   0
  -3   3   4   42.88    1.20   0
  -2   4   4   12.24    0.72   0
  -2   6  11   60.20    2.08   0
  -4   3   6  100.25    2.06   0
  -4   4   8   13.31    0.95   0
  -3   5   8    0.78    0.48   0
  -2   5   6   14.58    0.88   0
  -2   6  10    7.27    0.93   0
  -5   3   9   21.15    1.23   0
  -4   5  12   14.81    1.23   0
  -4   5  13   20.45    1.39   0
  -4   5  14   41.47    1.85   0
  -3   4   5  131.30    2.34   0
  -5   2   7   41.32    1.40   0
  -4   4   7    0.75    0.52   0
  -4   5  11    5.66    0.84   0
  -4   5  15   22.68    1.41   0
  -3   5   7    7.09    0.80   0
  -6   2  14    2.21    0.87   0
  -5   1   6   29.90    1.08   0
  -5   3   8    6.20    0.78   0
  -5   4  15    5.28    0.91   0
  -4   5  10   18.40    1.23   0
  -3   6  11   25.90    1.48   0
  -3   6  12   46.75    1.92   0
  -3   6  13    9.96    1.06   0
  -3   6  14    4.09    0.85   0
  -2   5   5   14.86    0.90   0
  -2   6   8    8.43    0.89   0
  -6   2  12   38.35    1.67   0
  -6   2  15    3.82    0.85   0
  -4   2   4   97.60    1.74   0
  -3   6  10    8.89    1.01   0
  -3   6  15    1.82    0.74   0
  -6   2  11    6.89    0.92   0
  -4   4   6    8.43    0.79   0
  -3   5   6   20.38    1.12   0
  -2   4   3   35.87    1.09   0
  -2   6   7  121.72    2.63   0
  -5   2   6   13.18    0.83   0
  -5   3   7    9.97    0.86   0
  -4   5   8   11.06    1.01   0
  -3   4   4   76.98    1.75   0
  -3   6   9   55.14    1.96   0
  -6   3  12   22.50    1.39   0
  -6   3  13    1.63    0.78   0
  -6   3  14    0.58    0.73   0
  -2   5   4   29.01    1.15   0
  -6   3  11    4.01    0.87   0
  -5   5  12   12.67    1.16   0
  -5   5  13    5.10    0.92   0
  -5   5  14    4.64    0.88   0
  -4   3   4  208.08    2.78   0
  -4   5   7    1.50    0.62   0
  -4   6  12   14.93    1.23   0
  -4   6  13    5.57    0.91   0
  -4   6  14    4.11    0.83   0
  -3   5   5   12.57    0.90   0
  -2   6   6  196.50    3.23   0
  -6   3  10    9.58    1.01   0
  -5   1   5   49.80    1.27   0
  -5   3   6   10.99    0.85   0
  -5   5  11   11.10    1.11   0
  -4   4   5    4.82    0.59   0
  -4   6  11   34.46    1.65   0
  -3   6   7   11.10    0.99   0
  -5   2   5   25.19    1.03   0
  -5   5  10   13.09    1.16   0
  -4   6  10   16.05    1.19   0
  -6   2   8    4.54    0.73   0
  -6   4  12    1.79    0.78   0
  -6   4  14    2.22    0.77   0
  -5   5   9   32.84    1.64   0
  -4   5   6    2.08    0.63   0
  -4   6   9   55.56    2.06   0
  -3   4   3   56.98    1.47   0
  -3   7  11   13.94    1.16   0
  -3   7  13   13.88    1.14   0
  -2   6   5   21.96    1.15   0
  -6   4  11   13.54    1.18   0
  -3   5   4   10.77    0.83   0
  -3   6   6   18.73    1.17   0
  -3   7  10   24.88    1.45   0
  -2   5   3    6.16    0.61   0
  -6   4  10   20.20    1.34   0
  -5   3   5    0.66    0.47   0
  -5   5   8    3.90    0.82   0
  -4   4   4   50.67    1.53   0
  -4   6   8   30.32    1.51   0
  -3   7   9  104.09    2.70   0
  -6   2   7   15.41    1.03   0
  -5   6  12    7.09    0.96   0
  -5   6  13    5.28    0.88   0
  -4   5   5   16.78    1.08   0
  -6   4   9   67.95    2.20   0
  -5   2   4   24.95    0.99   0
  -5   6  11   31.93    1.64   0
  -3   6   5   21.22    1.20   0
  -3   7   8  106.56    2.71   0
  -2   6   4   20.66    1.06   0
  -6   3   7    2.04    0.66   0
  -6   5  12   21.45    1.36   0
  -6   5  13    1.77    0.75   0
  -5   6  10   20.38    1.37   0
  -4   7  11    4.13    0.86   0
  -4   7  12    1.81    0.64   0
  -4   7  13    2.24    0.66   0
  -3   4   2  187.41    2.60   0
  -3   5   3  228.11    3.20   0
  -6   4   8   33.42    1.59   0
  -6   5  11    3.89    0.87   0
  -5   3   4   11.88    0.81   0
  -4   4   3   34.42    1.27   0
  -4   7  10    4.55    0.86   0
  -3   7   7   24.94    1.42   0
  -2   5   2   26.27    1.05   0
  -6   2   6  144.21    2.55   0
  -6   5  10    1.19    0.77   0
  -4   5   4  151.94    2.83   0
  -4   7   9   54.57    2.04   0
  -3   6   4   11.80    0.94   0
  -6   5   9  101.23    2.69   0
  -5   6   8    0.68    0.70   0
  -4   7   8   17.42    1.27   0
  -3   7   6  156.45    3.17   0
  -2   6   3   87.27    2.04   0
  -6   3   6   97.01    2.29   0
  -6   4   7   17.48    1.15   0
  -6   5   8   27.69    1.52   0
  -5   2   3   17.63    0.84   0
  -5   4   4  195.47    3.13   0
  -5   5   5   79.93    2.24   0
  -5   6   7    4.45    0.84   0
  -4   7   7    3.77    0.83   0
  -3   5   2   77.24    1.86   0
  -6   2   5   26.46    1.17   0
  -5   3   3    7.69    0.68   0
  -5   7  10  114.46    2.82   0
  -5   7  11    1.70    0.73   0
  -4   4   2   41.49    1.36   0
  -4   5   3  186.32    3.07   0
  -3   4   1  177.70    2.48   0
  -3   6   3   12.37    0.93   0
  -2   5   1   19.85    0.92   0
  -7   4  11    5.46    0.88   0
  -6   3   5   34.35    1.43   0
  -6   5   7   45.47    1.84   0
  -6   6  10    3.66    0.83   0
  -5   6   6   41.14    1.77   0
  -4   6   4    0.49    0.58   0
  -2   6   2  115.08    2.29   0
  -5   5   4    5.34    0.76   0
  -5   7   9   88.49    2.49   0
  -4   7   6   23.17    1.34   0
  -6   6   9   27.10    1.50   0
  -5   4   3   69.26    1.88   0
  -5   7   8   22.90    1.42   0
  -4   8  10   30.92    1.47   0
  -7   4   9   75.94    2.22   0
  -6   5   6   36.77    1.67   0
  -6   6   8   15.02    1.21   0
  -5   6   5    0.63    0.66   0
  -4   5   2  119.42    2.45   0
  -4   7   5   17.24    1.23   0
  -4   8   9  106.70    2.64   0
  -3   5   1  143.67    2.48   0
  -3   6   2   72.27    1.96   0
  -6   2   4    7.68    0.74   0
  -5   2   2    4.12    0.52   0
  -4   4   1  129.02    2.30   0
  -4   6   3    3.50    0.63   0
  -4   8   8   91.75    2.51   0
  -7   5  10   33.10    1.53   0
  -6   3   4   22.60    1.14   0
  -6   6   7   27.85    1.52   0
  -5   3   2   35.47    1.23   0
  -5   5   3    9.09    0.89   0
  -3   4   0  690.74    4.84   0
  -2   5   0   93.06    1.85   0
  -2   6   1   17.55    0.96   0
  -7   5   9    3.04    0.81   0
  -6   4   4    1.60    0.63   0
  -6   5   5    9.79    1.01   0
  -5   4   2   19.05    1.04   0
  -5   6   4    1.18    0.66   0
  -5   7   6  108.36    2.77   0
  -4   7   4   26.47    1.43   0
  -4   8   7   11.74    1.02   0
  -6   6   6    0.35    0.66   0
  -7   5   8    9.35    1.01   0
  -6   7   9    1.68    0.62   0
  -5   7   5   29.09    1.53   0
  -4   6   2   36.69    1.49   0
  -4   8   6   75.72    2.26   0
  -3   5   0  116.23    2.22   0
  -3   6   1   17.96    1.01   0
  -6   3   3   13.24    0.91   0
  -6   7   8   14.60    1.15   0
  -5   5   2   13.19    0.99   0
  -5   6   3    4.09    0.76   0
  -5   8   8    3.94    0.79   0
  -4   7   3    1.60    0.68   0
  -7   4   6    2.00    0.74   0
  -7   5   7   35.26    1.60   0
  -6   2   3   42.79    1.33   0
  -6   4   3   20.41    1.17   0
  -6   6   5    4.66    0.84   0
  -5   3   1   21.66    0.98   0
  -4   4   0   63.65    1.62   0
  -4   8   5    1.98    0.73   0
  -2   6   0   62.54    1.67   0
  -6   7   7    1.45    0.64   0
  -5   2   1    6.08    0.54   0
  -5   4   1   19.41    1.04   0
  -5   7   4    6.38    0.90   0
  -5   8   7   10.17    0.96   0
  -3   4  -1  284.56    3.11   0
  -2   5  -1  503.12    4.22   0
  -7   5   6   25.61    1.44   0
  -7   6   8    1.44    0.70   0
  -5   8   6   14.39    1.14   0
  -4   6   1   23.23    1.20   0
  -3   6   0    2.28    0.56   0
  -7   4   5   27.34    1.39   0
  -6   5   3    8.59    0.93   0
  -6   6   4    1.42    0.70   0
  -6   7   6    8.81    0.92   0
  -4   5   0    2.74    0.51   0
  -4   7   2   11.58    0.96   0
  -4   8   4   28.34    1.43   0
  -3   7   1   69.18    2.01   0
  -7   6   7    0.59    0.67   0
  -6   3   2   14.26    0.91   0
  -5   5   1   15.54    0.99   0
  -5   7   3   17.09    1.21   0
  -3   5  -1   13.19    0.83   0
  -7   5   5   10.07    1.02   0
  -6   2   2   10.83    0.77   0
  -6   4   2    2.72    0.64   0
  -6   7   5    0.37    0.66   0
  -5   8   5    4.62    0.76   0
  -4   8   3   27.57    1.44   0
  -2   4  -2    2.36    0.39   0
  -2   6  -1   38.72    1.33   0
  -7   6   6    0.35    0.65   0
  -6   6   3    5.17    0.84   0
  -5   3   0    9.31    0.70   0
  -5   4   0   75.67    1.89   0
  -4   4  -1   30.91    1.16   0
  -4   6   0   91.24    2.27   0
  -4   7   1   12.82    1.03   0
  -6   5   2    2.76    0.70   0
  -5   8   4    9.33    0.99   0
  -3   3  -2   48.12    1.18   0
  -3   6  -1    9.62    0.81   0
  -3   7   0   23.58    1.24   0
  -7   5   4    0.58    0.66   0
  -6   7   4    3.37    0.69   0
  -5   2   0    3.20    0.45   0
  -5   5   0   18.08    1.09   0
  -5   7   2    2.24    0.62   0
  -4   5  -1   51.72    1.58   0
  -3   4  -2   31.93    1.07   0
  -2   5  -2  130.25    2.16   0
  -7   6   5    7.88    0.92   0
  -6   3   1   44.50    1.45   0
  -6   4   1    1.19    0.58   0
  -4   8   2   34.01    1.52   0
  -3   5  -2   14.27    0.85   0
  -7   4   3    1.19    0.65   0
  -6   6   2   10.28    0.94   0
  -5   8   3   60.12    2.02   0
  -4   7   0   11.71    0.99   0
  -4   9   4   20.22    1.22   0
  -7   6   4    2.41    0.72   0
  -6   2   1   32.97    1.16   0
  -6   5   1    0.63    0.60   0
  -6   7   3   21.67    1.26   0
  -5   6   0    1.65    0.65   0
  -5   7   1   14.32    1.11   0
  -4   6  -1   14.98    0.98   0
  -2   6  -2   58.26    1.60   0
  -5   3  -1    5.20    0.57   0
  -5   4  -1   29.03    1.18   0
  -4   4  -2   62.25    1.58   0
  -4   8   1   47.28    1.79   0
  -4   9   3    3.48    0.73   0
  -3   6  -2    0.71    0.48   0
  -2   4  -3   45.31    1.20   0
  -6   6   1    5.15    0.82   0
  -6   8   4    4.35    0.78   0
  -5   5  -1   26.24    1.26   0
  -5   8   2   23.72    1.34   0
  -4   5  -2    9.72    0.79   0
  -7   4   2    6.66    0.83   0
  -7   6   3    0.99    0.66   0
  -6   3   0   57.52    1.62   0
  -6   4   0    4.05    0.68   0
  -6   7   2    4.87    0.74   0
  -5   2  -1   19.16    0.82   0
  -4   2  -2  103.75    1.66   0
  -4   7  -1   11.92    0.99   0
  -2   5  -3   24.98    0.98   0
  -6   5   0   18.20    1.15   0
  -5   6  -1   19.49    1.18   0
  -5   7   0   23.42    1.32   0
  -4   6  -2   27.94    1.31   0
  -4   9   2    1.37    0.65   0
  -3   3  -3    1.10    0.29   0
  -3   5  -3    1.85    0.48   0
  -6   8   3   75.34    2.12   0
  -5   8   1    5.86    0.84   0
  -4   8   0   76.93    2.18   0
  -2   6  -3    3.86    0.56   0
  -6   2   0   18.37    0.90   0
  -6   7   1    2.50    0.70   0
  -5   4  -2    6.73    0.70   0
  -4   4  -3    0.58    0.41   0
  -3   6  -3   24.76    1.17   0
  -7   6   2    4.00    0.76   0
  -7   7   3    0.94    0.63   0
  -5   3  -2    7.97    0.66   0
  -5   5  -2   64.53    1.85   0
  -4   5  -3    1.13    0.49   0
  -6   5  -1   11.47    0.97   0
  -6   8   2   69.83    2.00   0
  -5   7  -1   25.25    1.30   0
  -5   8   0   24.84    1.33   0
  -4   7  -2   34.97    1.47   0
  -4   8  -1   49.76    1.78   0
  -2   4  -4    3.36    0.45   0
  -6   3  -1   32.98    1.24   0
  -6   7   0   13.33    1.04   0
  -5   6  -2   29.66    1.35   0
  -2   5  -4    9.02    0.64   0
  -7   6   1    6.25    0.83   0
  -7   7   2    3.53    0.71   0
  -5   2  -2    5.13    0.50   0
  -3   3  -4    2.75    0.40   0
  -3   5  -4    1.83    0.42   0
  -6   8   1    2.76    0.61   0
  -5   4  -3    7.37    0.71   0
  -4   2  -3   98.88    1.64   0
  -4   9   0    1.41    0.54   0
  -3   6  -4    8.16    0.76   0
  -2   6  -4    4.03    0.52   0
  -7   4   0    2.19    0.64   0
  -5   8  -1   26.60    1.35   0
  -4   4  -4    0.41    0.40   0
  -4   5  -4   12.08    0.86   0
  -4   7  -3    7.51    0.84   0
  -4   8  -2   53.01    1.81   0
  -5   3  -3    1.55    0.38   0
  -8  -3  -2  246.50    4.24   0
  -7  -3  -9    1.37    0.77   0
  -6  -4  -6    7.89    1.04   0
  -6  -4  -5   29.72    1.65   0
  -5  -4  -7  565.96    6.34   0
  -4  -4  -7   21.16    1.30   0
  -4  -4  -2   68.00    1.86   0
  -8  -3  -4   14.73    1.27   0
  -8  -3  -3    5.16    0.99   0
  -6  -4  -4    1.17    0.65   0
  -6  -3 -10    8.47    1.04   0
  -6  -3   2   15.55    1.04   0
  -4  -4  -3    0.68    0.51   0
  -7  -3  -8    3.46    0.88   0
  -5  -4  -5    2.94    0.76   0
  -5  -4  -4    8.99    0.95   0
  -5  -4  -3    8.29    0.89   0
  -5  -3   2   37.44    1.28   0
  -4  -4  -5    1.27    0.50   0
  -4  -4  -4    0.34    0.43   0
  -7  -3  -7    3.63    0.89   0
  -7  -3   0   37.87    1.68   0
  -5  -3 -10   27.78    1.52   0
  -7  -2 -10    0.13    0.70   0
  -6  -3  -9    0.16    0.59   0
  -6  -3   1   47.39    1.63   0
  -8  -2  -7   33.10    1.67   0
  -7  -3  -6    0.74    0.64   0
  -4  -3   1  122.75    2.01   0
  -2  -3  -6    0.99    0.41   0
  -2  -3  -5  292.86    3.16   0
  -8  -2   0   11.79    1.20   0
  -7  -3  -5    3.40    0.78   0
  -7  -3  -4   35.01    1.75   0
  -7  -3  -3   16.03    1.29   0
  -7  -3  -2    3.57    0.86   0
  -5  -3  -9   55.31    1.98   0
  -5  -3   1   22.43    1.03   0
  -4  -3  -9  114.53    2.67   0
  -9  -1  -1   29.77    1.54   0
  -8  -2  -6   16.19    1.29   0
  -7  -2  -9    1.25    0.77   0
  -6  -3  -7   75.30    2.40   0
  -3  -3  -8   56.69    1.71   0
  -8  -2  -1    8.49    1.05   0
  -7  -1 -11    0.08    0.54   0
  -6  -3  -6   88.19    2.55   0
  -6  -3  -1   33.51    1.47   0
  -6  -2 -10   36.69    1.71   0
  -5  -3   0   10.08    0.78   0
  -4  -3  -8  638.44    6.05   0
  -4  -3   0   25.53    1.00   0
  -3  -3  -7    0.43    0.47   0
  -8  -2  -4   10.72    1.07   0
  -7  -2  -8   13.65    1.22   0
  -6  -3  -2   37.90    1.59   0
  -3  -3  -6   16.23    0.93   0
  -3  -3  -2   50.68    1.31   0
  -8  -1  -8    1.20    0.73   0
  -6  -3  -3  172.26    3.29   0
  -5  -3  -6    1.24    0.63   0
  -5  -3  -1    5.30    0.66   0
  -3  -3  -5    4.52    0.58   0
  -3  -3  -4    3.08    0.50   0
  -3  -3  -3    1.04    0.38   0
  -7  -2  -7    9.50    1.10   0
  -7  -2   1    9.87    0.95   0
  -7  -1 -10    2.27    0.76   0
  -6  -2  -9   36.56    1.72   0
  -5  -3  -5   16.02    1.10   0
  -5  -3  -2    8.20    0.78   0
  -5  -2 -10   13.64    1.12   0
  -5  -2   3   16.85    0.77   0
  -4  -3  -6   98.01    2.28   0
  -4  -3  -2   44.59    1.37   0
  -8  -1  -7   35.26    1.69   0
  -6  -2   2   11.04    0.84   0
  -5  -3  -4   15.38    1.00   0
  -5  -3  -3    1.51    0.55   0
  -4  -3  -5   56.23    1.68   0
  -4  -3  -4  167.40    2.77   0
  -4  -3  -3   41.42    1.37   0
  -6  -2  -8   13.28    1.16   0
  -9   0  -1    0.39    0.79   0
  -8  -1  -6   57.99    2.07   0
  -7  -2  -5   12.37    1.10   0
  -7  -2  -4   24.81    1.48   0
  -7  -2  -2   30.56    1.54   0
  -7  -1  -9  119.96    2.92   0
  -5  -2  -9   79.95    2.27   0
  -9   0  -3    4.29    0.84   0
  -9   0  -2   -0.01    0.69   0
  -8  -1  -5   51.21    2.02   0
  -6  -2  -7    3.81    0.81   0
  -6  -2   1   35.40    1.33   0
  -6  -1 -10   44.19    1.83   0
  -5  -2   2    4.34    0.50   0
  -8  -1  -4   11.85    1.15   0
  -8  -1  -3    3.42    0.86   0
  -8  -1  -1    0.93    0.77   0
  -7  -1  -8   93.33    2.66   0
  -7   0 -10    2.50    0.68   0
  -6  -2   0   18.89    1.05   0
  -4  -2  -8    4.54    0.68   0
  -8   0  -7   29.60    1.55   0
  -7  -1  -7  116.86    2.95   0
  -7  -1   2   39.53    1.52   0
  -6  -2  -1    5.65    0.73   0
  -6  -1  -9   33.26    1.63   0
  -5  -2  -7   27.92    1.37   0
  -5  -2   1    6.54    0.59   0
  -6  -2  -4    7.50    0.80   0
  -6  -2  -3   21.54    1.22   0
  -6  -2  -2    4.78    0.73   0
  -4  -2  -7   20.44    1.08   0
  -3  -2  -7    4.84    0.53   0
  -9   1  -1   29.81    1.48   0
  -8   0  -6    7.41    0.97   0
  -7  -1  -6   29.85    1.58   0
  -7   0  -9    1.09    0.60   0
  -5  -2  -6   59.52    1.83   0
  -5  -2   0    3.36    0.51   0
  -3  -2  -6   11.08    0.73   0
  -9   1  -2    7.08    0.91   0
  -8   0  -5   15.84    1.24   0
  -8   1  -8    1.21    0.59   0
  -7  -1  -5    2.13    0.79   0
  -7  -1   1   59.94    1.84   0
  -6  -1  -8    0.69    0.57   0
  -5  -2  -5   60.49    1.81   0
  -5  -2  -1   21.06    0.98   0
  -4  -2  -6   57.83    1.66   0
  -8   0   1    6.13    0.90   0
  -7  -1  -4  119.56    2.89   0
  -7  -1   0   16.30    1.11   0
  -7   0  -8    4.09    0.86   0
  -7   1 -10    2.25    0.74   0
  -6   0 -10   28.45    1.50   0
  -5  -2  -4   25.22    1.15   0
  -5  -2  -3    5.20    0.64   0
  -5  -2  -2    5.12    0.62   0
  -4  -2  -5    4.86    0.60   0
  -3  -2  -5   17.59    0.81   0
  -8   0  -3    7.93    1.00   0
  -8   0  -1   33.30    1.64   0
  -8   1  -7   35.14    1.64   0
  -6  -1  -7   10.82    1.02   0
  -4  -2  -2  109.60    1.92   0
  -3  -2  -4   18.36    0.79   0
  -8   0  -2    2.67    0.79   0
  -6  -1   2   32.50    1.18   0
  -5  -1  -8   73.70    2.10   0
  -4  -2  -3   99.89    1.90   0
  -8   1  -6   59.25    2.08   0
  -7   0  -7   10.20    0.99   0
  -7   1  -9  121.98    2.89   0
  -6   0  -9  123.73    2.90   0
  -7   2 -10    0.03    0.62   0
  -6  -1  -5    1.57    0.64   0
  -6  -1   1   78.18    1.83   0
  -5  -1  -7   10.39    0.90   0
  -4  -1  -8    7.12    0.73   0
  -8   1  -5   50.46    1.94   0
  -7   0  -6    3.45    0.72   0
  -6  -1  -4    5.10    0.75   0
  -6   1 -10   41.64    1.74   0
  -8   2  -7   31.51    1.48   0
  -7   0  -5    1.59    0.72   0
  -7   0   2    2.53    0.72   0
  -7   1  -8   94.33    2.58   0
  -6  -1  -3    2.99    0.64   0
  -6  -1  -1    4.97    0.66   0
  -6  -1   0   39.49    1.38   0
  -6   0  -8    1.80    0.60   0
  -8   1  -3    3.30    0.80   0
  -8   1   1    7.53    0.92   0
  -5  -1   2   31.36    0.99   0
  -4  -1  -7   32.29    1.25   0
  -8   1  -2   44.26    1.80   0
  -8   1  -1    1.22    0.72   0
  -8   1   0   27.27    1.43   0
  -8   2  -6   16.57    1.21   0
  -7   0  -4   17.60    1.19   0
  -7   0   1    0.09    0.55   0
  -7   1  -7  120.63    2.91   0
  -7   2  -9    1.30    0.60   0
  -5  -1  -5    2.36    0.56   0
  -3  -1  -7  332.12    3.39   0
  -7   0   0    7.33    0.84   0
  -6   1  -9   32.59    1.57   0
  -5  -1   1    6.46    0.55   0
  -4  -1  -6   44.03    1.38   0
  -8   2  -5    8.67    0.98   0
  -5  -1  -4    7.89    0.68   0
  -5  -1  -3   50.89    1.50   0
  -5  -1   0    2.40    0.44   0
  -5   0  -8   18.75    1.14   0
  -3  -1  -6  505.96    4.01   0
  -8   2  -4   10.61    1.04   0
  -7   1  -6   29.94    1.49   0
  -7   2  -8   14.13    1.08   0
  -7   3  -9    1.62    0.69   0
  -6   0   3   31.67    1.13   0
  -5  -1  -2  333.60    3.59   0
  -5  -1  -1  221.80    2.83   0
  -4  -1  -5  276.00    3.22   0
  -8   3  -6    8.92    0.89   0
  -6   0  -5   68.00    2.05   0
  -6   1  -8    0.72    0.64   0
  -3  -1  -5  208.78    2.48   0
  -8   2  -3   12.23    1.09   0
  -7   1  -5    2.02    0.63   0
  -7   2  -7    9.49    1.01   0
  -5   0  -7   37.44    1.45   0
  -4  -1  -4  357.65    3.51   0
  -4   0  -8  329.81    3.83   0
  -8   2  -2   12.83    1.10   0
  -8   2  -1    8.35    0.97   0
  -8   2   0   11.33    1.04   0
  -8   2   1   74.71    2.14   0
  -8   3  -5    7.98    0.94   0
  -7   1  -4  119.62    2.82   0
  -7   3  -8    3.66    0.78   0
  -6   0  -4  199.15    3.31   0
  -6   0   2  217.93    2.86   0
  -6   2  -9   39.18    1.68   0
  -4  -1  -3   70.10    1.51   0
  -4  -1  -2  196.89    2.41   0
  -8   3  -4   14.85    1.15   0
  -7   1  -3   60.79    2.02   0
  -7   1   2   38.64    1.50   0
  -6   0  -3  297.46    3.93   0
  -6   0   1  270.76    3.30   0
  -6   1  -7   10.44    0.93   0
  -5   0  -6    0.29    0.49   0
  -7   1   1   59.69    1.82   0
  -7   2  -6    3.51    0.78   0
  -6   0  -2   16.34    0.97   0
  -6   0  -1   52.71    1.61   0
  -6   0   0   31.83    1.24   0
  -8   3  -3    4.90    0.86   0
  -7   1   0   15.68    1.07   0
  -7   3  -7    3.74    0.78   0
  -7   4  -8   16.09    1.14   0
  -6   2  -8   14.05    1.11   0
  -5   1  -8   75.19    2.09   0
  -8   3  -2  242.63    3.91   0
  -8   3   2   43.40    1.65   0
  -8   4  -4    1.33    0.67   0
  -7   2  -5   11.34    1.06   0
  -6   3  -9    0.33    0.62   0
  -8   3  -1    1.66    0.75   0
  -8   3   0  184.24    3.34   0
  -6   1  -5    1.65    0.63   0
  -4   0  -6   74.64    1.74   0
  -7   2  -4   23.64    1.37   0
  -7   3  -6    0.56    0.67   0
  -7   4  -7    0.85    0.65   0
  -6   2  -7    3.74    0.77   0
  -5   0   2    5.85    0.52   0
  -5   1  -7   10.73    0.90   0
  -8   4  -2    8.21    0.94   0
  -7   2  -3   36.86    1.63   0
  -6   1  -4    5.07    0.74   0
  -6   4  -9    2.56    0.74   0
  -5   0  -3    0.01    0.31   0
  -7   2   3   71.23    1.88   0
  -7   3  -5    2.62    0.75   0
  -7   5  -7   22.04    1.27   0
  -6   3  -8    7.23    0.84   0
  -5   0  -2   32.68    1.14   0
  -5   0   0    8.98    0.63   0
  -5   0   1    0.26    0.32   0
  -4   0  -5   20.00    0.89   0
  -3   0  -6    2.46    0.39   0
  -8   4   0   15.77    1.15   0
  -8   4   1    5.18    0.84   0
  -7   2  -2   29.67    1.41   0
  -7   2   2   10.94    0.92   0
  -7   4  -6   10.40    1.02   0
  -6   1  -3    3.12    0.57   0
  -6   1   3    4.31    0.55   0
  -8   5  -1    5.00    0.82   0
  -7   3  -4   34.03    1.60   0
  -6   1  -2    4.37    0.66   0
  -6   1   2   38.30    1.27   0
  -4   0  -4    3.20    0.43   0
  -8   5   0  124.81    2.68   0
  -8   5   1   79.52    2.13   0
  -8   5   2   16.16    1.11   0
  -7   5  -6   26.16    1.39   0
  -6   1  -1    9.42    0.80   0
  -6   1   0   40.79    1.40   0
  -6   1   1   76.51    1.81   0
  -6   3  -7   76.82    2.25   0
  -6   4  -8    3.56    0.77   0
  -5   1  -5    2.61    0.56   0
  -4   1  -7   32.24    1.23   0
  -7   3  -3   14.90    1.15   0
  -7   4  -5    4.17    0.73   0
  -4   0  -3 1275.90    6.24   0
  -6   5  -8   18.95    1.22   0
  -4   0  -2  221.10    2.51   0
  -7   4  -4  126.44    2.90   0
  -7   5  -5    2.77    0.73   0
  -6   2  -4    7.45    0.78   0
  -6   3  -6   92.28    2.44   0
  -6   4  -7    1.40    0.69   0
  -6   6  -8    0.80    0.63   0
  -5   1  -4    7.75    0.68   0
  -7   3  -1    7.49    0.90   0
  -7   3   0   37.82    1.57   0
  -7   6  -5    0.69    0.53   0
  -6   2  -3   21.23    1.17   0
  -7   4  -3  443.23    5.31   0
  -7   5  -4   33.51    1.57   0
  -5   2  -6   59.82    1.79   0
  -7   6  -4   15.84    1.14   0
  -6   2  -2    4.47    0.68   0
  -6   4  -6    7.90    0.93   0
  -6   5  -7   31.00    1.46   0
  -6   6  -7   13.53    1.06   0
  -4   1  -5  282.37    3.24   0
  -6   2  -1    5.85    0.71   0
  -6   2   3   43.04    1.36   0
  -5   1   3    1.85    0.37   0
  -5   2  -5   62.72    1.79   0
  -5   4  -8  468.97    5.22   0
  -7   4  -1    6.72    0.89   0
  -7   6  -3   30.64    1.49   0
  -6   2   0   19.11    1.03   0
  -6   2   1   33.56    1.28   0
  -6   2   2   11.48    0.80   0
  -5   1  -1  221.52    2.83   0
  -5   1   0    2.33    0.43   0
  -5   1   2   31.60    1.00   0
  -7   4   0    2.24    0.62   0
  -7   4   1    8.37    0.92   0
  -7   4   2    7.47    0.87   0
  -7   4   3    1.42    0.65   0
  -7   5  -2  134.30    2.95   0
  -6   4  -5   30.39    1.50   0
  -6   5  -6   29.37    1.44   0
  -5   1   1    6.49    0.54   0
  -7   5  -1   72.64    2.20   0
  -7   6  -2   14.98    1.14   0
  -6   3  -3  174.91    3.16   0
  -6   6  -6   58.41    1.97   0
  -5   2  -4   25.51    1.16   0
  -5   3  -6    1.28    0.59   0
  -7   5   0   31.27    1.51   0
  -7   6  -1    9.68    0.98   0
  -4   1  -3   72.50    1.55   0
  -7   5   1   24.78    1.36   0
  -7   5   2    9.94    0.98   0
  -7   6   0    8.55    0.95   0
  -6   3  -2   38.19    1.48   0
  -6   4  -4    1.17    0.57   0
  -6   5  -5   16.59    1.13   0
  -5   2  -3    5.63    0.64   0
  -3   1  -5  209.56    2.43   0
  -7   6   1    6.59    0.88   0
  -7   6   2    4.23    0.85   0
  -7   6   3    1.26    0.67   0
  -6   6  -5  187.83    3.46   0
  -6   7  -5    5.07    0.74   0
  -5   5  -7   80.25    2.26   0
  -4   3  -7   41.17    1.45   0
  -6   3   0   56.76    1.73   0
  -6   3   4   22.07    1.04   0
  -6   5  -4  270.23    4.14   0
  -5   2  -2    5.53    0.61   0
  -5   6  -7   45.63    1.75   0
  -4   2  -5    5.40    0.60   0
  -6   3   1   43.39    1.49   0
  -6   3   2   14.80    0.93   0
  -6   3   3   13.44    0.88   0
  -6   7  -4   23.36    1.33   0
  -5   2  -1   20.27    0.96   0
  -5   3  -4   16.48    1.01   0
  -6   5  -3  150.39    3.08   0
  -5   2   0    3.49    0.50   0
  -5   2   4   24.56    0.90   0
  -5   4  -5    3.29    0.68   0
  -4   3  -6  100.20    2.15   0
  -3   2  -6   11.07    0.68   0
  -6   6  -3   21.18    1.31   0
  -6   7  -3    0.72    0.55   0
  -5   2   1    6.43    0.58   0
  -5   2   3   16.76    0.79   0
  -5   6  -6    6.03    0.87   0
  -5   7  -6   15.04    1.12   0
  -4   2  -4    9.33    0.65   0
  -4   4  -7   20.61    1.12   0
  -6   4   0    4.23    0.71   0
  -6   5  -2    2.88    0.64   0
  -5   2   2    4.14    0.49   0
  -5   3  -3    1.73    0.45   0
  -6   4   1    1.22    0.57   0
  -6   4   2    2.50    0.63   0
  -6   4   3   20.99    1.12   0
  -6   4   4    1.56    0.57   0
  -6   5  -1   10.98    1.00   0
  -6   7  -2   11.06    1.02   0
  -6   8  -1   29.81    1.42   0
  -5   4  -4    9.61    0.87   0
  -5   5  -5   85.37    2.30   0
  -5   3  -2    7.94    0.72   0
  -5   6  -5   17.19    1.18   0
  -3   2  -5   17.98    0.80   0
  -6   5   0   17.29    1.15   0
  -6   6  -1   28.44    1.42   0
  -6   7  -1    6.19    0.80   0
  -4   4  -6   39.53    1.45   0
  -6   5   1    0.47    0.60   0
  -6   5   2    2.71    0.68   0
  -6   5   4    4.03    0.77   0
  -6   8   1    2.58    0.62   0
  -6   8   2   72.16    2.06   0
  -5   3  -1    5.05    0.61   0
  -5   4  -3    8.03    0.80   0
  -5   8  -4   15.69    1.13   0
  -4   2  -2  107.30    1.88   0
  -6   6   1    5.30    0.84   0
  -6   6   5    4.27    0.84   0
  -6   7   1    2.45    0.73   0
  -6   7   5    0.31    0.73   0
  -5   6  -4    1.10    0.65   0
  -5   7  -4   73.09    2.21   0
  -4   3  -4  173.65    2.66   0
  -3   3  -6   16.31    0.85   0
  -6   6   2   10.97    1.01   0
  -6   6   3    5.28    0.84   0
  -6   6   4    1.36    0.68   0
  -6   7   2    4.93    0.84   0
  -6   7   3   22.17    1.29   0
  -6   7   4    3.33    0.76   0
  -5   4  -2    7.27    0.76   0
  -5   8  -3    2.29    0.71   0
  -4   4  -5    1.00    0.48   0
  -4   5  -6   17.34    1.04   0
  -3   2  -4   18.44    0.78   0
  -5   3   1   20.89    0.96   0
  -5   3   4   11.97    0.74   0
  -4   6  -6  107.13    2.53   0
  -4   7  -6   18.77    1.20   0
  -5   3   2   35.32    1.17   0
  -5   3   3    7.75    0.63   0
  -5   4  -1   30.01    1.27   0
  -5   6  -3   12.74    1.06   0
  -5   7  -3    5.31    0.84   0
  -4   3  -3   42.24    1.31   0
  -5   5  -2   66.68    1.98   0
  -5   8  -2   13.40    1.09   0
  -4   2   0   43.10    1.12   0
  -4   8  -5   11.70    1.03   0
  -4   9  -4    3.90    0.76   0
  -5   4   0   76.16    1.91   0
  -5   6  -2   29.15    1.44   0
  -5   7  -2   70.64    2.19   0
  -4   4  -4    0.44    0.45   0
  -4   7  -5   31.13    1.48   0
  -5   5  -1   26.43    1.29   0
  -5   8  -1   27.77    1.44   0
  -4   3  -2   43.54    1.30   0
  -4   6  -5    9.85    0.88   0
  -5   4   1   19.91    1.02   0
  -5   7  -1   26.59    1.43   0
  -4   8  -4   12.21    1.05   0
  -4   9  -3    3.34    0.74   0
  -5   4   2   19.33    1.00   0
  -5   4   3   70.10    1.74   0
  -5   4   4  195.49    2.80   0
  -5   4   5  161.67    2.49   0
  -5   5   0   18.00    1.09   0
  -5   6  -1   20.13    1.18   0
  -5   8   0   26.30    1.37   0
  -4   4  -3    0.59    0.44   0
  -4   5  -4   13.27    0.94   0
  -5   6   0    2.01    0.66   0
  -5   7   0   24.20    1.37   0
  -5   8   1    6.02    0.88   0
  -4   3  -1  176.73    2.47   0
  -4   7  -4    0.55    0.61   0
  -3   3  -4    3.03    0.45   0
  -5   5   1   15.93    0.99   0
  -5   8   2   25.35    1.39   0
  -5   8   5    4.90    0.87   0
  -5   8   6   14.29    1.06   0
  -4   8  -3   89.61    2.43   0
  -4   9  -2   66.64    2.05   0
  -3   4  -5  141.42    2.38   0
  -5   5   2   13.91    0.97   0
  -5   5   6  123.41    2.36   0
  -5   7   1   15.00    1.09   0
  -5   8   3   62.36    1.99   0
  -5   8   4    9.82    0.99   0
  -4   3   0   26.08    0.97   0
  -4   4  -2   63.32    1.66   0
  -4   5  -3    1.47    0.54   0
  -5   5   3    9.53    0.82   0
  -5   5   4    5.49    0.71   0
  -5   5   5   81.93    1.98   0
  -5   6   6   41.06    1.54   0
  -5   7   2    2.42    0.72   0
  -5   7   3   18.07    1.21   0
  -5   7   5   30.63    1.48   0
  -5   7   6  112.53    2.53   0
  -4   7  -3    8.01    0.91   0
  -4   9  -1   12.24    1.05   0
  -5   6   5    0.30    0.59   0
  -5   7   4    7.11    0.90   0
  -4   3   1  115.39    1.91   0
  -3   3  -3    0.80    0.34   0
  -3   7  -5   14.98    1.07   0
  -4   4  -1   31.44    1.18   0
  -4   5  -2    9.68    0.82   0
  -4   9   0    1.75    0.69   0
  -3   6  -5   47.96    1.64   0
  -4   3   2  148.52    2.11   0
  -4   6  -2   29.22    1.37   0
  -4   8  -1   50.41    1.89   0
  -4   9   1    2.75    0.74   0
  -3   8  -4   23.49    1.33   0
  -3   9  -3   75.94    2.22   0
  -4   3   3   34.04    1.02   0
  -4   3   4  202.11    2.35   0
  -4   3   5   13.94    0.68   0
  -4   4   0   62.06    1.58   0
  -4   9   2    1.55    0.69   0
  -4   5  -1   52.28    1.60   0
  -4   6  -1   14.93    1.03   0
  -4   7  -1   11.60    1.01   0
  -4   8   0   77.38    2.31   0
  -4   9   3    2.60    0.75   0
  -3   3  -2   48.97    1.22   0
  -3   5  -4    1.73    0.49   0
  -4   4   1  129.24    2.21   0
  -4   9   4   20.71    1.26   0
  -4   9   5    7.98    0.91   0
  -3   4  -3   44.55    1.32   0
  -3   6  -4    8.53    0.77   0
  -3   8  -3    9.01    0.96   0
  -3   9  -2    8.70    0.94   0
  -4   5   0    2.65    0.56   0
  -4   7   0   11.09    1.00   0
  -4   8   1   47.64    1.81   0
  -3  10   1   29.81    1.43   0
  -4   4   2   41.30    1.26   0
  -4   6   0   90.47    2.23   0
  -4   8   2   34.96    1.61   0
  -3   9  -1    3.03    0.76   0
  -2  10  -2   17.33    1.16   0
  -4   4   3   35.40    1.16   0
  -4   5   1   82.87    1.96   0
  -4   7   1   12.53    0.98   0
  -4   8   3   27.99    1.46   0
  -4   8   6   80.97    2.24   0
  -3   5  -3    2.07    0.45   0
  -3   6  -3   25.54    1.23   0
  -4   4   4   49.35    1.33   0
  -4   4   5    5.24    0.54   0
  -4   4   6    8.59    0.63   0
  -4   5   2  116.00    2.28   0
  -4   6   1   22.88    1.17   0
  -4   7   2   11.92    1.02   0
  -3   4  -2   31.68    1.08   0
  -3   9   0    6.99    0.91   0
  -2   9  -3    6.05    0.84   0
  -4   7   7    4.42    0.80   0
  -2  10  -1    8.33    0.91   0
  -4   5   3  181.79    2.80   0
  -4   5   4  149.29    2.52   0
  -4   5   6    2.14    0.57   0
  -4   6   3    3.47    0.65   0
  -4   7   4   27.44    1.39   0
  -4   7   5   17.79    1.18   0
  -4   7   6   23.28    1.29   0
  -3   5  -2   15.07    0.89   0
  -3   6  -2    0.68    0.49   0
  -3   9   1    0.58    0.67   0
  -2   4  -4    3.67    0.46   0
  -4   5   5   16.58    0.93   0
  -4   6   4    0.47    0.54   0
  -4   6   5    6.32    0.76   0
  -3   4  -1  281.80    3.08   0
  -3   9   2    1.94    0.72   0
  -2   7  -4    5.67    0.76   0
  -2   9  -2   13.80    1.09   0
  -2  10   0   20.40    1.25   0
  -3   8   0    2.57    0.73   0
  -3   9   3    3.92    0.80   0
  -3   9   7   13.27    1.11   0
  -3   5  -1   13.37    0.84   0
  -3   6  -1   10.13    0.84   0
  -3   9   5   65.03    2.07   0
  -3   9   6   62.57    2.01   0
  -2  10   1    6.92    0.88   0
  -3   4   0  669.87    4.65   0
  -3   8   1    7.22    0.90   0
  -2   9  -1   21.79    1.32   0
  -2  10   2    5.94    0.85   0
  -3   7   0   23.82    1.24   0
  -3   8   2    7.94    0.93   0
  -2   4  -3   44.68    1.19   0
  -2   7  -3   10.50    0.90   0
  -2   8  -2    2.16    0.70   0
  -2  10   3    4.05    0.80   0
  -1  10  -1   14.44    1.10   0
  -3   5   0  111.82    2.14   0
  -3   6   0    2.70    0.59   0
  -2   5  -3   25.24    1.03   0
  -2   6  -3    4.26    0.61   0
  -2  10   4   12.82    1.06   0
  -3   4   1  174.89    2.36   0
  -3   8   3   15.35    1.10   0
  -3   8   4    4.86    0.84   0
  -3   8   7   18.66    1.23   0
  -3   6   1   17.94    1.03   0
  -3   8   6   92.64    2.45   0
  -2   7  -2    9.90    0.89   0
  -2   8  -1   11.23    1.01   0
  -2   9   1   11.17    1.05   0
  -1   9  -2    2.77    0.73   0
  -1  10   0    6.14    0.81   0
  -3   5   1  141.11    2.36   0
  -2   4  -2    2.42    0.40   0
  -3   7   8  108.89    2.48   0
  -2   9   2   62.81    2.11   0
  -1  10   1   61.16    2.00   0
  -3   4   3   56.90    1.34   0
  -3   5   2   75.49    1.73   0
  -3   7   7   26.19    1.34   0
  -2   5  -2  133.57    2.23   0
  -2   7  -1    5.47    0.74   0
  -2   9   3  125.26    2.91   0
  -2   9   8   86.75    2.30   0
  -1   9  -1    5.37    0.86   0
  -1  10   2  155.60    3.15   0
  -3   5   3  224.98    2.94   0
  -2   9   4   47.21    1.85   0
  -2   9   6   66.88    2.14   0
  -2   9   7   30.05    1.49   0
  -1  10   3  103.48    2.59   0
  -3   4   4   78.40    1.55   0
  -3   4   5  130.96    1.98   0
  -3   4   7   34.62    1.07   0
  -3   6   4   11.39    0.86   0
  -3   6   7   12.42    0.95   0
  -2   4  -1   22.83    0.85   0
  -2   6  -1   39.81    1.39   0
  -2   8   1   40.98    1.65   0
  -1   7  -3  163.69    2.89   0
  -1  10   4    7.74    0.93   0
  -1  10   5    0.30    0.63   0
   0  10   0    0.24    0.63   0
  -3   4   6   21.50    0.85   0
  -3   5   4   10.83    0.74   0
  -3   5   5   12.07    0.80   0
  -3   5   7    6.80    0.69   0
  -3   6   6   19.13    1.06   0
  -2   7   0   51.50    1.73   0
  -2   8   2   59.85    2.00   0
  -3   5   6   19.68    0.94   0
  -2   8   9    0.38    0.67   0
   0  10   1    6.26    0.87   0
  -2   6   0   62.16    1.71   0
  -2   7   1    0.32    0.53   0
  -2   8   3   10.24    0.99   0
  -2   8   8    6.06    0.94   0
  -1   6  -3    2.34    0.46   0
  -2   8   4  201.31    3.58   0
  -2   8   7   82.79    2.33   0
  -1   7  -2   73.58    1.97   0
  -1   9   2    4.13    0.81   0
   0  10   2    0.29    0.64   0
  -2   5   0   91.40    1.82   0
  -2   7   2   11.78    0.95   0
  -2   8   6   10.05    0.95   0
  -1   9   9   11.67    1.04   0
   0   9  -1  125.24    2.79   0
   0  10   3    8.06    0.94   0
  -2   6   1   17.10    0.97   0
  -1   9   3   47.94    1.84   0
  -1   9   8    9.96    1.01   0
   0  10   4    2.25    0.72   0
  -2   7   3   10.36    0.91   0
  -2   7   9    1.52    0.68   0
  -1   6  -2   12.62    0.79   0
  -1   7  -1   19.42    1.10   0
  -1   9   4   86.68    2.44   0
  -1   9   5   20.02    1.31   0
  -1   9   7    2.60    0.78   0
   0   9   0    0.09    0.64   0
   0  10   5    1.11    0.59   0
   0  10   6    5.78    0.77   0
   1  10   1   13.45    1.09   0
  -2   5   1   19.41    0.87   0
  -2   6   2  112.25    2.26   0
  -2   7   4   13.23    1.00   0
  -2   7   8   16.78    1.14   0
  -2   7   5   42.59    1.62   0
   0   9   1  126.41    2.90   0
   1  10   2   84.39    2.34   0
  -2   6   3   84.24    1.98   0
  -1   6  -1   18.43    0.96   0
  -1   7   0  348.97    4.24   0
  -1   8  10   30.47    1.48   0
   1  10   3    0.57    0.64   0
  -2   6   9   23.71    1.18   0
  -1   8   3    0.05    0.60   0
  -1   8   9   27.64    1.44   0
   1  10   4   25.42    1.39   0
  -2   5   3    5.94    0.57   0
  -2   6   4   20.38    1.02   0
  -2   6   5   21.94    1.09   0
  -2   6   8    8.87    0.83   0
  -1   8   4    1.56    0.67   0
   0   7  -2   19.53    1.09   0
   0   9   3   32.55    1.59   0
   0   9   9   11.54    1.05   0
   1  10   5   45.81    1.73   0
  -2   6   6  195.79    3.03   0
  -2   6   7  125.90    2.46   0
  -1   5  -1    2.96    0.46   0
  -1   7   1  302.21    3.96   0
  -1   8   5    4.62    0.83   0
  -1   8   7   20.61    1.31   0
  -1   8   8   12.00    1.08   0
   0   9   4   14.91    1.18   0
   0   9   8    3.36    0.80   0
   1   9   0  219.05    3.69   0
   2  10   2   15.62    1.13   0
  -2   5   4   29.44    1.08   0
  -2   5   9   69.07    1.68   0
  -1   6   0    9.08    0.73   0
   0   9   5   28.89    1.53   0
   0   9   6    4.22    0.83   0
   2  10   3   22.10    1.30   0
  -2   5   5   14.34    0.80   0
  -2   5   8    6.80    0.68   0
  -1   7   2    8.68    0.79   0
   0   7  -1    5.48    0.71   0
   0   8  11   32.60    1.54   0
   1   9   1    4.77    0.84   0
   2  10   4   14.04    1.09   0
  -2   5   6   14.65    0.82   0
  -2   5   7   14.08    0.82   0
  -1   7   3   92.51    2.27   0
  -1   7  10   12.09    1.04   0
   0   6  -2  106.30    2.09   0
  -2   4   8    9.53    0.62   0
  -1   5   0   13.14    0.71   0
  -1   6   1   50.65    1.50   0
  -1   7   9   23.81    1.32   0
   1   9   2    2.92    0.67   0
  -2   4   6   36.25    1.05   0
  -2   4   7   14.92    0.72   0
  -1   7   4  230.92    3.55   0
   0   7   0   -0.05    0.46   0
   0   8  10   73.99    2.22   0
   1   9   3    9.12    1.00   0
   1   9   9    1.89    0.71   0
  -1   6   2   32.83    1.25   0
  -1   7   5   62.95    1.91   0
  -1   7   6   56.09    1.85   0
   0   8   9   52.56    1.95   0
   1   9   4    1.18    0.69   0
   2   9   1   20.26    1.28   0
  -1   5   1  109.23    1.93   0
   0   5  -2    5.44    0.49   0
   0   6  -1   62.86    1.64   0
   0   8   4    2.80    0.74   0
   0   8   8   33.50    1.61   0
   1   9   5    2.12    0.65   0
   1   9   6    3.52    0.81   0
   1   9   7    3.47    0.72   0
  -1   6   3   78.60    1.89   0
   0   7   1    6.06    0.74   0
   0   8   5   12.86    1.04   0
   0   8   6   23.39    1.39   0
   2   9   2   12.60    1.09   0
   1   8  11    9.51    0.99   0
  -1   6   4   14.62    0.88   0
   0   7   2   19.59    1.13   0
   2   9   4    1.05    0.68   0
   2   9   8    0.32    0.64   0
  -1   6   5   51.48    1.57   0
  -1   6   6    5.44    0.68   0
  -1   6   7    1.57    0.55   0
   0   5  -1    7.93    0.59   0
   0   6   0    1.99    0.43   0
   1   8   2   31.16    1.46   0
   1   8  10    3.61    0.82   0
   2   9   5   18.44    1.28   0
   2   9   6   12.76    1.12   0
   2   9   7   19.30    1.27   0
  -1   5   3   37.24    1.17   0
   0   7   3   17.10    1.08   0
   0   7  10    8.45    0.96   0
   1   8   3    2.07    0.70   0
  -1   5  10    9.26    0.78   0
   0   7   4    6.91    0.81   0
   0   7   9    4.64    0.83   0
   1   7   0  337.51    4.15   0
   1   8   4    7.84    0.93   0
   1   8   9   11.45    1.02   0
   3   9   4    8.53    0.97   0
  -1   5   4   32.97    1.12   0
   0   6   1   62.14    1.64   0
   0   7   5    3.51    0.70   0
   1   8   5   52.68    1.96   0
   1   8   6   34.45    1.64   0
   1   8   7   33.90    1.64   0
   2   8   1    9.87    0.97   0
   3   9   5   11.78    1.07   0
   3   9   6    0.98    0.68   0
   3   9   7    5.15    0.76   0
  -1   5   5    9.11    0.67   0
  -1   5   9   31.96    1.22   0
   0   7   6    0.61    0.49   0
   4   9   4    3.83    0.78   0
  -1   5   6   19.65    0.93   0
  -1   5   7  130.53    2.26   0
  -1   5   8  149.71    2.46   0
   0   5   0    0.10    0.27   0
   0   6   2  103.62    2.14   0
   0   6  11    1.58    0.68   0
   1   7   1   18.09    1.05   0
   2   8   2    2.19    0.72   0
   2   8  10   32.26    1.55   0
   1   7  11   11.76    1.07   0
   2   8   3  229.33    3.87   0
   0   6   3  135.84    2.48   0
   1   7   2   70.42    1.98   0
   2   8   4   27.67    1.49   0
   2   8   8   29.43    1.54   0
  -1   4   9  299.12    3.13   0
   0   5   1    8.20    0.61   0
   1   6   0    9.54    0.75   0
   1   7   3  149.13    2.91   0
   1   7  10    0.20    0.67   0
   2   7  12    0.43    0.70   0
   2   8   5   43.39    1.82   0
   2   8   6   47.08    1.90   0
  -1   4   8  187.17    2.43   0
   0   6   4   32.49    1.26   0
   0   6   9    4.06    0.71   0
   1   7   9    9.84    1.02   0
   3   8   2   77.94    2.26   0
   3   8   9    8.67    0.97   0
  -1   4   7   32.84    1.03   0
   0   6   5   61.32    1.73   0
   0   6   6  121.71    2.47   0
   0   6   7   17.94    1.06   0
   0   6   8   13.13    0.96   0
   1   6  12    3.42    0.81   0
   1   7   4   46.48    1.68   0
   1   7   5    0.30    0.56   0
   3   8   3    8.81    0.99   0
   0   5   2    5.35    0.54   0
   0   5  11    1.51    0.66   0
   1   5  -1  111.29    1.91   0
   1   6   1   16.71    0.94   0
   2   7   1    4.84    0.66   0
   2   7  11    6.65    0.94   0
   3   8   4   22.08    1.37   0
   3   8   7    0.49    0.66   0
   3   8   8    6.81    0.87   0
   3   8   6    1.30    0.62   0
   4   8   8    3.39    0.76   0
   0   5   3   15.27    0.80   0
   1   6  11   10.23    1.01   0
   2   7   2    9.33    0.84   0
   2   7  10    4.34    0.86   0
   4   8   4   12.18    1.10   0
   4   8   7   10.16    1.03   0
   0   5  10    9.87    0.84   0
   1   6   2   11.44    0.79   0
   2   7   3   10.05    0.94   0
   2   7   9    3.76    0.83   0
   3   7  11   17.66    1.23   0
   4   8   5   11.34    1.01   0
   5   8   5   32.24    1.52   0
   5   8   6    2.96    0.74   0
   0   5   4   52.43    1.42   0
   0   5   9    0.56    0.48   0
   1   5   0   12.22    0.71   0
   2   7   8   27.52    1.49   0
   0   5   5  392.71    3.84   0
   0   5   8    0.77    0.46   0
   1   6   3    2.25    0.48   0
   2   6   0   60.61    1.66   0
   2   6  12   29.79    1.51   0
   2   7   7    2.87    0.76   0
   3   6  13    4.93    0.91   0
   3   7  10    1.04    0.71   0
   0   5   7   46.60    1.44   0
   1   5  12    5.03    0.88   0
   1   6   4    1.73    0.53   0
   1   6   5   65.04    1.85   0
   1   6   6   32.19    1.38   0
   1   6   7    3.99    0.70   0
   1   6   8   18.66    1.11   0
   3   7   9   21.25    1.37   0
   4   7  10    1.07    0.70   0
   1   5   1    2.78    0.41   0
   2   6  11   23.10    1.38   0
   3   7   4   20.09    1.27   0
   0   4  10   10.35    0.75   0
   2   5  13  159.95    3.13   0
   3   6  12   26.22    1.44   0
   3   7   6   12.04    1.10   0
   3   7   7   10.25    1.04   0
   4   7   9    6.87    0.93   0
   1   5   2  145.41    2.29   0
   2   6   2   58.16    1.69   0
   2   6  10   18.50    1.26   0
   4   7   3    7.20    0.92   0
   4   7   8   16.99    1.26   0
   5   7   8    0.69    0.66   0
   0   4   9    4.67    0.56   0
   2   6   3    3.96    0.64   0
   2   6   9   19.89    1.26   0
   4   6  12    4.41    0.83   0
   4   7   4    0.36    0.65   0
   4   7   6   17.24    1.26   0
   4   7   7    1.03    0.71   0
   6   7   5    4.47    0.82   0
   6   7   6    0.85    0.57   0
   0   4   8    9.27    0.66   0
   1   5   3  368.83    3.70   0
   1   5  10    7.54    0.81   0
   3   6  11   17.62    1.21   0
   5   7   5    7.90    0.97   0
   0   4   6  279.39    2.94   0
   1   5   9    0.55    0.52   0
   2   5   0   88.98    1.81   0
   2   5  12  145.85    3.01   0
   2   6   4    3.91    0.59   0
   2   6   5   15.04    1.03   0
   2   6   6    6.91    0.81   0
   2   6   7   14.69    1.08   0
   3   5  13    9.68    1.07   0
   3   6   1    9.74    0.79   0
   4   6  11    5.50    0.89   0
   1   4  12    7.72    0.82   0
   1   5   4  175.79    2.63   0
   1   5   8   29.69    1.27   0
   3   6  10   11.71    1.11   0
   1   5   5   71.19    1.74   0
   1   5   6  133.15    2.41   0
   3   6   2    0.48    0.43   0
   3   6   9   13.21    1.15   0
   4   5  13   27.72    1.41   0
   0   3  10    6.71    0.60   0
   2   5  11   40.54    1.67   0
   3   6   3   23.71    1.23   0
   4   6  10  158.86    3.30   0
   5   6  10    4.27    0.83   0
   1   4  11    9.13    0.83   0
   2   4  13   36.23    1.55   0
   3   5  12   20.53    1.33   0
   3   6   4    7.92    0.85   0
   3   6   8   14.49    1.09   0
   4   6   9  377.19    5.10   0
   0   3   9   26.97    0.95   0
   2   5   2  129.37    2.27   0
   3   6   5   44.76    1.68   0
   4   6   2   27.77    1.31   0
   5   6   9    4.50    0.78   0
   6   6   8    0.92    0.68   0
   1   4  10   12.52    0.87   0
   4   4  14    0.74    0.69   0
   4   5  12    2.31    0.78   0
   4   6   8   16.31    1.19   0
   5   5  12   37.54    1.62   0
   2   5   3   24.16    1.07   0
   2   5   9    1.87    0.62   0
   3   5  11  116.44    2.80   0
   1   4   9   32.26    1.23   0
   2   5   4    8.93    0.74   0
   2   5   8   84.68    2.17   0
   3   4  13   64.35    2.06   0
   5   6   4    0.67    0.55   0
   5   6   5   16.36    1.21   0
   5   6   6    5.43    0.81   0
   2   5   5    8.95    0.77   0
   2   5   6    5.86    0.69   0
   2   5   7   25.24    1.21   0
   3   5   1   12.78    0.83   0
   4   5  11   18.18    1.28   0
   6   5  10    1.15    0.70   0
   1   4   4  497.59    3.90   0
   1   4   8  162.93    2.54   0
   4   4  13    0.06    0.67   0
   1   4   5 1166.38    6.13   0
   1   4   6   25.61    1.00   0
   1   4   7   48.20    1.36   0
   2   4  11    4.07    0.73   0
   3   5   2   14.97    0.90   0
   5   5  10   47.28    1.90   0
   7   5   7   21.01    1.29   0
   1   3  11   15.65    0.90   0
   3   4  12  411.28    5.01   0
   3   5   3    1.94    0.53   0
   3   5   8   92.77    2.40   0
   6   5   9   29.20    1.49   0
   7   5   6   25.27    1.41   0
   2   4  10    0.40    0.55   0
   3   5   7   15.77    1.08   0
   4   3  14    2.97    0.84   0
   4   5   9   66.89    2.21   0
   5   5   9    3.28    0.84   0
   6   5   8   18.19    1.29   0
   3   5   5   27.27    1.24   0
   3   5   6   12.81    0.92   0
   4   4  12   10.32    1.06   0
   4   5   2    9.87    0.84   0
   4   5   8  519.55    5.82   0
   5   4  12    2.02    0.75   0
   1   3  10   11.74    0.77   0
   2   4   2    2.33    0.41   0
   2   4   9    2.25    0.58   0
   3   4  11  473.55    5.35   0
   4   5   3    1.44    0.56   0
   6   4  11   11.32    1.07   0
   6   5   6   29.03    1.54   0
   2   3  12  196.82    3.16   0
   3   3  13    8.60    0.94   0
   4   5   4   12.48    0.97   0
   4   5   5   15.28    1.08   0
   4   5   6   16.05    1.13   0
   5   5   7   78.96    2.39   0
   6   5   5   15.50    1.14   0
   1   3   9   23.18    0.96   0
   2   4   3   44.79    1.25   0
   2   4   8   22.15    1.09   0
   5   3  13   11.68    1.13   0
   5   5   6  164.68    3.31   0
   6   4  10   11.23    1.08   0
   2   4   4    3.47    0.49   0
   2   4   6   11.60    0.77   0
   2   4   7    0.32    0.43   0
   4   3  13    4.23    0.84   0
   7   4   8   15.31    1.18   0
   1   3   8    9.11    0.63   0
   2   3  11   35.64    1.38   0
   2   4   5  109.33    2.03   0
   3   4   1  284.09    3.11   0
   5   4  10    9.71    1.05   0
   6   3  12    0.55    0.68   0
   1   3   7   33.58    1.04   0
   5   2  14   10.51    1.02   0
   6   4   9    2.36    0.68   0
   7   4   7    0.93    0.61   0
   1   1 -18    4.96    0.81   0
   2  -3 -11   68.85    2.05   0
   2  -2 -15    8.97    1.01   0
   2   1 -19   17.55    1.18   0
   4  -3 -13   13.27    1.15   0
   4  -2 -16    5.76    0.90   0
   4  -1 -18    1.14    0.65   0
   4   1 -20    5.08    0.69   0
   5   0 -19    4.96    0.74   0
   0  -1 -14   33.24    1.54   0
   1  -2 -14   28.04    1.48   0
   2  -3 -12   59.12    2.01   0
   3  -3 -13   25.27    1.42   0
   3  -1 -18    0.57    0.64   0
   5  -2 -16   17.21    1.26   0
   5  -1 -18    5.66    0.83   0
   3   1 -20   28.35    1.31   0
   4  -3 -14   51.28    2.04   0
   0  -2 -12    0.28    0.47   0
   1  -3 -10   17.27    1.00   0
   2  -3 -13   47.71    1.89   0
   2  -2 -16   21.83    1.42   0
   3  -3 -14   56.37    2.11   0
   4  -2 -17    0.52    0.64   0
   0  -1 -15    0.00    0.56   0
   1  -3 -11    7.45    0.74   0
   1  -2 -15   18.42    1.29   0
   1   0 -18    5.59    0.86   0
   2   0 -19   12.41    1.04   0
   3  -2 -17   17.64    1.25   0
   4  -1 -19    4.52    0.75   0
   4   0 -20   10.04    0.87   0
   5  -2 -17   22.96    1.37   0
   6  -1 -18    2.64    0.62   0
  -1  -1 -12   62.19    1.78   0
   0  -2 -13    0.73    0.55   0
   1  -3 -12    7.39    0.82   0
   1   1 -19   20.64    1.22   0
   2  -3 -14   30.94    1.60   0
   2   1 -20   14.02    1.00   0
   3  -3 -15   38.94    1.83   0
   3  -1 -19   23.52    1.33   0
   3   0 -20    8.22    0.82   0
   5  -1 -19    2.62    0.64   0
   2  -2 -17   28.71    1.57   0
   4  -2 -18    2.55    0.72   0
   1  -3 -13    5.58    0.81   0
   1  -2 -16    0.97    0.67   0
   2  -3 -15    9.67    1.04   0
   3  -2 -18    9.20    0.99   0
   4  -3 -16    2.12    0.72   0
   5  -2 -18    6.85    0.85   0
   0  -2 -14    9.76    0.91   0
   0  -1 -16    3.56    0.75   0
   2  -4 -10   25.82    1.31   0
   2  -4  -9   26.41    1.25   0
   2  -1 -19   17.44    1.19   0
   5  -3 -16    2.24    0.71   0
   1  -3 -14    0.73    0.61   0
   1  -1 -18    5.14    0.85   0
   2   0 -20   21.33    1.16   0
   4  -1 -20    5.30    0.70   0
   0  -3 -11   29.97    1.33   0
   0  -2 -15   13.51    1.12   0
   2  -4 -12   19.12    1.22   0
   2  -2 -18    5.87    0.85   0
   3  -3 -17    5.64    0.88   0
   4  -3 -17    0.28    0.59   0
   4  -2 -19    0.28    0.53   0
   1  -3 -15    3.78    0.80   0
   2  -4 -13    3.33    0.76   0
   3  -4 -14   25.39    1.46   0
   3  -2 -19   10.63    0.97   0
   5  -3 -17   25.76    1.39   0
   5  -2 -19    1.46    0.56   0
  -1  -2 -12   39.11    1.50   0
   1  -4  -9  300.56    3.95   0
   4  -4 -15    8.65    0.98   0
   0  -3 -13   85.32    2.38   0
   0  -2 -16   12.41    1.10   0
   1  -4 -12   55.57    1.98   0
   1  -1 -19   20.94    1.23   0
   2  -3 -17   32.13    1.60   0
   2  -1 -20   14.41    1.00   0
   4  -3 -18    5.28    0.80   0
  -1  -2 -13   20.33    1.18   0
   0  -3 -14   32.52    1.59   0
   1  -2 -18   17.10    1.23   0
   2  -2 -19    3.30    0.70   0
   3  -3 -18    1.42    0.55   0
   5  -3 -18    6.99    0.81   0
   1  -4 -13   50.55    1.93   0
   3  -4 -16    8.62    1.01   0
   3  -2 -20    1.47    0.54   0
   4  -4 -16    3.58    0.69   0
   4  -2 -20    0.42    0.41   0
   0  -1 -18   25.84    1.35   0
   1  -4 -14   11.12    1.08   0
   2  -3 -18   12.33    1.07   0
  -1  -3 -10   11.96    0.86   0
   0  -4 -10   10.10    0.86   0
   0  -4  -9    4.91    0.64   0
   0  -3 -15    3.08    0.77   0
   0  -2 -17   40.01    1.74   0
   2  -4 -16    0.97    0.67   0
   3  -3 -19    1.84    0.60   0
   4  -4 -17    0.82    0.60   0
   4  -3 -19    0.79    0.46   0
  -1  -3 -11   16.30    1.02   0
   0  -4 -11   14.94    1.06   0
   1  -2 -19    2.53    0.71   0
   2  -5 -12   27.55    1.50   0
   2  -5  -9   62.66    1.96   0
   2  -2 -20   41.21    1.51   0
   3  -5 -13   23.04    1.42   0
   3  -4 -17   13.10    1.05   0
  -1  -3 -12   17.08    1.11   0
  -1  -2 -15    2.79    0.69   0
   0  -4 -12    0.24    0.45   0
   1  -1 -20    1.43    0.54   0
   2  -5 -13   13.00    1.14   0
   2  -5  -8    6.52    0.69   0
   0  -4 -13    4.57    0.79   0
   1  -3 -18    3.11    0.73   0
   2  -4 -17    0.40    0.50   0
   4  -4 -18    4.24    0.71   0
   0  -2 -18    1.84    0.65   0
   1  -5 -10    8.43    0.83   0
   1  -5  -9   29.91    1.39   0
   1  -4 -16    9.41    0.95   0
   3  -5 -15    8.41    0.97   0
   3  -4 -18    5.00    0.71   0
  -2  -2 -11    0.57    0.41   0
  -1  -3 -14    7.97    0.91   0
   1  -5 -12    0.36    0.48   0
   2  -5 -15    9.72    1.03   0
   0  -3 -17  122.96    2.92   0
   1  -4 -17    1.04    0.64   0
   1  -2 -20   -0.08    0.51   0
   2  -4 -18    2.89    0.68   0
   3  -5 -16    2.18    0.68   0
   4  -5 -16    5.47    0.80   0
   1  -3 -19   24.12    1.27   0
   2  -3 -20   28.90    1.24   0
   3  -4 -19    0.79    0.52   0
  -1  -4 -11    9.24    0.88   0
  -1  -4 -10   12.86    0.92   0
  -1  -3 -15   22.85    1.36   0
   2  -5 -16    1.18    0.55   0
   3  -5 -17    3.95    0.72   0
   4  -5 -17    2.69    0.63   0
  -1  -4 -12    6.97    0.85   0
   0  -5 -12    1.29    0.63   0
   0  -5 -11    1.43    0.52   0
   0  -5 -10    9.72    0.86   0
   0  -5  -9    0.40    0.39   0
   0  -5  -8    1.09    0.46   0
   0  -4 -16   26.31    1.48   0
   0  -3 -18   15.99    1.15   0
   1  -5 -15    1.43    0.59   0
   2  -4 -19    0.28    0.49   0
  -2  -3 -10   19.16    1.01   0
  -1  -4 -13    6.33    0.86   0
   0  -5 -13   33.20    1.65   0
   1  -4 -18   10.44    0.95   0
   2  -6 -10    6.85    0.81   0
   2  -5 -17    8.42    0.91   0
  -2  -3 -11   35.06    1.39   0
  -1  -3 -16   85.25    2.39   0
   0  -5  -7   45.85    1.53   0
   1  -5 -16    3.66    0.76   0
   3  -6 -14    4.12    0.76   0
   3  -5 -18    4.07    0.67   0
   4  -5 -18    1.38    0.53   0
  -1  -4 -14   25.18    1.43   0
   0  -4 -17   40.05    1.71   0
   1  -6 -10    4.19    0.75   0
   2  -6 -14   23.18    1.42   0
   3  -6 -15    2.11    0.67   0
  -2  -3 -13  390.26    4.75   0
   1  -6 -12    0.52    0.60   0
   1  -6  -9   15.95    1.08   0
   1  -5 -17   16.82    1.16   0
   2  -5 -18    3.03    0.65   0
  -1  -3 -17    3.62    0.71   0
   0  -3 -19   10.07    0.85   0
   1  -6  -8    5.63    0.70   0
   1  -4 -19   20.57    1.12   0
   3  -6 -16    0.13    0.54   0
  -2  -3 -14    7.33    0.90   0
  -1  -5 -10    7.41    0.84   0
  -1  -5  -9    0.33    0.48   0
   0  -4 -18   13.99    1.05   0
   1  -6  -7    1.72    0.54   0
  -1  -5 -12    4.99    0.81   0
  -1  -5  -8   30.04    1.34   0
  -1  -4 -16  315.31    4.50   0
   0  -6 -10    4.02    0.73   0
   1  -6 -15    4.39    0.78   0
   2  -6 -16    0.93    0.50   0
  -2  -4 -11    4.48    0.70   0
  -2  -4 -10    0.25    0.46   0
  -2  -4  -9    2.40    0.54   0
  -2  -4  -8   22.73    1.09   0
  -1  -5 -13   18.82    1.29   0
  -1  -5  -7   38.58    1.44   0
   0  -6 -12    6.45    0.89   0
   0  -6 -11    1.57    0.57   0
   0  -6  -9    3.70    0.69   0
   1  -6  -6    5.48    0.68   0
   3  -6 -17    3.23    0.62   0
  -2  -4 -12   49.83    1.81   0
   1  -6 -16    2.92    0.68   0
   2  -6 -17    2.34    0.60   0
   0  -6  -7   17.91    1.10   0
   0  -5 -17   54.80    1.87   0
   2  -7 -13    0.74    0.60   0
   0  -6  -6  123.14    2.58   0
   1  -6 -17    2.78    0.62   0
   2  -7 -14   10.87    0.95   0
  -1  -6 -11   10.43    1.03   0
  -1  -6 -10   11.90    1.06   0
   0  -5 -18   23.88    1.19   0
   1  -7 -13   18.72    1.28   0
   2  -7 -15   21.47    1.24   0
  -2  -5 -11   39.46    1.68   0
  -2  -5 -10    1.80    0.62   0
  -2  -4 -15    6.03    0.85   0
   0  -6  -5   64.76    1.84   0
   1  -7 -14   11.94    1.05   0
   3  -7 -16    1.43    0.52   0
  -2  -5 -12  145.46    3.13   0
  -1  -6  -7    4.14    0.67   0
   1  -7  -7   99.59    2.51   0
   2  -7 -16    2.81    0.62   0
  -1  -6 -14    0.63    0.63   0
   1  -7 -15    2.63    0.59   0
  -1  -5 -17    6.09    0.75   0
   0  -7  -8    9.98    0.92   0
   0  -6 -17   18.52    1.08   0
  -2  -5 -14    1.94    0.66   0
  -2  -5  -6    5.86    0.61   0
  -1  -6 -15   26.51    1.40   0
   0  -7 -14    6.41    0.84   0
   0  -7  -7    1.06    0.56   0
   1  -7 -16    2.29    0.59   0
  -3  -4 -11  470.18    5.04   0
  -3  -4 -10   36.66    1.45   0
  -3  -4  -9   96.49    2.21   0
  -3  -4  -8   46.23    1.52   0
  -1  -6  -5   67.26    1.91   0
   2  -8 -12   32.07    1.50   0
  -2  -6 -11   23.36    1.38   0
  -2  -6 -10   18.55    1.25   0
  -1  -7 -10    0.69    0.62   0
   0  -7 -15    2.08    0.61   0
   0  -7  -6    0.91    0.46   0
   1  -8 -11   30.00    1.52   0
   2  -8 -13   27.95    1.37   0
  -3  -4  -7   15.37    0.89   0
  -2  -6  -8   12.16    1.01   0
  -1  -7 -12    7.51    0.92   0
  -1  -7  -9    9.15    0.92   0
  -1  -6 -16   33.62    1.43   0
   1  -8 -13   18.50    1.18   0
   1  -8 -12   18.75    1.18   0
   2  -8 -14   15.53    1.02   0
  -2  -6 -13  140.44    3.06   0
  -2  -6  -7   16.24    1.10   0
  -1  -7  -7    6.55    0.84   0
  -1  -6  -4    1.54    0.42   0
   0  -7 -16    4.58    0.67   0
   0  -7  -5    3.44    0.59   0
   1  -8 -14    1.25    0.55   0
  -3  -5 -10  147.81    2.99   0
  -3  -5  -9   16.54    1.09   0
  -1  -7  -6   12.70    1.03   0
   0  -8 -12   45.59    1.80   0
   0  -7  -4    7.22    0.78   0
   1  -8 -15    7.85    0.76   0
  -3  -5  -7   17.94    1.06   0
  -1  -7 -15   14.08    0.99   0
  -1  -6  -3    2.32    0.49   0
  -3  -5 -13    9.74    0.95   0
  -2  -6  -5   15.96    1.00   0
  -1  -7  -5    0.48    0.51   0
   0  -8 -14   11.50    0.92   0
  -3  -5  -6   13.45    0.92   0
  -2  -7  -9    3.97    0.77   0
  -2  -7  -8   29.48    1.53   0
   0  -8  -6   24.12    1.37   0
  -2  -7 -12    0.40    0.59   0
  -2  -7  -7    2.41    0.68   0
  -2  -6  -4    4.01    0.61   0
  -1  -8 -10    3.09    0.74   0
  -1  -8  -9   10.90    1.05   0
  -3  -6  -9   13.85    1.09   0
  -3  -6  -8   16.06    1.14   0
  -3  -5  -5   29.76    1.25   0
  -2  -7 -13    6.60    0.83   0
  -1  -8 -12    5.68    0.74   0
   1  -9 -11    8.25    0.85   0
   1  -9 -10   14.98    1.08   0
  -3  -6 -12   27.31    1.38   0
  -3  -6  -7    9.99    0.94   0
  -2  -7  -6    9.04    0.87   0
  -1  -8 -13   14.75    1.03   0
   1  -9 -12   10.60    0.88   0
  -3  -6  -6   80.57    2.23   0
  -3  -5  -4    1.80    0.47   0
  -2  -7 -14    2.45    0.61   0
  -2  -7  -5    6.17    0.79   0
  -2  -6  -3    4.19    0.59   0
  -1  -8 -14    0.24    0.47   0
   1  -9 -13    4.58    0.65   0
   0  -9 -11    9.33    0.89   0
   0  -9  -9   11.97    1.03   0
  -4  -4  -7   20.38    1.05   0
   0  -9 -12    8.45    0.82   0
   0  -9  -8    3.36    0.72   0
  -2  -8 -11   36.02    1.58   0
  -2  -8  -9    4.87    0.74   0
  -2  -7  -4    5.98    0.73   0
  -2  -6  -2   58.74    1.73   0
   0  -9  -7    4.72    0.77   0
  -4  -5  -9   73.91    2.06   0
  -4  -5  -8  565.19    5.52   0
  -4  -4  -6   38.28    1.32   0
  -3  -7 -11   19.75    1.22   0
  -3  -7 -10    1.21    0.62   0
  -3  -6  -4    8.63    0.82   0
  -2  -8 -12    0.68    0.55   0
  -1  -8  -4    8.68    0.91   0
   0  -9  -6    3.83    0.73   0
  -4  -5  -7   27.63    1.29   0
  -3  -7 -12    4.36    0.75   0
  -2  -8 -13    4.35    0.65   0
  -2  -7  -3   10.43    0.92   0
  -1  -9 -11   11.04    0.92   0
  -1  -9  -9    1.45    0.61   0
  -4  -5  -6   17.89    1.05   0
  -3  -7  -6   14.03    1.07   0
  -1  -9 -12    2.70    0.59   0
  -1  -9  -7    3.95    0.76   0
  -3  -7 -13    1.49    0.58   0
  -3  -7  -5   15.34    1.14   0
  -3  -6  -3   25.38    1.25   0
  -2  -8  -5   48.22    1.87   0
  -2  -6  -1   38.92    1.41   0
  -1  -9  -6    3.73    0.75   0
  -1  -8  -3    2.23    0.56   0
  -1  -7  -1   18.88    1.09   0
  -4  -5  -5   17.01    1.01   0
  -2  -8  -4   29.32    1.51   0
  -2  -7  -2   10.07    0.89   0
  -4  -6 -10  165.04    3.07   0
  -4  -6  -7   39.65    1.62   0
  -3  -7  -4   21.06    1.28   0
  -1  -9  -5    2.39    0.69   0
  -1  -8  -2   31.07    1.46   0
  -4  -6  -6  111.14    2.60   0
  -4  -5  -4   13.19    0.89   0
  -3  -8 -10    1.35    0.60   0
  -3  -8  -9    9.87    0.96   0
  -3  -8  -7    0.50    0.60   0
  -3  -6  -2    0.59    0.46   0
  -2  -9 -10   15.84    1.06   0
  -2  -9  -9    3.12    0.68   0
  -2  -9  -8    0.15    0.56   0
   0 -10 -10    8.83    0.79   0
   0 -10  -9    7.10    0.76   0
  -3  -8 -11    3.57    0.66   0
  -3  -7  -3   33.26    1.54   0
  -2  -9 -11   23.07    1.16   0
  -2  -9  -7   20.98    1.29   0
  -2  -7  -1    5.35    0.71   0
  -2  -6   0   62.02    1.74   0
  -1  -7   0  343.78    4.22   0
  -3  -8 -12   17.07    1.01   0
  -2  -9  -6   14.25    1.12   0
  -4  -7  -9    7.45    0.84   0
  -4  -7  -8   19.51    1.22   0
  -4  -6  -4    9.94    0.90   0
  -4  -5  -3    1.23    0.45   0
  -3  -6  -1    9.59    0.82   0
  -2  -9  -5   20.67    1.31   0
  -2  -8  -2    2.50    0.67   0
  -1  -8  -1   10.80    0.94   0
  -3  -8  -4   25.36    1.44   0
  -3  -7  -2   33.17    1.51   0
  -1 -10  -9   63.98    1.82   0
  -1 -10  -7   35.68    1.50   0
  -4  -7 -11    2.15    0.56   0
  -4  -7  -5   32.40    1.54   0
  -4  -6  -3   14.49    1.02   0
  -2  -9  -4    1.05    0.62   0
  -2  -7   0   51.40    1.75   0
  -2  -6   1   17.52    0.97   0
  -1 -10  -6   38.43    1.58   0
  -4  -5  -2   10.75    0.77   0
  -3  -8  -3    9.36    0.97   0
  -2  -8  -1   10.90    0.98   0
  -4  -7  -4    0.37    0.57   0
  -3  -9 -10   12.32    0.88   0
  -3  -9  -8    5.11    0.68   0
  -3  -9  -7    5.36    0.78   0
  -3  -7  -1    1.72    0.58   0
  -3  -6   0    2.22    0.52   0
  -1 -10  -5   49.90    1.79   0
  -4  -8  -8    4.02    0.71   0
  -4  -6  -2   31.37    1.40   0
  -2 -10  -8    4.61    0.66   0
  -4  -8  -9    2.86    0.62   0
  -4  -8  -6   93.03    2.48   0
  -4  -5  -1   55.58    1.65   0
  -3  -9  -5   12.87    1.02   0
  -3  -8  -2   86.88    2.45   0
  -2 -10  -7    1.32    0.54   0
  -2 -10  -6   10.07    0.90   0
  -2  -7   1    0.48    0.48   0
  -1 -10  -4   27.90    1.36   0
  -4  -8 -10    1.29    0.51   0
  -3  -9  -4    9.64    0.98   0
  -3  -7   0   24.69    1.31   0
  -2  -8   0   78.51    2.25   0
  -2  -6   2  119.01    2.38   0
  -5  -5  -4   12.33    0.94   0
  -4  -8  -4   14.33    1.14   0
  -4  -7  -2   37.85    1.65   0
  -3  -8  -1   78.14    2.34   0
  -3  -6   1   17.62    1.01   0
  -2 -10  -5    5.67    0.72   0
  -5  -6  -5   18.46    1.14   0
  -4  -5   0    3.25    0.55   0
  -2 -10  -4   15.64    1.11   0
  -5  -6  -4    1.08    0.57   0
  -5  -5  -3    7.31    0.75   0
  -4  -7  -1   12.50    1.04   0
  -2  -8   1   41.72    1.69   0
  -2  -7   2   11.95    0.93   0
  -5  -7  -7   12.13    0.94   0
  -5  -7  -6   14.97    1.05   0
  -5  -4  -3    8.61    0.71   0
  -4  -6   0   96.79    2.36   0
  -3  -9  -2    9.08    0.97   0
  -3  -8   0    3.02    0.71   0
  -3  -7   1   73.19    2.13   0
  -2 -10  -3   25.69    1.36   0
  -5  -7  -5    9.50    0.92   0
  -5  -6  -3   13.10    1.00   0
  -4  -9  -8    7.70    0.74   0
  -4  -9  -7   39.71    1.49   0
  -4  -9  -6   23.61    1.25   0
  -3 -10  -7    1.68    0.47   0
  -3 -10  -6   34.49    1.40   0
  -3  -6   2   71.97    1.97   0
  -2  -6   3   88.42    2.07   0
  -5  -5  -2   70.36    1.92   0
  -5  -4  -2    7.63    0.67   0
  -4  -9  -5   21.20    1.22   0
  -4  -7   0   12.07    1.03   0
  -3 -10  -5   36.77    1.48   0
  -3  -9  -1    3.11    0.73   0
  -2 -10  -2   18.74    1.19   0
  -5  -6  -2   32.08    1.45   0
  -4  -9  -4    4.05    0.73   0
  -4  -6   1   24.27    1.27   0
  -3 -10  -4   71.42    2.06   0
  -3  -7   2   51.65    1.83   0
  -2  -8   2   61.86    2.01   0
  -5  -5  -1   29.93    1.30   0
  -4  -9  -3    2.81    0.70   0
  -3 -10  -3   31.34    1.44   0
  -2  -7   3   10.86    0.86   0
  -5  -8  -6    3.32    0.64   0
  -5  -6  -1   22.62    1.25   0
  -5  -4  -1   32.14    1.22   0
  -4  -7   1   13.54    1.07   0
  -3  -9   0    7.38    0.89   0
  -3  -6   3   13.62    0.95   0
  -2 -10  -1    8.52    0.84   0
  -5  -8  -4   17.72    1.15   0
  -4  -9  -2   72.63    2.21   0
  -4  -5   2  127.06    2.54   0
  -3 -10  -2   67.07    2.05   0
  -2  -6   4   20.95    1.07   0
  -5  -8  -3    2.58    0.69   0
  -5  -7  -1   29.50    1.48   0
  -5  -5   0   19.87    1.09   0
  -4  -6   2   38.10    1.53   0
  -3  -8   2    7.88    0.83   0
  -3  -7   3  112.28    2.64   0
  -2 -10   0   22.52    1.28   0
  -2  -8   3   10.83    0.97   0
  -5  -6   0    2.03    0.60   0
  -4  -9  -1   12.79    1.06   0
  -3 -10  -1   55.33    1.88   0
  -3  -9   1    0.44    0.58   0
  -2 -11  -3    5.92    0.69   0
  -2  -7   4   13.94    0.99   0
  -5  -8  -2   14.35    1.09   0
  -4 -10  -4    5.34    0.68   0
  -4  -7   2   12.77    1.00   0
  -3  -5   4   11.00    0.80   0
  -5  -7   0   26.13    1.37   0
  -5  -5   1   17.92    1.06   0
  -4  -9   0    1.61    0.64   0
  -4  -6   3    3.35    0.63   0
  -4  -5   3  196.20    3.20   0
  -3  -8   3   15.97    1.16   0
  -3  -6   4   12.23    0.88   0
  -2 -11  -2    0.14    0.47   0
  -5  -9  -5   11.31    0.85   0
  -5  -9  -4   43.00    1.53   0
  -5  -6   1   27.70    1.35   0
  -4 -10  -3    2.44    0.54   0
  -3 -10   0    5.75    0.79   0
  -3  -9   2    2.10    0.67   0
  -2  -6   5   21.94    1.11   0
  -5  -9  -3    1.25    0.57   0
  -4 -10  -2    1.06    0.54   0
  -4  -7   3    1.69    0.63   0
  -4  -9   1    2.88    0.69   0
  -6  -7  -3    0.64    0.53   0
  -5  -6   2    2.08    0.56   0
  -5  -5   2   14.79    0.96   0
  -4 -10  -1    0.52    0.51   0
  -4  -6   4    0.34    0.50   0
  -4  -5   4  159.28    2.93   0
  -3 -10   1   32.73    1.44   0
  -3  -9   3    4.08    0.75   0
  -3  -8   4    5.08    0.79   0
  -3  -6   5   21.61    1.17   0
  -3  -5   5   12.07    0.85   0
  -6  -7  -2   11.46    0.95   0
  -6  -6  -1   30.72    1.42   0
  -6  -5  -1   12.86    0.95   0
  -5  -9  -1    3.91    0.70   0
  -5  -8   1    6.09    0.85   0
  -5  -7   2    2.49    0.69   0
  -4 -10   0    4.01    0.67   0
  -4  -9   2    1.52    0.54   0
  -4  -7   4   27.66    1.41   0
  -3  -7   5  151.80    3.06   0
  -6  -8  -4   11.67    0.84   0
  -6  -7  -1    7.09    0.82   0
  -6  -6   0    7.68    0.85   0
  -6  -5   0   18.85    1.11   0
  -5  -9   0    3.89    0.71   0
  -5  -6   3    4.83    0.75   0
  -5  -5   3   10.51    0.90   0
  -3 -10   2   57.19    1.86   0
  -6  -8  -2   26.70    1.25   0
  -6  -7   0   15.52    1.10   0
  -5  -8   2   27.24    1.42   0
  -5  -7   3   19.06    1.27   0
  -4 -10   1    1.10    0.55   0
  -4  -6   5    6.62    0.80   0
  -3  -9   4   37.60    1.64   0
  -3  -8   5   39.33    1.69   0
  -6  -6   1    6.34    0.81   0
  -4  -9   3    3.12    0.64   0
  -4  -7   5   17.94    1.21   0
  -4  -5   5   18.43    1.06   0
  -3  -6   6   19.79    1.15   0
  -3  -5   6   20.66    1.08   0
  -6  -8  -1   33.57    1.41   0
  -6  -5   1    0.53    0.51   0
  -5  -6   4    1.17    0.61   0
  -3 -10   3   21.92    1.23   0
  -3  -7   6  164.56    3.23   0
  -6  -8   0    2.11    0.62   0
  -6  -7   1    2.69    0.67   0
  -5  -7   4    6.97    0.91   0
  -4 -10   2    0.36    0.51   0
  -4  -4   5    5.78    0.61   0
  -6  -6   2   11.02    0.98   0
  -6  -5   2    2.85    0.63   0
  -6  -4   1    1.37    0.50   0
  -5  -9   2    7.77    0.80   0
  -4  -9   4   22.73    1.31   0
  -3  -9   5   67.85    2.12   0
  -6  -8   1    2.66    0.66   0
  -6  -7   2    5.49    0.81   0
  -4  -6   6   58.67    1.96   0
  -4  -5   6    2.19    0.57   0
  -3 -10   4    4.83    0.72   0
  -6  -9  -1   10.00    0.79   0
  -5  -9   3   12.58    1.01   0
  -5  -8   4   10.83    0.97   0
  -5  -6   5    0.45    0.58   0
  -5  -5   5   86.07    2.35   0
  -4 -10   3    5.50    0.73   0
  -3  -6   7   11.77    0.91   0
  -3  -5   7    7.57    0.75   0
  -6  -8   2   80.81    2.22   0
  -6  -6   3    5.66    0.80   0
  -6  -5   3    8.51    0.87   0
  -6  -4   2    2.39    0.56   0
  -4  -9   5    8.76    0.91   0
  -4  -4   6    9.22    0.78   0
  -3  -7   7   26.70    1.36   0
  -6  -9   0    2.28    0.54   0
  -4  -8   6   82.56    2.38   0
  -6  -9   1    3.23    0.59   0
  -6  -6   4    1.54    0.63   0
  -6  -4   3   21.30    1.17   0
  -5 -10   2   38.19    1.40   0
  -5  -9   4   23.21    1.28   0
  -5  -8   5    5.30    0.81   0
  -4 -10   4    7.12    0.78   0
  -4  -6   7   26.99    1.41   0
  -4  -5   7    1.32    0.53   0
  -6  -8   3   85.73    2.30   0
  -6  -5   4    4.14    0.72   0
  -4  -7   7    4.27    0.71   0
  -6  -9   2   14.99    0.96   0
  -6  -3   2   14.64    0.90   0
  -4  -9   6   25.56    1.35   0
  -3  -7   8  112.87    2.71   0
  -3  -6   8   13.35    0.98   0
  -3  -5   8    1.36    0.51   0
  -7  -7   0   21.55    1.10   0
  -7  -6   1    6.15    0.81   0
  -6  -8   4    4.97    0.77   0
  -5  -9   5    1.19    0.58   0
  -5  -8   6   15.29    1.15   0
  -5  -4   6    0.76    0.50   0
  -4  -8   7   13.70    1.06   0
  -4  -4   7    0.80    0.38   0
  -7  -7   1    0.35    0.50   0
  -6  -7   5    0.78    0.62   0
  -6  -5   5   10.14    0.97   0
  -6  -4   4    1.58    0.55   0
  -5  -6   7    4.42    0.79   0
  -4 -10   5    1.73    0.50   0
  -4  -6   8   32.00    1.54   0
  -7  -6   2    4.13    0.70   0
  -6  -3   3   13.91    0.90   0
  -5  -7   7    9.09    0.98   0
  -5  -5   7   32.20    1.55   0
  -4  -5   8   11.16    0.97   0
  -3  -4   8  111.32    2.34   0
  -7  -7   2    3.79    0.66   0
  -6  -8   5   40.23    1.63   0
  -4  -9   7   87.93    2.32   0
  -3  -6   9   58.56    1.95   0
  -7  -6   3    1.07    0.57   0
  -6  -9   4    2.00    0.57   0
  -6  -7   6    9.64    0.97   0
  -6  -4   5   10.95    0.93   0
  -5  -9   6   19.04    1.14   0
  -5  -8   7   10.84    1.00   0
  -5  -4   7   13.29    1.02   0
  -5  -3   6   11.70    0.85   0
  -4 -10   6    9.88    0.83   0
  -4  -8   8  101.72    2.61   0
  -4  -4   8   14.03    0.99   0
  -4  -3   7    1.58    0.40   0
  -3  -5   9   18.98    1.14   0
  -7  -7   3    1.12    0.55   0
  -6  -5   6   37.61    1.64   0
  -6  -3   4   22.72    1.13   0
  -5  -6   8    0.94    0.63   0
  -7  -6   4    2.66    0.64   0
  -5  -7   8   23.24    1.34   0
  -5  -5   8    3.78    0.75   0
  -4  -6   9   61.18    2.06   0
  -7  -8   3   12.28    0.84   0
  -7  -7   4    2.21    0.60   0
  -6  -9   5    0.31    0.48   0
  -6  -4   6    5.50    0.77   0
  -5  -9   7    6.96    0.78   0
  -4  -9   8   77.34    2.14   0
  -3  -4   9   71.66    1.95   0
  -6  -7   7    1.41    0.56   0
  -6  -3   5   35.26    1.42   0
  -5  -8   8    4.33    0.69   0
  -5  -4   8   21.96    1.28   0
  -4  -8   9  121.41    2.80   0
  -4  -3   8    2.30    0.51   0
  -3  -6  10    9.48    0.93   0
  -7  -8   4    8.33    0.78   0
  -7  -6   5    8.62    0.89   0
  -4  -4   9   73.30    2.11   0
  -3  -5  10    9.80    0.91   0
  -7  -7   5    3.38    0.64   0
  -7  -4   4   33.63    1.47   0
  -6  -9   6   13.14    0.90   0
  -6  -8   7   21.01    1.21   0
  -6  -4   7   18.06    1.20   0
  -5  -7   9   95.89    2.57   0
  -5  -5   9   36.88    1.69   0
  -4  -6  10   17.43    1.22   0
  -6  -6   8   16.26    1.17   0
  -6  -5   8   29.31    1.55   0
  -6  -3   6   99.14    2.38   0
  -5  -9   8    5.62    0.72   0
  -4  -7  10    5.30    0.75   0
  -4  -5  10   18.60    1.23   0
  -3  -3   9   91.02    2.09   0
  -7  -8   5    2.11    0.54   0
  -7  -7   6    9.88    0.88   0
  -7  -6   6    0.13    0.54   0
  -7  -4   5   28.88    1.43   0
  -6  -2   4    7.74    0.70   0
  -5  -8   9   11.72    0.94   0
  -5  -4   9   26.44    1.42   0
  -5  -3   8    6.23    0.74   0
  -4  -3   9   38.65    1.49   0
  -3  -4  10    2.76    0.54   0
  -7  -5   6   26.78    1.39   0
  -4  -8  10   34.91    1.50   0
  -4  -4  10    1.14    0.58   0
  -6  -6   9   28.47    1.52   0
  -6  -4   8   32.21    1.54   0
  -6  -3   7    1.64    0.59   0
  -5  -5  10   14.29    1.16   0
  -5  -2   7   42.84    1.46   0
  -3  -5  11   14.89    1.10   0
  -7  -7   7    2.01    0.60   0
  -7  -6   7    0.45    0.55   0
  -7  -5   7   37.85    1.64   0
  -7  -4   6    2.06    0.65   0
  -6  -7   9    1.98    0.65   0
  -5  -9   9   35.50    1.37   0
  -4  -7  11    4.50    0.78   0
  -4  -5  11    6.13    0.84   0
  -5  -8  10   24.28    1.27   0
  -5  -4  10   30.38    1.54   0
  -5  -3   9   22.21    1.26   0
  -3  -3  10    6.44    0.67   0
  -7  -3   5   17.31    1.10   0
  -6  -8   9    7.26    0.78   0
  -6  -4   9   65.88    2.22   0
  -6  -3   8   12.95    1.02   0
  -5  -6  11   34.55    1.65   0
  -4  -3  10   12.71    0.97   0
  -3  -4  11  270.87    4.00   0
  -7  -7   8    3.83    0.66   0
  -7  -6   8    1.62    0.61   0
  -7  -5   8   10.28    0.98   0
  -5  -7  11    2.21    0.67   0
  -5  -2   8   19.36    1.04   0
  -4  -4  11   26.43    1.38   0
  -4  -2   9  203.17    3.18   0
  -7  -3   6   80.54    2.24   0
  -6  -7  10   14.37    1.03   0
  -6  -5  10    1.34    0.59   0
  -4  -6  12   16.70    1.19   0
  -6  -2   7   16.02    1.03   0
  -5  -8  11    5.85    0.74   0
  -5  -4  11    2.98    0.74   0
  -5  -3  10    8.32    0.85   0
  -4  -7  12    2.17    0.66   0
  -4  -5  12   15.97    1.19   0
  -3  -3  11   61.60    1.91   0
  -7  -6   9    2.09    0.65   0
  -6  -8  10    2.82    0.59   0
  -6  -3   9   49.86    1.88   0
  -5  -2   9   19.37    1.12   0
  -4  -3  11   36.39    1.59   0
  -3  -4  12  143.24    3.02   0
  -3  -2  10    0.99    0.44   0
  -8  -6   6    3.57    0.63   0
  -7  -5   9    2.99    0.71   0
  -6  -6  11   35.78    1.63   0
  -6  -5  11    4.29    0.81   0
  -5  -6  12    8.38    0.95   0
  -4  -4  12   49.11    1.90   0
  -4  -2  10   10.49    0.87   0
  -6  -7  11    4.89    0.67   0
  -6  -2   8    3.60    0.66   0
  -7  -4   9   81.39    2.38   0
  -5  -4  12   30.14    1.58   0
  -5  -3  11   13.62    1.06   0
  -4  -6  13    6.48    0.85   0
  -8  -6   7    1.47    0.50   0
  -7  -7  10   26.23    1.20   0
  -7  -5  10   38.21    1.66   0
  -7  -3   8   23.47    1.34   0
  -6  -1   6   40.93    1.43   0
  -5  -8  12   16.85    1.01   0
  -5  -1   8   34.55    1.33   0
  -4  -3  12  126.79    2.93   0
  -4  -1   9   57.30    1.66   0
  -3  -3  12   50.65    1.82   0
  -3  -2  11  153.64    2.89   0
  -6  -6  12   -0.14    0.56   0
  -6  -5  12   22.51    1.38   0
  -6  -2   9   11.31    0.97   0
  -5  -6  13    5.77    0.82   0
  -4  -2  11   40.66    1.62   0
  -7  -4  10    5.45    0.84   0
  -6  -7  12   23.52    1.21   0
  -5  -7  13   27.50    1.32   0
  -5  -5  13    5.79    0.86   0
  -5  -3  12    3.40    0.75   0
  -4  -4  13   13.02    1.05   0
  -7  -6  11    0.80    0.55   0
  -7  -2   7   22.31    1.24   0
  -6  -4  12    2.05    0.73   0
  -6  -3  11    3.83    0.71   0
  -5  -2  11  198.55    3.60   0
  -5  -1   9   56.04    1.75   0
  -4  -5  14   44.45    1.80   0
  -4  -1  10   48.98    1.62   0
  -3  -3  13   24.98    1.36   0
  -8  -4   8    4.27    0.74   0
  -7  -4  11    5.66    0.85   0
  -7  -2   8   10.29    0.96   0
  -6  -6  13    4.29    0.72   0
  -6  -5  13    2.27    0.69   0
  -6  -1   8   16.83    1.06   0
  -4  -3  13   14.02    1.08   0
  -4  -2  12   76.05    2.26   0
  -3  -2  12   59.74    1.90   0
  -8  -5   9    4.98    0.67   0
  -5  -6  14    2.92    0.68   0
  -5  -5  14    5.42    0.84   0
  -5  -3  13    6.34    0.89   0
  -5  -1  10   30.37    1.38   0
  -7  -6  12    2.40    0.59   0
  -7  -5  12    8.95    0.91   0
  -7  -2   9   34.69    1.61   0
  -6  -4  13    3.29    0.78   0
  -6  -2  11    7.01    0.90   0
  -6  -1   9    7.75    0.83   0
  -5  -2  12  152.29    3.27   0
  -4  -1  11   41.77    1.60   0
  -3  -1  11   29.14    1.29   0
  -8  -4   9    1.00    0.55   0
  -7  -3  11   17.65    1.23   0
  -5  -4  14    0.88    0.63   0
  -8  -5  10    1.27    0.51   0
  -7  -4  12    1.26    0.64   0
  -5  -1  11   14.17    1.06   0
  -5   0   8    0.52    0.41   0
  -4  -5  15   24.75    1.37   0
  -4  -3  14   50.38    1.97   0
  -4  -2  13   19.78    1.28   0
  -3  -3  14   55.88    2.00   0
  -3  -2  13   58.19    1.98   0
  -6  -6  14    2.03    0.57   0
  -6  -5  14    3.53    0.71   0
  -6  -3  13    1.64    0.70   0
  -6  -1  10   17.43    1.16   0
  -7  -5  13    5.77    0.76   0
  -6  -4  14    2.39    0.70   0
  -6  -2  12   39.39    1.73   0
  -5  -6  15    0.11    0.50   0
  -5  -2  13   23.27    1.37   0
  -5   0   9   52.08    1.67   0
  -4  -4  15    8.86    0.96   0
  -3  -1  12   37.18    1.50   0
  -7  -3  12    1.14    0.64   0
  -7  -1   8   30.77    1.43   0
  -6   0   7    2.68    0.55   0
  -5  -4  15    5.79    0.86   0
  -4   0  10  733.20    6.07   0
  -7  -2  11   26.48    1.46   0
  -6  -1  11    0.71    0.59   0
  -5  -1  12   38.69    1.65   0
  -4  -2  14   19.00    1.30   0
  -3  -2  14   58.10    2.03   0
  -2  -1  12   32.44    1.34   0
  -8  -4  11    3.45    0.63   0
  -8  -3  10    0.52    0.54   0
  -7  -1   9    5.36    0.79   0
  -6  -5  15    4.70    0.73   0
  -6   0   8   35.32    1.43   0
  -5   0  10   14.82    1.01   0
  -4  -1  13    1.42    0.62   0
  -7  -5  14    6.41    0.74   0
  -7  -3  13    0.79    0.63   0
  -6  -4  15    3.11    0.71   0
  -5  -3  15   15.60    1.22   0
  -4   0  11   65.71    1.95   0
  -3  -1  13   61.99    2.00   0
  -3   0  11   19.84    1.07   0
  -7  -4  14    0.13    0.53   0
  -7  -2  12    3.78    0.79   0
  -6   0   9   83.07    2.23   0
  -5  -5  16   30.79    1.42   0
  -5  -1  13   24.42    1.43   0
  -4  -4  16    3.65    0.74   0
  -8  -4  12    7.51    0.74   0
  -8  -3  11    0.68    0.54   0
  -5  -4  16   15.99    1.15   0
  -6  -3  15    2.16    0.70   0
  -6  -2  14    1.90    0.63   0
  -6   0  10    0.41    0.55   0
  -5  -2  15   20.89    1.37   0
  -4  -3  16    2.30    0.71   0
  -4  -1  14    0.95    0.63   0
  -4   0  12   56.70    1.91   0
  -3  -2  15   36.41    1.64   0
  -8  -2  10    4.26    0.73   0
  -7  -2  13   37.10    1.67   0
  -5  -1  14    4.11    0.80   0
  -5   0  12   25.17    1.39   0
  -5   1   8   34.69    1.33   0
  -3  -1  14   40.61    1.70   0
  -8  -3  12   14.20    0.98   0
  -6  -4  16   29.88    1.41   0
  -6   0  11    0.21    0.57   0
  -2   0  12   15.51    1.00   0
  -8  -2  11   16.81    1.12   0
  -7  -4  15    2.97    0.62   0
  -7  -1  12   36.68    1.66   0
  -6  -2  15    4.29    0.81   0
  -5   1   9   55.76    1.74   0
  -4  -2  16    5.71    0.87   0
  -4   0  13   34.72    1.62   0
  -4   1  10   48.55    1.62   0
  -3   0  13   14.16    1.07   0
  -7   0   9   34.35    1.55   0
  -6  -3  16    2.51    0.69   0
  -6  -1  14   19.01    1.31   0
  -5  -4  17   35.02    1.51   0
  -5   0  13   26.46    1.48   0
  -4  -1  15   13.59    1.17   0
  -8  -3  13   12.95    0.91   0
  -7  -3  15   15.01    1.07   0
  -7  -2  14   21.44    1.26   0
  -6   0  12  161.84    3.36   0
  -5   1  10   31.39    1.38   0
  -4  -3  17    0.38    0.58   0
  -4   1  11   40.39    1.59   0
  -3  -1  15   78.64    2.38   0
  -3   1  11   27.85    1.29   0
  -2   0  13    1.28    0.53   0
  -8  -2  12    9.39    0.87   0
  -7  -1  13    4.28    0.81   0
  -7   0  10   27.55    1.43   0
  -6   1   8   16.06    1.02   0
  -5  -3  17   26.61    1.41   0
  -4   0  14    2.28    0.71   0
  -6  -2  16   18.23    1.25   0
  -6   1   9    7.38    0.81   0
  -5   0  14    4.61    0.84   0
  -5   1  11   14.07    1.02   0
  -4   1  12   11.82    1.00   0
  -3   0  14   38.30    1.67   0
  -2   1  11   16.22    0.98   0
  -7  -2  15   28.58    1.42   0
  -6  -1  15   27.34    1.51   0
  -6   1  10   17.51    1.19   0
  -4  -2  17    0.27    0.60   0
  -3   1  12   36.08    1.52   0
  -8  -2  13    1.93    0.59   0
  -7  -3  16   18.69    1.10   0
  -7  -1  14   32.32    1.54   0
  -6  -3  17   13.90    0.99   0
  -5  -2  17   23.46    1.39   0
  -5  -1  16   11.63    1.11   0
  -3  -1  16    3.89    0.72   0
  -2   0  14   12.94    1.04   0
  -7   0  12   17.63    1.24   0
  -6   1  11    0.87    0.62   0
  -4   0  15   10.67    1.02   0
  -4   1  13    1.47    0.63   0
  -3   0  15   37.08    1.73   0
  -2   1  12   32.27    1.41   0
  -6  -2  17    0.22    0.55   0
  -6  -1  16   14.21    1.14   0
  -5  -3  18    7.38    0.83   0
  -5   1  13   24.24    1.42   0
  -4   2   9  202.59    3.18   0
  -8  -1  12   -0.03    0.53   0
  -6   1  12  167.34    3.42   0
  -5   2   8   18.00    1.02   0
  -4  -1  17    1.33    0.70   0
  -4   2  10   10.88    0.89   0
  -7  -1  15    0.01    0.54   0
  -7   0  13   72.37    2.25   0
  -6   0  15   92.31    2.61   0
  -5  -2  18    6.54    0.82   0
  -5  -1  17    1.94    0.70   0
  -5   2   9   19.43    1.11   0
  -4  -2  18    2.45    0.62   0
  -4   1  14    1.18    0.66   0
  -3  -1  17   19.36    1.32   0
  -3   2  10    1.02    0.40   0
  -2   1  13    5.81    0.77   0
  -8  -1  13    2.62    0.67   0
  -5   0  16    0.20    0.63   0
  -5   1  14    4.00    0.82   0
  -5   2  10   42.04    1.65   0
  -4   2  11   39.67    1.62   0
  -3   0  16   11.27    1.10   0
  -3   1  14   41.06    1.76   0
  -3   2  11  151.66    2.98   0
  -7   0  14    9.15    0.96   0
  -6  -1  17    2.32    0.67   0
  -7  -1  16    9.68    0.89   0
  -6  -2  18   15.64    1.05   0
  -5   2  11  194.51    3.53   0
  -4  -1  18    1.35    0.64   0
  -4   1  15   13.29    1.18   0
  -4   2  12   71.48    2.24   0
  -3   2  12   60.29    2.02   0
  -2   1  14   21.81    1.32   0
  -6   0  16   42.88    1.79   0
  -6   1  14   19.49    1.32   0
  -6   2   9   10.81    0.97   0
  -5  -1  18    5.59    0.82   0
  -4   0  17    2.37    0.74   0
  -3   1  15   77.96    2.44   0
  -2   2  11   56.13    1.78   0
  -7   0  15    0.63    0.59   0
  -7   1  12   34.19    1.60   0
  -6   2  10   28.21    1.43   0
  -5  -2  19    1.45    0.57   0
  -5   0  17    1.34    0.58   0
  -4   2  13   19.15    1.30   0
  -3   0  17   22.36    1.41   0
  -6   2  11    7.09    0.90   0
  -5   2  13   23.46    1.43   0
  -2   1  15    1.67    0.68   0
  -2   2  12   23.18    1.24   0
  -7   1  13    3.99    0.78   0
  -6  -1  18    2.67    0.63   0
  -6   0  17    9.52    0.95   0
  -6   1  15   27.52    1.50   0
  -5   1  16   10.66    1.09   0
  -4   2  14   18.47    1.32   0
  -6   2  12   39.60    1.76   0
  -4  -1  19    4.47    0.76   0
  -4   0  18    1.47    0.68   0
  -3   2  14   56.80    2.14   0
  -2   2  13   10.19    0.96   0
  -1   2  11    1.35    0.47   0
  -7   0  16   12.33    0.96   0
  -5  -1  19    2.94    0.65   0
  -5   0  18    0.11    0.48   0
  -4   3   9   40.51    1.54   0
  -4   3  10   13.44    1.01   0
  -3   0  18    0.17    0.61   0
  -3   3   9   67.17    1.90   0
  -2   1  16    1.53    0.68   0
  -5   1  17    1.70    0.69   0
  -4   1  17    1.51    0.62   0
  -4   3  11   38.42    1.66   0
  -3   1  17   21.41    1.41   0
  -3   3  10    6.68    0.72   0
  -2   2  14   23.58    1.40   0
  -1   2  12   32.00    1.42   0
  -6   0  18    5.31    0.74   0
  -5   2  15   20.31    1.37   0
  -5   3   8    5.88    0.71   0
  -5   3   9   20.77    1.19   0
  -5   3  10    7.78    0.87   0
  -3   2  15   38.24    1.78   0
  -3   3  11   61.53    2.00   0
  -7   1  15    0.10    0.57   0
  -6   2  14    2.22    0.72   0
  -5   3   7    8.83    0.77   0
  -5   3  11   13.36    1.10   0
  -4   0  19    4.86    0.79   0
  -4   3  12  120.54    2.96   0
  -3   3  12   52.95    1.98   0
  -2   3  10  171.16    3.07   0
  -1   2  13    5.34    0.76   0
  -6   1  17    2.08    0.66   0
  -5   0  19    4.84    0.75   0
  -5   3  12    3.69    0.78   0
  -4   2  16    5.34    0.89   0
  -4   3  13   12.72    1.15   0
  -2   2  15    8.58    1.00   0
  -2   3  11   69.22    2.07   0
  -7   2  12    3.41    0.75   0
  -6   2  15    4.56    0.82   0
  -5   1  18    5.76    0.83   0
  -5   2  16   16.53    1.25   0
  -3   1  18    1.01    0.68   0
  -7  -4  14    0.27    0.48   0
  -6  -6  14    2.30    0.57   0
  -6  -2  14    1.97    0.64   0
  -5  -6  14    2.58    0.64   0
  -5   0  12   26.39    1.27   0
  -4  -7  13    2.52    0.65   0
  -4  -1  13    2.04    0.60   0
  -2  -2  12   23.33    1.18   0
  -1  -3  11    7.73    0.73   0
  -5  -7  13   27.05    1.29   0
  -5  -1  13   25.70    1.33   0
  -4  -5  14   45.18    1.82   0
  -4  -3  14   51.50    1.93   0
  -3  -6  13   10.52    0.94   0
  -3  -2  13   56.35    1.87   0
  -3  -1  12   36.92    1.43   0
  -1  -4  11    1.37    0.45   0
  -7  -2  13   34.50    1.50   0
  -6  -5  14    3.40    0.67   0
  -6  -3  14    0.57    0.58   0
  -5  -5  14    5.04    0.78   0
  -2  -5  12   28.47    1.44   0
  -5  -4  14    0.80    0.62   0
  -3  -5  13   24.08    1.35   0
  -3  -4  13  150.14    3.19   0
  -3  -3  13   24.48    1.31   0
  -2  -4  12   20.53    1.22   0
  -4  -6  13    6.18    0.78   0
  -4  -2  13   19.37    1.21   0
  -8  -3  12   15.18    0.99   0
  -7  -3  13    0.76    0.56   0
  -6  -6  13    4.31    0.68   0
  -5  -2  13   23.35    1.34   0
  -4  -7  12    2.16    0.57   0
  -4  -1  12   13.08    0.95   0
  -3  -2  12   58.28    1.85   0
  -2  -2  11   53.39    1.64   0
  -1  -4  10  110.09    2.36   0
  -8  -4  12    7.80    0.77   0
  -7  -4  13    1.41    0.58   0
  -6  -7  12   23.42    1.18   0
  -6  -1  12  178.61    3.24   0
  -5  -7  12   30.68    1.42   0
  -5   0  11    3.68    0.61   0
  -4  -4  13   12.92    1.09   0
  -4  -3  13   13.18    1.08   0
  -3  -1  11   28.46    1.21   0
  -7  -6  12    2.31    0.56   0
  -6  -5  13    2.02    0.64   0
  -6  -3  13    1.60    0.66   0
  -5  -5  13    5.47    0.83   0
  -3  -5  12  242.67    4.03   0
  -3  -3  12   49.77    1.80   0
  -2  -5  11  105.40    2.56   0
  -2  -3  11   71.52    1.98   0
  -7  -2  12    3.41    0.71   0
  -6  -4  13    3.41    0.74   0
  -4  -6  12   16.75    1.20   0
  -3  -4  12  144.85    3.08   0
  -2  -4  11   83.53    2.20   0
  -6  -8  10    2.76    0.57   0
  -4  -7  11    4.14    0.78   0
  -4  -2  12   75.35    2.15   0
  -3  -6  11   27.51    1.45   0
  -1  -4   9  306.22    3.74   0
  -7  -5  12    8.90    0.87   0
  -7  -3  12    0.98    0.61   0
  -6  -7  11    4.95    0.72   0
  -6  -2  12   41.53    1.70   0
  -5  -6  12    8.08    0.93   0
  -5  -2  12  157.85    3.16   0
  -4  -5  12   15.71    1.18   0
  -3  -2  11  153.58    2.82   0
  -8  -5  11    8.92    0.77   0
  -8  -3  11    0.70    0.54   0
  -7  -4  12    1.12    0.61   0
  -5  -7  11    2.12    0.57   0
  -5   0  10   15.26    0.95   0
  -4  -4  12   49.82    1.90   0
  -4  -3  12  126.16    2.86   0
  -2  -5  10  172.19    3.15   0
  -8  -4  11    3.70    0.64   0
  -7  -6  11    0.89    0.53   0
  -5  -5  12   14.14    1.14   0
  -5  -1  11   15.42    1.03   0
  -3  -5  11   15.55    1.13   0
  -3  -3  11   60.82    1.90   0
  -2  -3  10  174.35    2.91   0
  -7  -7  10   26.21    1.18   0
  -7  -2  11   26.73    1.39   0
  -6  -8   9    7.06    0.75   0
  -6  -4  12    1.98    0.68   0
  -5  -4  12   31.15    1.57   0
  -3  -4  11  265.88    4.02   0
  -6  -6  11   35.10    1.59   0
  -5  -6  11   33.72    1.62   0
  -4  -2  11   43.36    1.61   0
  -3  -6  10    9.54    0.95   0
  -8  -5  10    1.51    0.54   0
  -7  -5  11   43.45    1.69   0
  -7  -3  11   17.70    1.20   0
  -6  -7  10   15.28    1.08   0
  -5  -7  10  126.42    2.88   0
  -4  -5  11    6.16    0.86   0
  -3  -2  10    0.97    0.43   0
  -8  -3  10    0.48    0.56   0
  -7  -4  11    5.50    0.81   0
  -4  -4  11   27.46    1.43   0
  -4  -3  11   36.98    1.57   0
  -8  -6   9    3.77    0.62   0
  -8  -4  10    7.61    0.82   0
  -7  -7   9    3.91    0.66   0
  -7  -6  10    7.20    0.83   0
  -6  -8   8   15.11    1.02   0
  -6  -5  11    4.46    0.73   0
  -6  -3  11    3.92    0.76   0
  -6  -1  10   18.50    1.13   0
  -5  -1  10   33.59    1.39   0
  -4  -6  10   17.84    1.24   0
  -3  -5  10    9.77    0.88   0
  -3  -3  10    6.64    0.71   0
  -5  -4  11    3.01    0.72   0
  -5  -3  11   14.27    1.05   0
  -3  -4  10    2.55    0.54   0
  -8  -2   9    1.19    0.60   0
  -7  -5  10   36.51    1.61   0
  -6  -7   9    1.72    0.64   0
  -6  -6  10    3.43    0.75   0
  -5  -7   9   94.85    2.54   0
  -4  -2  10   11.23    0.87   0
  -7  -3  10   10.49    1.00   0
  -4  -5  10   18.93    1.24   0
  -8  -6   8    1.89    0.55   0
  -8  -4   9    1.56    0.61   0
  -8  -3   9    8.29    0.89   0
  -7  -7   8    3.69    0.67   0
  -7  -6   9    2.09    0.65   0
  -6  -5  10    0.97    0.64   0
  -6  -2  10   30.54    1.46   0
  -5  -5  10   14.29    1.14   0
  -5  -2  10   46.11    1.68   0
  -4  -4  10    0.96    0.57   0
  -4  -3  10   13.05    0.98   0
  -3  -5   9   19.12    1.16   0
  -4  -6   9   60.58    2.07   0
  -9  -4   7    3.13    0.62   0
  -9  -3   7    1.13    0.58   0
  -7  -8   6   19.72    1.04   0
  -6  -7   8   16.47    1.16   0
  -6  -6   9   28.47    1.51   0
  -6  -4  10   19.61    1.25   0
  -6  -3  10    9.68    0.91   0
  -6  -1   9    8.54    0.82   0
  -5  -4  10   30.79    1.52   0
  -5  -3  10    8.46    0.88   0
  -5  -1   9   62.27    1.77   0
  -3  -4   9   69.76    1.96   0
  -3  -3   9   89.00    2.08   0
  -8  -2   8   13.37    1.08   0
  -7  -5   9    2.89    0.72   0
  -7  -2   9   38.84    1.65   0
  -5  -7   8   23.52    1.33   0
  -8  -6   7    1.69    0.56   0
  -7  -7   7    2.05    0.62   0
  -7  -6   8    1.56    0.63   0
  -7  -4   9   82.06    2.42   0
  -4  -5   9   75.32    2.23   0
  -8  -4   8    4.87    0.78   0
  -8  -3   8   11.19    1.01   0
  -7  -8   5    1.96    0.58   0
  -6  -2   9   11.79    0.98   0
  -5  -5   9   36.02    1.66   0
  -4  -4   9   72.19    2.11   0
  -4  -3   9   38.86    1.50   0
  -3  -5   8    1.06    0.51   0
  -6  -7   7    1.59    0.64   0
  -5  -2   9   21.11    1.12   0
  -4  -6   8   31.46    1.49   0
  -9  -4   6    1.72    0.55   0
  -9  -3   6    0.69    0.51   0
  -8  -7   5    2.99    0.60   0
  -7  -5   8   10.34    1.01   0
  -6  -6   8   15.52    1.14   0
  -6  -4   9   66.53    2.18   0
  -6  -3   9   51.48    1.89   0
  -5  -6   8    0.91    0.63   0
  -5  -4   9   25.98    1.39   0
  -5  -3   9   22.53    1.25   0
  -3  -4   8  108.45    2.35   0
  -8  -6   6    4.33    0.71   0
  -8  -5   7    2.79    0.67   0
  -8  -2   7   19.19    1.25   0
  -7  -8   4    8.78    0.81   0
  -7  -7   6   10.14    0.94   0
  -7  -2   8   10.69    0.99   0
  -5  -1   8   36.96    1.34   0
  -9  -5   5   12.16    0.88   0
  -8  -4   7   14.57    1.11   0
  -7  -6   7    0.72    0.51   0
  -7  -3   8   24.55    1.40   0
  -4  -5   8   11.12    0.92   0
  -8  -7   4   17.33    1.04   0
  -8  -3   7    9.07    0.96   0
  -6  -7   6    9.90    0.99   0
  -6  -5   8   28.39    1.49   0
  -5  -5   8    4.12    0.76   0
  -4  -6   7   26.38    1.39   0
  -4  -4   8   13.88    0.98   0
  -3  -5   7    7.28    0.75   0
  -9  -4   5    2.56    0.61   0
  -9  -3   5    8.27    0.84   0
  -7  -8   3   12.44    0.92   0
  -6  -4   8   31.96    1.58   0
  -6  -2   8    4.20    0.69   0
  -5  -6   7    4.60    0.79   0
  -5  -2   8   20.17    1.09   0
  -4  -3   8    2.76    0.53   0
  -9  -5   4   21.65    1.12   0
  -8  -6   5    8.88    0.89   0
  -8  -5   6   26.56    1.40   0
  -7  -7   5    3.25    0.63   0
  -7  -5   7   36.70    1.69   0
  -6  -3   8   12.95    1.04   0
  -5  -4   8   21.83    1.26   0
  -5  -3   8    6.35    0.76   0
  -8  -7   3   14.53    0.98   0
  -7  -6   6    0.02    0.47   0
  -7  -2   7   23.66    1.33   0
  -8  -4   6   26.35    1.43   0
  -8  -3   6   26.52    1.43   0
  -7  -3   7   60.06    2.07   0
  -6  -7   5    0.94    0.63   0
  -6  -5   7   46.00    1.88   0
  -6  -1   7   30.59    1.30   0
  -4  -5   7    1.36    0.48   0
  -9  -5   3   64.11    1.83   0
  -9  -4   4   12.62    0.95   0
  -9  -3   4    1.55    0.62   0
  -8  -6   4    2.47    0.66   0
  -7  -7   4    2.30    0.67   0
  -5  -5   7   31.16    1.49   0
  -4  -6   6   56.79    1.91   0
  -3  -5   6   19.90    1.07   0
  -8  -7   2    4.71    0.69   0
  -8  -5   5    3.60    0.67   0
  -7  -6   5    7.88    0.93   0
  -7  -5   6   26.30    1.48   0
  -7  -1   6   67.40    2.01   0
  -6  -2   7   16.83    1.08   0
  -5  -6   6   41.67    1.73   0
  -4  -4   7    0.79    0.40   0
  -6  -3   7    2.07    0.63   0
  -5  -4   7   12.74    0.99   0
  -5  -2   7   45.65    1.53   0
  -9  -4   3   17.91    1.11   0
  -8  -4   5    7.61    0.93   0
  -7  -7   3    1.15    0.62   0
  -7  -4   6    2.12    0.70   0
  -6  -7   4    3.87    0.77   0
  -5  -3   7   13.36    0.95   0
  -4  -5   6    2.23    0.57   0
  -9  -3   3    0.74    0.54   0
  -8  -7   1    4.72    0.63   0
  -8  -6   3   46.58    1.73   0
  -8  -5   4    6.82    0.88   0
  -7  -3   6   83.37    2.41   0
  -7  -2   6   45.18    1.75   0
  -6  -5   6   35.96    1.65   0
  -5  -5   6  127.62    2.90   0
  -4  -6   5    6.59    0.80   0
  -7  -6   4    2.56    0.73   0
  -6  -1   6   44.36    1.52   0
  -5  -6   5    0.26    0.56   0
  -9  -4   2  194.65    3.25   0
  -8  -7   0   11.35    0.89   0
  -7  -7   2    4.26    0.76   0
  -6  -7   3   22.75    1.37   0
  -6  -4   6    5.18    0.80   0
  -4  -4   6    9.24    0.79   0
  -3  -5   5   11.57    0.82   0
  -9  -2   2    4.26    0.74   0
  -8  -6   2   10.81    0.93   0
  -7  -1   5   10.62    0.92   0
  -6  -2   6  154.09    2.92   0
  -5  -4   6    0.65    0.50   0
  -9  -3   2    9.65    0.89   0
  -8  -7  -1    4.82    0.67   0
  -8  -5   3   18.06    1.18   0
  -7  -4   5   28.84    1.49   0
  -6  -6   4    1.49    0.67   0
  -6  -5   5   10.12    1.00   0
  -5  -3   6   11.20    0.87   0
  -4  -5   5   17.62    1.07   0
  -9  -5   0    9.39    0.82   0
  -9  -4   1  164.30    3.00   0
  -8  -6   1   47.75    1.78   0
  -7  -7   1    0.26    0.58   0
  -7  -6   3    1.18    0.56   0
  -7  -3   5   17.74    1.22   0
  -7  -2   5    9.72    0.94   0
  -5  -6   4    1.29    0.61   0
  -5  -5   5   83.11    2.33   0
  -4  -6   4    0.36    0.51   0
  -6  -7   2    5.31    0.76   0
  -9  -5  -1    7.03    0.74   0
  -9  -3   1   56.51    1.82   0
  -9  -2   1   10.23    0.89   0
  -8  -5   2   18.64    1.25   0
  -6  -4   5   10.88    0.94   0
  -6  -1   5   21.03    1.07   0
  -9  -4   0    6.63    0.78   0
  -8  -6   0  118.65    2.72   0
  -7  -7   0   21.63    1.24   0
  -7  -6   2    4.19    0.80   0
  -7  -4   4   33.16    1.62   0
  -7  -1   4  111.68    2.54   0
  -6  -6   3    5.53    0.78   0
  -6  -5   4    4.26    0.77   0
  -6  -2   5   29.12    1.32   0
  -5  -4   5  159.65    3.04   0
  -4  -4   5    5.56    0.60   0
  -9  -5  -2   19.39    1.04   0
  -7  -3   4   35.28    1.62   0
  -6  -7   1    2.53    0.62   0
  -5  -6   3    3.88    0.73   0
  -9  -4  -1   14.10    0.99   0
  -9  -3   0    6.49    0.78   0
  -9  -2   0    0.28    0.56   0
  -8  -6  -1  133.02    2.85   0
  -7  -7  -1    3.19    0.71   0
  -7  -2   4   18.49    1.19   0
  -5  -5   4    5.37    0.70   0
  -5  -3   5    0.52    0.41   0
  -4  -5   4  153.73    2.88   0
  -8  -1   2    4.67    0.73   0
  -7  -6   1    6.14    0.88   0
  -6  -6   2   10.90    1.04   0
  -6  -4   4    2.12    0.63   0
  -8  -6  -2    6.96    0.83   0
  -7  -7  -2   42.72    1.69   0
  -7  -4   3    1.28    0.65   0
  -6  -7   0   14.51    1.08   0
  -6  -5   3    8.37    0.93   0
  -9  -4  -2    2.31    0.58   0
  -9  -3  -1    5.01    0.72   0
  -8  -4   1    5.08    0.85   0
  -6  -3   4   22.81    1.24   0
  -6  -1   4    7.50    0.71   0
  -5  -6   2    2.11    0.65   0
  -5  -4   4  199.34    3.35   0
  -9  -4  -3    2.88    0.59   0
  -8  -6  -3    8.69    0.86   0
  -7  -7  -3    3.97    0.72   0
  -7  -6   0    9.37    0.94   0
  -7  -2   3   72.21    2.16   0
  -7  -1   3  948.09    7.24   0
  -6  -7  -1    6.37    0.88   0
  -6  -2   4    8.22    0.79   0
  -5  -5   3    9.92    0.91   0
  -9  -3  -2    8.09    0.82   0
  -8  -6  -4    4.94    0.70   0
  -8  -5  -1    5.44    0.85   0
  -8  -1   1    8.11    0.90   0
  -6  -6   1    5.91    0.79   0
  -5  -3   4   11.59    0.85   0
  -9  -4  -4    0.57    0.47   0
  -9  -2  -2   32.07    1.37   0
  -8  -6  -5    3.24    0.62   0
  -8  -4   0   17.52    1.26   0
  -7  -7  -5   20.55    1.15   0
  -7  -6  -1   10.52    1.05   0
  -7  -4   2    7.78    0.88   0
  -6  -5   2    2.58    0.69   0
  -6  -4   3   20.76    1.21   0
  -9  -3  -3    5.81    0.73   0
  -8  -5  -2   72.78    2.24   0
  -5  -6   1   27.62    1.43   0
  -7  -3   2   15.93    1.17   0
  -6  -6   0    7.14    0.90   0
  -6  -3   3   14.03    1.01   0
  -5  -5   2   14.00    1.03   0
  -5  -4   3   72.55    2.03   0
  -9  -3  -4    1.33    0.53   0
  -8  -5  -3    5.31    0.80   0
  -8  -4  -1   26.23    1.48   0
  -7  -6  -2   15.73    1.14   0
  -7  -4   1    8.27    0.96   0
  -7  -2   2   11.33    0.98   0
  -7  -1   2   39.80    1.57   0
  -6  -2   3   46.69    1.61   0
  -6  -1   3    4.22    0.59   0
  -9  -3  -5    0.18    0.46   0
  -8  -1   0   27.96    1.38   0
  -6  -5   1    0.39    0.49   0
  -6  -4   2    2.64    0.64   0
  -9  -2  -5    2.61    0.62   0
  -8  -5  -4   20.61    1.24   0
  -8  -4  -2    8.02    0.94   0
  -7  -6  -3   31.78    1.54   0
  -6  -6  -1   29.65    1.54   0
  -5  -6   0    1.82    0.54   0
  -5  -3   3    7.66    0.71   0
  -8  -5  -5   10.24    0.93   0
  -7  -6  -4   16.89    1.19   0
  -8  -5  -7   14.73    0.97   0
  -8  -5  -6   11.09    0.93   0
  -7  -4   0    2.34    0.64   0
  -6  -5   0   18.50    1.25   0
  -6  -3   2   14.94    1.00   0
  -5  -5   1   16.80    1.07   0
  -5  -4   2   20.01    1.09   0
  -8  -4  -3    8.61    0.89   0
  -7  -6  -5    0.79    0.60   0
  -7  -2   1    9.45    0.86   0
  -7  -1   1   61.48    1.90   0
  -6  -4   1    1.74    0.60   0
  -6  -2   2   11.16    0.87   0
  -5  -6  -1   21.65    1.29   0
  -4  -5   1   88.63    2.16   0
  -8  -4  -4    1.37    0.63   0
  -7  -6  -7    3.07    0.66   0
  -7  -6  -6    0.61    0.57   0
  -6  -1   2   34.52    1.32   0
  -7  -6  -8    3.70    0.66   0
  -7  -5  -3    0.07    0.63   0
  -7  -4  -1    6.49    0.85   0
  -6  -5  -1   11.77    1.05   0
  -5  -3   2   35.31    1.35   0
  -8  -4  -5    2.06    0.66   0
  -8  -3  -3    4.82    0.81   0
  -6  -3   1   45.47    1.69   0
  -5  -6  -2   31.34    1.52   0
  -5  -5   0   18.51    1.12   0
  -5  -4   1   19.46    1.10   0
  -8  -4  -6    0.59    0.57   0
  -7  -5  -4   35.04    1.69   0
  -7  -2   0    5.87    0.79   0
  -7  -1   0   15.98    1.06   0
  -6  -4   0    4.26    0.67   0
  -4  -5   0    2.94    0.56   0
  -8  -4  -8    2.41    0.60   0
  -8  -4  -7    1.30    0.50   0
  -8  -3  -4   15.16    1.15   0
  -8  -2  -3   12.51    1.06   0
  -7  -4  -2  184.88    3.67   0
  -7  -3  -1    7.25    0.90   0
  -6  -5  -2    3.33    0.75   0
  -6  -2   1   36.02    1.43   0
  -8  -3  -5    7.96    0.91   0
  -6  -6  -5  189.61    3.62   0
  -6  -1   1   80.21    1.97   0
  -5  -6  -3   12.31    1.01   0
  -5  -5  -1   28.67    1.40   0
  -8  -2  -4   10.94    1.01   0
  -7  -5  -6   27.90    1.50   0
  -7  -2  -1   75.70    2.23   0
  -6  -6  -6   62.35    2.12   0
  -6  -4  -1    2.69    0.66   0
  -6  -3   0   59.30    1.92   0
  -5  -3   1   21.48    1.08   0
  -8  -1  -4   11.39    0.98   0
  -7  -5 -10   26.45    1.27   0
  -7  -5  -9    3.51    0.67   0
  -7  -5  -8    4.53    0.75   0
  -7  -3  -2    3.86    0.78   0
  -7  -1  -1    9.74    0.89   0
  -6  -6  -7   12.56    1.07   0
  -6  -5  -3  155.76    3.35   0
  -5  -4   0   76.86    2.07   0
  -8  -3  -9   17.33    1.05   0
  -8  -3  -8   21.31    1.19   0
  -8  -2  -5    8.85    0.94   0
  -6  -6  -8    1.02    0.53   0
  -5  -5  -2   68.45    2.11   0
  -4  -5  -1   52.34    1.67   0
  -8  -1  -5   49.89    1.81   0
  -6  -5  -4  283.18    4.51   0
  -6  -4  -2    5.47    0.80   0
  -6  -2   0   19.69    1.11   0
  -8  -2  -7   34.12    1.51   0
  -7  -4  -5    4.60    0.83   0
  -7  -3  -3   15.30    1.18   0
  -7  -2  -2   29.39    1.46   0
  -6  -3  -1   34.08    1.51   0
  -6  -1   0   40.55    1.44   0
  -8  -2  -9    6.54    0.76   0
  -8  -2  -8    6.66    0.80   0
  -8  -1  -6   58.84    1.93   0
  -8   0  -6    7.06    0.82   0
  -7  -4  -6   10.21    1.04   0
  -7  -1  -2    1.83    0.59   0
  -7   0  -2    1.58    0.55   0
  -5  -5  -3    7.01    0.83   0
  -5  -4  -1   30.68    1.35   0
  -5  -3   0    9.16    0.76   0
  -4  -5  -2    9.92    0.83   0
  -8   0  -7   27.47    1.30   0
  -7  -4  -7    0.79    0.62   0
  -7  -3  -4   34.68    1.67   0
  -6  -4  -3    6.07    0.84   0
  -8  -1  -9    7.51    0.78   0
  -8  -1  -8    0.87    0.55   0
  -8   0  -9    5.65    0.70   0
  -8   0  -8   29.90    1.31   0
  -7  -4 -11    9.95    0.83   0
  -7  -4 -10   13.69    1.03   0
  -7  -4  -8   15.80    1.18   0
  -7  -2  -3   37.04    1.64   0
  -6  -2  -1    6.03    0.72   0
  -7  -1  -3   57.59    1.92   0
  -6  -5 -12    4.23    0.68   0
  -6  -5  -7   31.04    1.60   0
  -6  -3  -2   38.10    1.58   0
  -5  -5  -4   11.23    1.00   0
  -7  -2  -4   23.39    1.37   0
  -7   0  -3    8.57    0.83   0
  -6  -5 -11   65.23    2.03   0
  -6  -5 -10    1.67    0.65   0
  -6  -5  -9   30.50    1.55   0
  -6  -5  -8   19.41    1.29   0
  -6  -4  -4    1.26    0.56   0
  -6  -1  -1    5.16    0.64   0
  -5  -3  -1    5.18    0.63   0
  -4  -5  -3    0.93    0.49   0
  -5  -5  -5   84.00    2.41   0
  -7  -3 -12    6.69    0.70   0
  -7  -3  -7    3.50    0.77   0
  -7  -2  -5   11.61    1.05   0
  -7  -1  -4  117.22    2.73   0
  -6  -4  -5   30.77    1.59   0
  -7  -3 -11    0.65    0.47   0
  -7  -3 -10    0.05    0.55   0
  -7  -3  -9    1.99    0.68   0
  -7  -3  -8    3.52    0.75   0
  -7   0  -4   17.83    1.12   0
  -5  -5  -6  165.43    3.38   0
  -5  -4  -3    8.25    0.78   0
  -6  -4 -13    2.69    0.63   0
  -6  -4  -6    8.32    0.92   0
  -6  -3  -4  307.69    4.51   0
  -6  -1  -2    3.57    0.58   0
  -5  -3  -2    7.89    0.74   0
  -7  -2 -12    2.59    0.60   0
  -7  -1  -5    1.93    0.63   0
  -7   0  -5    1.40    0.64   0
  -6  -4 -12    7.42    0.85   0
  -6   0  -2   15.27    0.93   0
  -5  -5  -7   79.90    2.40   0
  -5  -4  -4    9.06    0.87   0
  -7  -2 -11    9.93    0.92   0
  -7  -2  -8   14.28    1.15   0
  -7  -1  -6   29.48    1.48   0
  -6  -4 -11   12.11    1.05   0
  -6  -4  -9    2.85    0.74   0
  -5  -5  -8   61.24    2.13   0
  -7  -2 -10    0.08    0.55   0
  -7  -2  -9    0.84    0.62   0
  -7  -1 -13    1.24    0.50   0
  -6  -4 -10   12.07    1.03   0
  -6  -3  -5   18.71    1.21   0
  -5  -5 -10   46.27    1.85   0
  -4  -4  -3    0.51    0.41   0
  -7  -1 -12    1.32    0.56   0
  -7   0  -6    3.59    0.71   0
  -6  -3 -14    1.89    0.57   0
  -6  -2  -4    7.34    0.82   0
  -6  -1  -3    3.01    0.59   0
  -5  -4  -5    2.72    0.65   0
  -5  -3  -3    1.59    0.50   0
  -7  -1 -11    0.08    0.53   0
  -7  -1  -9  122.40    2.87   0
  -7  -1  -8   97.87    2.60   0
  -7   1 -12    1.33    0.56   0
  -6  -3  -6   90.65    2.54   0
  -5  -4 -15    9.56    0.80   0
  -7  -1 -10    2.53    0.60   0
  -7   0 -12    0.52    0.51   0
  -7   0  -8    3.89    0.75   0
  -7   1 -11    0.06    0.56   0
  -7   1  -8   93.16    2.37   0
  -6  -3 -13   18.83    1.18   0
  -6  -3  -7   78.33    2.43   0
  -6   0  -3  287.34    3.69   0
  -5  -4  -6   86.25    2.43   0
  -4  -4  -4    0.38    0.40   0
  -7   0 -11    1.13    0.55   0
  -7   0 -10    2.61    0.67   0
  -7   0  -9    1.16    0.63   0
  -7   1 -10    2.45    0.63   0
  -7   1  -9  117.78    2.62   0
  -6  -3 -12    0.36    0.59   0
  -6  -3  -8    7.19    0.93   0
  -6  -2 -15    0.05    0.38   0
  -6  -2  -5   20.07    1.23   0
  -6  -1  -4    4.96    0.69   0
  -5  -4 -14    2.01    0.55   0
  -5  -3  -4   15.56    1.02   0
  -6  -3 -11   10.69    0.98   0
  -6  -3 -10    8.89    0.99   0
  -5  -4 -13   14.59    1.12   0
  -5  -4  -7  548.45    6.09   0
  -6  -2  -6    0.51    0.55   0
  -6   0  -4  199.03    3.17   0
  -6   1  -4    4.93    0.65   0
  -5  -4 -12    2.15    0.69   0
  -5  -4  -9    7.53    0.93   0
  -5  -4  -8  465.20    5.68   0
  -5  -2  -3    5.19    0.59   0
  -4  -4  -5    0.99    0.47   0
  -6  -2 -13   10.80    0.97   0
  -6  -2  -7    3.52    0.74   0
  -6  -1 -15    0.50    0.48   0
  -6  -1  -5    1.71    0.57   0
  -5  -4 -11   25.54    1.42   0
  -5  -3  -5   15.86    1.04   0
  -6  -2  -8   13.41    1.12   0
  -5  -3 -15    0.63    0.55   0
  -6  -2 -11    0.52    0.61   0
  -6  -1 -14    3.90    0.69   0
  -6  -1  -6   13.52    1.04   0
  -6   0 -15    1.68    0.53   0
  -6   0  -5   66.89    1.93   0
  -5  -3  -6    1.24    0.56   0
  -5  -2  -4   24.23    1.18   0
  -4  -4  -6   37.73    1.49   0
  -6   1  -5    1.68    0.52   0
  -5  -3 -14    8.15    0.91   0
  -5  -3  -7   25.24    1.38   0
  -4  -4  -7   20.11    1.19   0
  -6  -1 -13    1.79    0.63   0
  -6  -1  -7   10.93    0.98   0
  -6   0 -14   10.83    0.91   0
  -6   0  -6   63.56    1.95   0
  -5  -3 -13   11.43    1.07   0
  -5  -2 -16    2.37    0.60   0
  -6  -1 -12    6.76    0.88   0
  -6   1 -14    3.75    0.69   0
  -6   1  -6   12.58    0.93   0
  -5  -3 -12    2.44    0.74   0
  -5  -3  -8   28.98    1.47   0
  -5  -2  -5   59.77    1.84   0
  -4  -4  -8   92.75    2.45   0
  -6  -1 -11   17.63    1.20   0
  -6   0 -13   23.31    1.30   0
  -6   0  -7   27.70    1.38   0
  -5  -3 -10   28.31    1.50   0
  -5  -2 -15   10.59    0.97   0
  -4  -4 -10   29.05    1.51   0
  -4  -4  -9  162.46    3.27   0
  -4  -3 -16    5.00    0.74   0
  -6   0 -12   17.17    1.20   0
  -6   0  -8    1.11    0.59   0
  -6   1 -13    1.57    0.60   0
  -6   1  -7    9.71    0.89   0
  -5  -2  -6   57.42    1.86   0
  -6   0 -11    0.57    0.62   0
  -6   0  -9  119.49    2.85   0
  -6   1 -12    6.93    0.88   0
  -6   1  -8    0.48    0.60   0
  -5  -2 -14   10.26    1.01   0
  -5  -1 -16   20.73    1.18   0
  -6   1 -11   16.77    1.18   0
  -6   1  -9   31.84    1.51   0
  -6   2 -11    0.60    0.56   0
  -6   2 -10   36.17    1.54   0
  -6   2  -9   38.56    1.57   0
  -5  -2 -13   15.17    1.19   0
  -5  -2  -7   26.74    1.33   0
  -4  -3 -15    3.35    0.72   0
  -4  -3  -6   94.72    2.24   0
  -4  -2 -17    3.20    0.64   0
  -5  -2  -8   69.11    2.17   0
  -5  -1 -15    1.76    0.63   0
  -4  -3 -14    3.35    0.74   0
  -5  -2 -11    9.30    1.00   0
  -5  -2 -10   14.22    1.15   0
  -5  -2  -9   79.98    2.36   0
  -5  -1  -6   86.96    2.18   0
  -5   0 -16    7.15    0.79   0
  -4  -3  -7   38.75    1.51   0
  -4  -1 -18    2.40    0.51   0
  -5  -1 -14    5.72    0.84   0
  -5   0  -5   64.60    1.73   0
  -4  -3  -8  639.41    6.17   0
  -4  -2 -16    0.68    0.58   0
  -5  -1  -7   10.05    0.88   0
  -5   0 -15    0.05    0.55   0
  -5   3 -15    0.72    0.53   0
  -4  -3 -12   47.92    1.89   0
  -4  -3 -11   15.27    1.17   0
  -4  -3 -10  113.45    2.79   0
  -4  -3  -9  114.44    2.71   0
  -5  -1  -8   73.29    2.16   0
  -4  -2 -15    0.45    0.61   0
  -4  -1 -17    1.18    0.59   0
  -4   0 -18   14.50    0.96   0
  -5  -1 -11   16.28    1.22   0
  -5  -1 -10   25.37    1.43   0
  -5  -1  -9   97.84    2.57   0
  -5   0 -14    6.00    0.86   0
  -5   0  -6    0.22    0.41   0
  -5   1 -15    1.81    0.62   0
  -4  -2  -6   55.05    1.66   0
  -3  -1 -19    0.54    0.49   0
  -5   0  -7   35.98    1.44   0
  -5   3 -14    7.48    0.82   0
  -4  -2 -14   59.38    2.14   0
  -5   0 -13   11.90    1.03   0
  -5   1 -14    6.01    0.84   0
  -5   1  -6   87.81    2.03   0
  -5   2  -6   56.33    1.62   0
  -4  -2  -7   20.01    1.09   0
  -4  -1 -16   11.54    1.03   0
  -3  -2 -17    7.17    0.86   0
  -5   0 -11    0.31    0.58   0
  -5   0  -9    2.42    0.64   0
  -5   0  -8   19.12    1.14   0
  -5   3 -13   11.22    0.94   0
  -4  -2 -12   22.64    1.39   0
  -4  -2  -8    4.45    0.66   0
  -5   1 -13  370.37    4.96   0
  -5   1  -7   10.82    0.84   0
  -5   2 -13   15.91    1.14   0
  -4  -2 -11   48.33    1.89   0
  -4  -2 -10    1.80    0.62   0
  -4  -2  -9    2.31    0.60   0
  -3  -3 -13    7.97    0.87   0
  -3  -1 -18   63.95    1.99   0
  -3   0 -19    0.78    0.49   0
  -5   1 -11   16.12    1.17   0
  -5   1  -8   75.63    2.07   0
  -5   2  -7   27.09    1.20   0
  -5   3 -12    2.46    0.65   0
  -4   0 -16   17.84    1.21   0
  -4   1 -17    1.19    0.48   0
  -4   2 -17    3.10    0.60   0
  -3  -3 -11   17.77    1.17   0
  -3  -3 -10    7.99    0.84   0
  -3  -3  -9   53.52    1.74   0
  -3  -2 -16    7.30    0.84   0
  -5   1 -10   24.84    1.35   0
  -5   1  -9   99.10    2.45   0
  -5   2 -11    9.03    0.93   0
  -5   2  -8   68.45    1.94   0
  -5   3 -10   27.34    1.35   0
  -3   1 -19    0.41    0.46   0
  -5   2 -10   14.48    1.07   0
  -4  -1 -13    4.48    0.81   0
  -4  -1  -7   30.85    1.27   0
  -3  -2 -15   15.11    1.18   0
  -3  -1 -17  126.90    2.93   0
  -2  -1 -19   56.13    1.82   0
  -4  -1 -12   18.65    1.28   0
  -4   0 -15   -0.03    0.49   0
  -4   1 -16   11.10    0.94   0
  -4   3 -16    4.79    0.69   0
  -3   0 -18    0.22    0.53   0
  -4  -1 -11    3.39    0.71   0
  -4  -1 -10   38.89    1.63   0
  -4  -1  -9    3.84    0.65   0
  -4  -1  -8    6.56    0.68   0
  -4   2 -16    0.18    0.53   0
  -3  -2 -14    8.44    0.90   0
  -4   1 -15   31.35    1.56   0
  -3  -2 -13   12.38    1.07   0
  -3  -1 -16   56.89    2.04   0
  -4   0 -13    5.21    0.84   0
  -4   2 -15    0.95    0.61   0
  -3  -2 -12    4.80    0.76   0
  -3   0 -17   17.92    1.23   0
  -3   3 -18    2.11    0.58   0
  -2  -1 -18    9.98    0.97   0
  -2   0 -19   27.22    1.34   0
  -4   0 -12   38.29    1.71   0
  -4   4 -14    0.66    0.54   0
  -3  -2 -10   37.27    1.52   0
  -3  -2  -9  143.88    2.76   0
  -3   2 -18    0.06    0.49   0
  -4   0  -8  319.66    3.99   0
  -4   3 -14    3.29    0.76   0
  -4   0 -10  167.79    3.18   0
  -4   0  -9  141.55    2.79   0
  -4   1 -13    4.94    0.80   0
  -4   2 -14   60.52    2.05   0
  -4   4 -13    0.18    0.54   0
  -3  -1 -14   16.96    1.24   0
  -3   0 -16    8.11    0.95   0
  -3   4 -17    1.13    0.50   0
  -2  -2 -15   12.07    1.02   0
  -2  -1 -17    2.45    0.70   0
  -1   0 -20   19.59    1.08   0
  -3   2 -17    6.56    0.83   0
  -3   3 -17    0.92    0.54   0
  -2   0 -18   38.45    1.67   0
  -2   1 -19   55.28    1.80   0
  -4   1 -11    3.68    0.70   0
  -4   1  -8    7.10    0.69   0
  -3  -1 -13   75.94    2.32   0
  -2  -2 -14   36.84    1.62   0
  -2   2 -19    7.00    0.78   0
  -4   1 -10   40.06    1.58   0
  -4   1  -9    4.15    0.63   0
  -4   2 -12   22.93    1.33   0
  -4   3 -12   47.57    1.80   0
  -4   4 -11   29.16    1.39   0
  -3  -1 -12   24.33    1.35   0
  -2  -2 -13   18.91    1.21   0
  -1   1 -20    7.27    0.78   0
  -4   2 -11   47.82    1.78   0
  -4   3 -11   16.71    1.12   0
  -3  -1 -11    3.76    0.61   0
  -3  -1 -10    1.17    0.49   0
  -3  -1  -9   46.20    1.56   0
  -3   0 -14    0.15    0.58   0
  -3   2 -16    7.20    0.88   0
  -3   4 -16    0.06    0.50   0
  -3   5 -15    6.99    0.76   0
  -2   1 -18    9.83    0.95   0
  -1   0 -19   30.69    1.45   0
  -4   2 -10    1.94    0.57   0
  -4   2  -9    1.89    0.53   0
  -4   2  -8    4.27    0.58   0
  -4   3  -9  113.53    2.45   0
  -4   3  -8  626.81    5.35   0
  -3   3 -16    5.47    0.79   0
  -2  -2 -11    0.92    0.48   0
  -2  -1 -15   24.13    1.41   0
  -2   0 -17    0.36    0.50   0
  -1   2 -20   22.21    1.14   0
  -3   0 -13    0.62    0.58   0
  -2  -2 -10    9.77    0.79   0
  -2   2 -18    9.68    0.93   0
  -2   4 -18    4.82    0.66   0
  -3   2 -15   15.15    1.17   0
  -3   4 -15    2.00    0.63   0
  -2   5 -17    0.55    0.51   0
  -3   0 -12    2.34    0.57   0
  -3   1 -14   17.59    1.20   0
  -3   3 -15    8.88    0.95   0
  -2  -1 -14   23.97    1.33   0
  -2   1 -17    2.17    0.69   0
  -1   0 -18    2.53    0.70   0
  -1   1 -19    0.92    0.50   0
  -3   0 -11    1.76    0.48   0
  -3   0 -10    1.62    0.50   0
  -3   1 -13   75.74    2.31   0
  -3   5 -13    9.13    0.92   0
   0   1 -20    3.86    0.66   0
  -3   0  -9    0.80    0.40   0
  -3   2 -14    8.41    0.89   0
  -3   4 -14    4.34    0.75   0
  -2  -1 -13   12.84    0.99   0
  -2   0 -15   55.44    2.05   0
  -2   4 -17    1.90    0.60   0
  -1  -1 -16   13.53    1.06   0
  -1   2 -19   13.51    1.02   0
  -3   1 -12   24.44    1.33   0
  -2  -1 -12   60.34    1.93   0
  -2   3 -17    2.82    0.68   0
  -1   0 -17    8.03    0.94   0
  -1   3 -19    0.96    0.47   0
   0   2 -20   12.85    0.94   0
  -3   1 -11    3.61    0.64   0
  -2  -1 -11   14.22    0.96   0
  -2   5 -16    7.13    0.78   0
  -1  -1 -15    2.62    0.68   0
  -1   1 -18   48.15    1.84   0
   0   3 -20   22.72    1.13   0
  -3   3 -13    9.35    0.94   0
  -2  -1 -10   10.74    0.80   0
  -2   0 -14   24.75    1.37   0
  -2   2 -16   17.15    1.23   0
  -3   1 -10    1.08    0.41   0
  -3   2 -12    5.26    0.71   0
  -3   4 -12  400.20    4.91   0
  -2   1 -15   24.46    1.42   0
  -2   3 -16    2.51    0.70   0
  -2   4 -16   51.28    1.85   0
  -1   2 -18    2.00    0.66   0
   0   1 -19    5.84    0.74   0
  -3   2 -11   27.05    1.32   0
  -3   3 -12   16.59    1.13   0
  -2   5 -15   64.52    1.99   0
  -1  -1 -14   19.65    1.21   0
  -1   0 -16    2.38    0.62   0
  -1   1 -17   21.85    1.37   0
  -1   3 -18   25.22    1.35   0
  -3   2 -10   37.18    1.44   0
  -3   3 -11   20.55    1.19   0
  -3   4 -11  465.35    5.13   0
  -2   1 -14   24.15    1.39   0
   0   2 -19   22.01    1.27   0
   1   2 -20    0.16    0.48   0
  -3   2  -9  142.93    2.58   0
  -3   4 -10   34.36    1.41   0
  -2   0 -12  146.65    2.94   0
  -2   4 -15    6.63    0.88   0
  -1  -1 -13   13.81    1.01   0
  -1   5 -17    6.09    0.75   0
   0   3 -19   11.45    0.94   0
   0   4 -19    5.30    0.70   0
  -3   3 -10    9.47    0.82   0
  -3   4  -9   92.09    2.13   0
  -2   0 -11    0.41    0.43   0
  -2   5 -14    1.80    0.69   0
  -1   0 -15    1.23    0.51   0
  -1   2 -17   14.46    1.10   0
   0   1 -18   25.24    1.41   0
   1   3 -20   20.70    1.11   0
  -3   3  -9   54.65    1.63   0
  -2   1 -13   12.83    0.99   0
  -2   2 -14   40.66    1.74   0
  -1   1 -16   14.14    1.10   0
  -1   3 -17    3.87    0.76   0
  -1   0 -14    8.77    0.90   0
   0   2 -18    1.54    0.65   0
   0   5 -18   23.46    1.18   0
  -2   1 -12   60.66    1.92   0
  -2   2 -13   19.41    1.22   0
  -1  -1 -11   39.66    1.40   0
  -1   5 -16   28.31    1.40   0
   0   0 -16   34.52    1.60   0
   1   2 -19    2.78    0.66   0
  -1   1 -15    3.02    0.64   0
  -1   6 -15   25.09    1.26   0
   0   3 -18   15.14    1.12   0
   0   4 -18   13.38    1.03   0
   0   6 -17   18.26    1.02   0
   2   3 -20   31.20    1.31   0
  -2   1 -11   14.69    0.93   0
  -2   3 -13  373.34    4.88   0
  -2   4 -13   35.63    1.60   0
  -1   0 -13   20.40    1.18   0
  -1   3 -16   83.68    2.44   0
   1   1 -18    4.45    0.77   0
   1   3 -19   24.42    1.30   0
   1   4 -19   21.33    1.16   0
  -2   1 -10    9.97    0.77   0
  -2   2 -12   42.34    1.63   0
  -2   5 -12  147.35    2.98   0
  -1   2 -15    2.71    0.69   0
   0   0 -15    2.80    0.67   0
   0   2 -17   39.04    1.73   0
  -2   3 -12  184.22    3.32   0
  -1   1 -14   19.99    1.20   0
  -1   5 -15  167.24    3.27   0
  -1   6 -14    0.69    0.61   0
   0   1 -16    3.27    0.72   0
   0   5 -17   58.47    1.89   0
   0   7 -15    1.96    0.59   0
  -2   2 -11    0.59    0.45   0
  -2   4 -12   47.40    1.75   0
  -2   5 -11   39.25    1.57   0
  -1   3 -15   23.57    1.40   0
   0   3 -17  114.43    2.83   0
   0   4 -17   36.59    1.63   0
   0   6 -16   27.52    1.29   0
   1   2 -18   16.00    1.17   0
   2   2 -19    3.22    0.61   0
  -1   0 -11    5.88    0.64   0
  -1   1 -13   14.52    1.04   0
   1   5 -18   13.92    0.97   0
   2   3 -19    1.53    0.59   0
  -2   3 -11   35.42    1.44   0
  -2   4 -11    4.04    0.66   0
  -1   2 -14   86.52    2.40   0
   0   0 -14   14.18    1.00   0
   0   2 -16   11.33    1.05   0
   1   3 -18    2.65    0.61   0
   1   4 -18   10.93    0.96   0
   2   4 -19    0.28    0.41   0
  -2   5 -10    1.97    0.55   0
  -1   3 -14    7.31    0.89   0
  -1   6 -13    1.72    0.62   0
   0   1 -15   -0.08    0.51   0
   0   5 -16   99.23    2.54   0
   1   6 -17    2.74    0.59   0
   1   7 -16    2.30    0.53   0
  -2   3 -10   19.07    1.03   0
  -2   4 -10    0.40    0.44   0
  -1   1 -12   57.92    1.81   0
  -1   4 -14   24.73    1.39   0
   0   4 -16   24.37    1.40   0
   1   2 -17    2.67    0.72   0
   2   2 -18    5.80    0.81   0
  -2   5  -9    1.95    0.51   0
  -1   2 -13   19.04    1.13   0
   0   0 -13   63.14    1.89   0
   0   6 -15   13.57    1.03   0
   1   1 -16   75.18    2.29   0
   1   5 -17   16.75    1.11   0
   3   4 -19    0.87    0.49   0
  -2   4  -9    2.50    0.50   0
  -1   3 -13   58.66    1.96   0
  -1   5 -13   18.94    1.22   0
   0   1 -14   28.55    1.41   0
   0   2 -15   12.51    1.06   0
   1   3 -17    1.80    0.68   0
   1   4 -17    1.07    0.60   0
   2   3 -18   12.46    1.03   0
  -1   1 -11   38.71    1.39   0
  -1   4 -13    6.12    0.82   0
   0   5 -15    3.05    0.73   0
   1   6 -16    3.05    0.65   0
   2   4 -18    2.92    0.66   0
  -1   2 -12   35.39    1.43   0
   0   0 -12  124.12    2.49   0
   0   3 -15    2.92    0.70   0
   0   7 -13   13.68    1.00   0
   1   2 -16    0.87    0.59   0
   1   7 -15    2.56    0.60   0
   2   6 -17    2.35    0.57   0
  -1   5 -12    4.72    0.74   0
  -1   6 -11   10.96    0.96   0
   0   6 -14   42.49    1.69   0
   1   1 -15   87.79    2.41   0
   2   2 -17   27.69    1.45   0
   2   7 -16    2.77    0.55   0
   3   5 -18    4.08    0.64   0
  -1   2 -11   14.64    0.93   0
  -1   3 -12   15.99    1.02   0
  -1   4 -12    6.96    0.80   0
   0   2 -14    8.98    0.86   0
   1   5 -16    3.63    0.73   0
   3   3 -18    1.66    0.59   0
   3   4 -18    5.15    0.72   0
   0   3 -14   30.53    1.49   0
   1   4 -16    9.36    0.98   0
   2   3 -17   32.59    1.57   0
   2   5 -17    8.96    0.88   0
  -1   5 -11   16.84    1.08   0
  -1   6 -10   12.48    0.97   0
   0   4 -14   14.72    1.13   0
   0   7 -12    8.08    0.85   0
   1   6 -15    5.50    0.80   0
   1   7 -14   12.36    0.96   0
   2   4 -17    0.48    0.48   0
   3   6 -17    3.03    0.58   0
   4   4 -18    4.27    0.66   0
  -1   4 -11    8.81    0.82   0
   0   1 -12   13.41    0.91   0
   0   2 -13    0.73    0.50   0
   1   1 -14   68.55    2.06   0
   1   2 -15   17.30    1.15   0
   2   6 -16    1.12    0.56   0
   1   5 -15    1.26    0.63   0
   2   2 -16   20.97    1.25   0
   2   7 -15   22.64    1.17   0
  -1   3 -10   12.05    0.82   0
  -1   5 -10    7.33    0.75   0
   0   3 -13   82.29    2.27   0
   0   5 -13   34.36    1.57   0
   1   3 -15    3.40    0.66   0
   2   5 -16    1.25    0.60   0
   3   3 -17    5.41    0.79   0
   3   4 -17   13.32    1.04   0
   3   5 -17    4.46    0.65   0
  -1   4 -10   12.40    0.87   0
   0   4 -13    4.24    0.72   0
   0   6 -12    6.58    0.82   0
   1   6 -14   40.12    1.69   0
   1   7 -13   20.50    1.23   0
   2   4 -16    1.03    0.61   0
   0   2 -12    0.19    0.35   0
   1   1 -13    0.71    0.46   0
   1   2 -14   25.37    1.31   0
   4   5 -17    2.74    0.61   0
  -1   5  -9    1.01    0.45   0
   2   2 -15    8.48    0.91   0
   2   6 -15   15.72    1.12   0
   3   7 -15    3.33    0.61   0
   4   4 -17    0.77    0.55   0
   5   5 -17   11.94    0.87   0
   0   3 -12    6.47    0.73   0
   0   4 -12    0.27    0.48   0
   0   7 -10    8.67    0.85   0
   1   3 -14    0.76    0.47   0
   1   4 -14   11.12    1.01   0
   2   7 -14   12.05    0.96   0
   0   2 -11   11.49    0.81   0
   0   6 -11    1.56    0.59   0
   2   3 -15    9.70    0.97   0
   2   5 -15   10.10    1.00   0
   3   3 -16    1.56    0.56   0
   3   4 -16    8.94    0.95   0
   3   5 -16    2.08    0.56   0
   4   6 -16    5.20    0.70   0
   1   1 -12    2.45    0.46   0
   1   2 -13    5.34    0.66   0
   1   7 -12    6.37    0.81   0
   4   7 -15   12.60    0.88   0
   2  -5  12  140.55    2.69   0
   3  -6  12   27.00    1.21   0
   3  -4  12  398.73    4.70   0
   4  -5  12    2.33    0.55   0
   4  -4  12    9.19    0.85   0
   5  -8  10    4.40    0.46   0
   5  -3  11   49.54    1.74   0
   6  -8   9   14.23    0.66   0
   6  -7  10   11.04    0.69   0
   3  -3  12   17.06    1.05   0
   5  -7  11    8.03    0.65   0
   6  -5  11   63.02    1.78   0
   4  -3  12   48.12    1.74   0
   6  -2  10   35.68    1.50   0
   7  -7   9   23.24    0.86   0
   8  -5   8   13.06    0.76   0
   5  -6  12    4.58    0.58   0
   5  -4  12    2.13    0.50   0
   5  -2  11    8.60    0.79   0
   5  -1  10   24.49    1.24   0
   6  -6  11    2.90    0.49   0
   6  -3  11   10.64    0.89   0
   7  -5  10   25.61    1.09   0
   7  -4  10   14.14    0.91   0
   4  -7  12    0.82    0.38   0
   5  -3  12    2.40    0.60   0
   7  -6  10    1.43    0.40   0
   3  -5  13    9.45    0.82   0
   3  -4  13   68.33    2.02   0
   3  -2  12    4.87    0.61   0
   4  -2  12   22.42    1.24   0
   4  -1  11    3.76    0.60   0
   7  -3  10    0.14    0.35   0
   2  -5  13  168.48    2.98   0
   2  -4  13   35.93    1.46   0
   3  -3  13    9.38    0.86   0
   6  -7  11   13.40    0.69   0
   6  -5  12    4.15    0.57   0
   6  -2  11    0.86    0.50   0
   8  -5   9    6.72    0.56   0
   4  -6  13    1.55    0.46   0
   4  -3  13    4.22    0.67   0
   5  -7  12    7.03    0.56   0
   5  -2  12   23.63    1.29   0
   5  -1  11   16.72    1.09   0
   6  -4  12    7.49    0.70   0
   8  -4   9    7.52    0.61   0
   2  -3  13  395.95    4.65   0
   6  -6  12   15.00    0.79   0
   7  -5  11    9.67    0.69   0
   7  -4  11   10.13    0.74   0
   3  -2  13   13.31    0.99   0
   3  -1  12   23.90    1.20   0
   4  -1  12   17.80    1.12   0
   5  -6  13    4.27    0.53   0
   5  -3  13   12.07    0.96   0
   5   0  10    0.35    0.36   0
   7  -3  11    0.70    0.46   0
   3  -4  14    4.29    0.67   0
   4  -2  13    3.71    0.61   0
   4   0  11    3.09    0.56   0
   6  -1  11   16.81    1.09   0
   3  -3  14    4.50    0.68   0
   4  -7  13    0.56    0.32   0
   4  -5  14   26.77    1.19   0
   5  -2  13   15.22    1.08   0
   5  -1  12  107.12    2.62   0
   6  -2  12    1.27    0.46   0
   8  -4  10    7.60    0.60   0
   2  -5  14    2.04    0.55   0
   2  -4  14    4.42    0.68   0
   3  -6  14    0.26    0.39   0
   4  -3  14    3.11    0.63   0
   5   0  11    0.52    0.47   0
   6  -4  13    2.68    0.48   0
   7  -2  11   10.29    0.83   0
   2  -3  14    7.83    0.80   0
   3  -1  13   74.84    2.14   0
   4  -6  14   11.43    0.73   0
   4  -1  13    4.87    0.72   0
   5  -5  14   14.35    0.85   0
   5  -4  14    2.06    0.52   0
   6  -3  13   19.48    1.08   0
   7  -5  12    1.36    0.39   0
   7  -4  12    0.36    0.34   0
   3   0  12    2.29    0.52   0
   4  -2  14   61.51    2.02   0
   4   0  12   39.82    1.61   0
   6  -1  12    6.80    0.78   0
   7  -3  12    6.99    0.68   0
   2  -2  14   41.68    1.60   0
   5  -1  13  381.67    4.91   0
   6  -2  13   11.67    0.92   0
   3  -5  15    7.43    0.71   0
   4  -4  15    3.93    0.61   0
   5  -6  14    1.74    0.37   0
   5   0  12   10.70    0.95   0
   7  -2  12    2.95    0.56   0
   1  -3  14    7.53    0.75   0
   2  -4  15    6.99    0.79   0
   3  -3  15    9.07    0.82   0
   3  -1  14   17.87    1.14   0
   4  -5  15    3.45    0.52   0
   4   1  11    3.50    0.60   0
   6  -4  14    2.78    0.50   0
   2  -3  15  131.44    2.81   0
   3   0  13    0.34    0.45   0
   4  -1  14   40.03    1.65   0
   4   0  13    5.47    0.75   0
   5  -4  15   10.25    0.76   0
   6  -5  14   30.00    1.01   0
   6  -3  14    1.93    0.49   0
   7  -4  13   33.25    1.09   0
   1  -2  14   88.67    2.22   0
   2  -1  14   25.02    1.28   0
   3  -2  15   16.42    1.11   0
   4  -2  15    0.56    0.52   0
   5  -3  15    0.69    0.47   0
   5  -1  14    6.30    0.79   0
   6   0  12   17.56    1.11   0
   7  -3  13    1.24    0.42   0
   2  -2  15   13.20    1.00   0
   2   0  13  289.46    4.03   0
   4  -6  15    4.22    0.46   0
   4   1  12   18.55    1.15   0
   5  -5  15   10.56    0.67   0
   5   0  13   12.37    1.02   0
   6  -2  14    6.54    0.71   0
   3   1  12   23.57    1.20   0
   5  -2  15   11.08    0.90   0
   7  -2  13    3.33    0.53   0
   1  -3  15   24.92    1.26   0
   3  -4  16    0.09    0.41   0
   3  -1  15   19.24    1.20   0
   3   0  14    0.04    0.45   0
   4  -4  16    4.23    0.57   0
   4  -1  15   33.58    1.54   0
   4   0  14  190.90    3.56   0
   5   1  12  106.07    2.61   0
   1  -1  14   20.11    1.13   0
   2  -1  15   25.34    1.32   0
   3  -5  16   24.89    1.03   0
   6  -4  15    0.89    0.36   0
   6  -3  15   18.49    0.92   0
   6  -1  14    4.30    0.65   0
   1  -2  15    2.88    0.59   0
   2  -3  16    2.95    0.61   0
   2   0  14   24.85    1.29   0
   3  -2  16    7.87    0.82   0
   3   1  13   75.07    2.18   0
   4  -5  16   17.90    0.81   0
   4  -2  16    0.53    0.49   0
   4   1  13    4.90    0.73   0
   5  -1  15    1.88    0.59   0
   5   0  14    6.26    0.79   0
   7  -3  14    5.98    0.54   0
   7  -1  13    1.57    0.47   0
   2  -2  16   18.42    1.15   0
   5  -4  16    0.97    0.37   0
   5  -3  16   -0.09    0.37   0
   5   1  13  367.22    4.81   0
   6  -2  15    0.10    0.39   0
   2   1  13   12.71    0.94   0
   3  -1  16   59.14    1.98   0
   3   0  15    1.99    0.60   0
   4   0  15    0.04    0.53   0
   7  -2  14   11.13    0.72   0
   1  -1  15    3.09    0.60   0
   1   0  14    9.33    0.84   0
   3   1  14   17.13    1.13   0
   4   1  14   40.58    1.70   0
   4   2  12   22.54    1.26   0
   6   0  14   11.80    0.90   0
   2  -1  16    2.70    0.62   0
   2   0  15   57.15    1.92   0
   3  -4  17    1.10    0.40   0
   3  -3  17    1.05    0.47   0
   3   2  12    5.05    0.63   0
   4  -3  17    6.65    0.66   0
   6  -1  15    0.53    0.44   0
   1  -2  16   12.67    0.97   0
   2   1  14   23.68    1.29   0
   4  -4  17    0.98    0.36   0
   4  -2  17    3.38    0.58   0
   5  -1  16   21.96    1.14   0
   5   1  14    6.35    0.80   0
   2  -2  17    3.20    0.62   0
   3   0  16    8.14    0.88   0
   4   2  13    3.93    0.67   0
   1  -1  16   14.80    1.07   0
   1   0  15    1.25    0.53   0
   3   1  15   18.97    1.22   0
   3   2  13   12.99    0.97   0
   5  -3  17    9.19    0.63   0
   6  -2  16   12.85    0.75   0
   2   0  16   24.15    1.32   0
   2   2  13   18.85    1.15   0
   4  -1  17    1.33    0.51   0
   6   0  15    1.93    0.52   0
   0  -1  15    0.03    0.40   0
   1   1  14   19.85    1.15   0
   2  -1  17    2.61    0.60   0
   2   1  15   24.28    1.31   0
   5   0  16    8.12    0.75   0
   5   1  15    1.85    0.59   0
   6  -1  16    1.57    0.44   0
   1  -2  17   16.02    1.05   0
   3  -3  18    2.35    0.46   0
   3   2  14    8.34    0.82   0
   4   2  14   60.46    2.01   0
   5  -1  17    3.42    0.55   0
   1   0  16    2.55    0.61   0
   3   1  16   58.64    2.00   0
   3   3  12   15.12    1.05   0
   4  -3  18    1.32    0.37   0
   4   0  17    1.79    0.55   0
   1  -1  17   22.00    1.23   0
   2  -3  18    2.44    0.49   0
   2  -2  18   10.95    0.85   0
   2   1  16    2.81    0.64   0
   0  -1  16    3.39    0.62   0
   0   0  15    3.33    0.61   0
   3   2  15   15.96    1.13   0
   4  -1  18    2.82    0.53   0
   4   2  15    0.50    0.52   0
   5   1  16   23.16    1.18   0
   6   0  16   17.60    0.91   0
   2   2  15   12.56    1.03   0
   3   3  13    8.45    0.83   0
   5   0  17    0.84    0.40   0
   1   0  17    8.14    0.85   0
   1   2  14   85.51    2.35   0
   2   3  13  369.18    4.86   0
   5   2  15   11.53    0.92   0
   1  -2  18    1.94    0.51   0
   2   1  17    2.45    0.62   0
   3   0  18    0.14    0.39   0
   3   2  16    7.74    0.85   0
   3   3  14    4.41    0.71   0
   4   0  18   16.19    0.95   0
   4   1  17    1.26    0.46   0
   5  -1  18    0.10    0.32   0
   0   1  15    0.17    0.45   0
   3  -2  19    2.13    0.43   0
   4   2  16    0.31    0.50   0
   4   3  14    3.14    0.59   0
   0  -1  17    0.09    0.44   0
   2  -2  19    7.19    0.66   0
   2   2  16   17.09    1.13   0
   2   3  14    7.15    0.84   0
   3  -1  19    0.62    0.41   0
   5   1  17    3.33    0.55   0
   1   1  17   21.69    1.27   0
   1   3  13   56.84    1.93   0
   2  -1  19   60.85    1.72   0
   3   3  15    8.61    0.88   0
   4  -1  19    2.15    0.44   0
   5   0  18    0.35    0.35   0
   5   2  16    2.44    0.55   0
   0   1  16    3.51    0.66   0
   2   4  11    3.99    0.58   0
   3   1  18   65.36    1.91   0
   4   1  18    2.75    0.54   0
  -1   0  15   14.39    0.98   0
   1   2  16   12.69    1.00   0
   2   2  17    2.84    0.64   0
   2   3  15  121.55    2.87   0
   2   4  12   46.19    1.75   0
   3   0  19    0.90    0.44   0
   4   2  17    4.59    0.66   0
   0   2  15   12.83    1.02   0
   2   0  19   30.29    1.28   0
   3   4  13   63.17    2.04   0
   4   0  19    5.12    0.55   0
   1  -1  19    0.87    0.44   0
   1   1  18   47.96    1.74   0
   2   4  13   34.24    1.57   0
   4   3  16    5.26    0.71   0
  -1   0  16    6.49    0.75   0
  -1   1  15   90.95    2.37   0
   0   1  17    0.09    0.48   0
   0   3  13   79.66    2.25   0
   1   2  17   15.39    1.11   0
   1   3  15   21.78    1.28   0
   2   3  16    2.28    0.56   0
   3   2  18    0.07    0.44   0
   3   4  14    4.25    0.70   0
   5   1  18    0.10    0.33   0
   5   2  17    7.23    0.67   0
   0   2  16   11.31    0.99   0
   1   0  19   33.09    1.35   0
   1   4  12    6.84    0.73   0
   2   1  19   58.85    1.76   0
   2   2  18   10.21    0.89   0
   2   4  14    5.28    0.79   0
   3   1  19    0.48    0.41   0
   0   3  14   31.10    1.49   0
   1   3  16   83.25    2.42   0
   1   4  13    5.87    0.77   0
   2  -1  20   42.14    1.24   0
   3   3  17    0.85    0.53   0
   4   1  19    2.11    0.44   0
   4   2  18    3.17    0.54   0
  -1   2  14   26.10    1.32   0
   3   0  20    0.68    0.35   0
   3   4  15    1.81    0.52   0
   4   3  17    6.74    0.71   0
  -1   0  17    6.45    0.74   0
   0   1  18   26.54    1.34   0
   0   2  17   38.30    1.65   0
   0   3  15    3.14    0.67   0
   1   1  19    0.96    0.49   0
   1   4  14   23.61    1.35   0
   2   0  20   21.88    0.97   0
   2   4  15    6.07    0.76   0
  -1   2  15   18.73    1.18   0
   0   4  12    0.25    0.39   0
   1   3  17    3.93    0.71   0
   3   2  19    2.09    0.50   0
   0   0  19   13.70    0.91   0
   1   0  20   20.80    1.00   0
   1   4  15  151.10    3.25   0
   2   2  19    6.95    0.72   0
   2   4  16   48.34    1.81   0
   3   3  18    2.31    0.53   0
   3   4  16    0.06    0.39   0
  -1   1  17    0.61    0.50   0
   0   3  16  126.74    2.96   0
   0   4  13    4.54    0.65   0
   2   1  20   43.54    1.35   0
   2   3  18    2.63    0.58   0
   2   5  13  154.67    3.20   0
   3   1  20    0.83    0.36   0
   4   2  19    6.97    0.59   0
  -1   2  16    0.98    0.53   0
   0   1  19    6.50    0.75   0
   0   2  18    1.50    0.56   0
   0   4  14   14.88    1.11   0
   1   5  11   15.97    1.05   0
   1   5  12    4.53    0.69   0
   4   3  18    1.53    0.45   0
   0   3  17  115.15    2.79   0
   1   1  20    7.48    0.68   0
   1   4  16  301.25    4.47   0
   2   4  17    2.20    0.59   0
   2   5  14    1.72    0.59   0
   3   4  17    1.30    0.51   0
  -1   3  15    3.71    0.69   0
   0   4  15    6.06    0.83   0
   1   5  13   17.71    1.16   0
  -1   1  18    4.97    0.69   0
  -1   2  17    3.07    0.64   0
   1   5  14  144.13    3.16   0
   2   2  20    7.86    0.66   0
   2   3  19    6.01    0.67   0
   2   5  15   65.77    2.07   0
   3   3  19    0.39    0.39   0
   4   4  17    0.97    0.43   0
  -2   2  14   22.52    1.22   0
  -1   3  16    1.65    0.58   0
   0   0  20   23.68    1.02   0
   0   2  19   22.97    1.18   0
   0   4  16   24.39    1.38   0
   0   5  11    1.50    0.51   0
  -2   1  16    1.59    0.52   0
  -2   2  15    8.63    0.84   0
  -1   4  13   49.59    1.83   0
   0   5  12    1.60    0.48   0
   1   2  20   22.81    1.04   0
   1   3  19    1.03    0.49   0
   1   5  15  155.16    3.24   0
   2   4  18    5.37    0.67   0
   3   4  18   15.00    0.90   0
   3   5  16   26.53    1.24   0
  -1   2  18   15.89    1.07   0
   0   1  20    3.64    0.53   0
   2   5  16    7.73    0.81   0
  -1   1  19   19.55    1.05   0
  -1   3  17    1.68    0.60   0
   0   4  17   37.37    1.62   0
   0   5  14    1.58    0.59   0
   1   4  18   15.20    1.01   0
  -2   3  14   31.84    1.49   0
  -1   4  15   26.99    1.42   0
   1   1  21  112.52    1.86   0
   2   3  20    5.29    0.55   0
   4   4  18   10.06    0.65   0
   0   3  19   10.96    0.86   0
   0   5  15    2.77    0.67   0
   1   6  12    3.26    0.60   0
   2   4  19    8.20    0.69   0
   2   5  17    0.64    0.46   0
   3   5  17    5.11    0.62   0
  -2   3  15   10.23    0.94   0
  -1   2  19    2.65    0.55   0
  -1   4  16    9.17    0.93   0
  -1   5  11   13.47    1.00   0
  -1   5  12    0.38    0.46   0
   0   4  18   13.88    1.01   0
   1   3  20    0.06    0.35   0
   1   5  17    6.53    0.76   0
   1   6  13    1.68    0.57   0
   3   4  19    0.06    0.34   0
  -1   5  13    8.33    0.89   0
   0   5  16   95.63    2.54   0
   1   2  21   24.91    0.91   0
   1   4  19    5.00    0.61   0
   1   6  14    0.53    0.53   0
   2   6  15   23.80    1.23   0
  -2   3  16   10.91    0.96   0
  -1   4  17    1.06    0.56   0
  -1   5  14   23.03    1.36   0
   0   1  21    0.96    0.36   0
   0   6  10    3.82    0.64   0
   0   6  11    1.49    0.53   0
   0   6  12    5.90    0.79   0
   2   5  18    5.37    0.62   0
  -2   4  14   42.06    1.75   0
   0   3  20   23.46    1.04   0
   0   6  13    8.91    0.93   0
   3   5  18    0.28    0.35   0
  -3   2  14   54.08    1.79   0
  -2   3  17   32.55    1.49   0
  -2   4  15    0.85    0.53   0
  -1   3  19   25.49    1.21   0
  -1   5  15    1.51    0.53   0
   0   4  19    5.47    0.66   0
   0   6  14   39.31    1.69   0
   1   5  18    0.04    0.33   0
   2   6  16   44.72    1.54   0
  -1   2  20    0.13    0.36   0
   0   2  21    0.56    0.32   0
   1   6  16   34.38    1.45   0
  -3   2  15   37.48    1.53   0
  -3   3  13   24.31    1.27   0
  -2   4  16    0.92    0.54   0
  -1   5  16    3.60    0.63   0
   1   4  20    1.37    0.38   0
  -3   3  14   55.69    1.90   0
  -2   5  11   96.79    2.51   0
  -2   5  12   26.85    1.41   0
  -1   6  10    3.91    0.65   0
  -1   6  11   13.50    1.05   0
  -1   6  12    0.51    0.50   0
   0   5  18   24.65    1.17   0
   2   5  19   26.11    0.98   0
   2   6  17    0.26    0.41   0
  -3   2  16    6.22    0.73   0
  -2   2  19    2.88    0.54   0
  -2   5  13   12.95    1.02   0
  -1   3  20   20.31    0.97   0
  -1   6   9   15.76    1.05   0
  -1   6  13    3.62    0.69   0
   0   6  16   28.57    1.38   0
   1   5  19    2.86    0.48   0
   1   6  17    0.21    0.45   0
  -2   5  14   28.63    1.46   0
  -1   4  19   22.11    1.10   0
  -1   6  14   36.73    1.65   0
   0   3  21    1.67    0.35   0
  -3   4  12  135.44    2.93   0
  -2   5  15   10.15    0.96   0
  -1   6  15    5.16    0.76   0
   0   5  19    9.85    0.74   0
   0   7  11    5.16    0.74   0
   0   7  12    7.26    0.82   0
  -3   3  16    1.53    0.55   0
  -2   3  19    1.32    0.46   0
  -1   5  18   14.55    0.97   0
   0   6  17   19.54    1.06   0
   0   7  13   13.00    1.02   0
   1   6  18    1.09    0.41   0
   1   7  15   14.41    0.96   0
   2   6  18    3.00    0.45   0
  -3   4  14   26.17    1.36   0
  -2   4  18    3.11    0.60   0
  -2   5  16    1.05    0.55   0
  -3   4  15   27.42    1.40   0
  -2   6  11   60.85    2.07   0
  -2   6  12   11.10    1.00   0
  -1   4  20   74.18    1.66   0
  -2   6  10    7.05    0.76   0
  -2   6  13   11.80    1.02   0
   0   7  15    2.15    0.57   0
   1   7  16    1.51    0.48   0
  -3   4  16    8.90    0.86   0
  -3   5  11   14.56    1.08   0
  -3   5  12  232.27    3.95   0
  -2   4  19    0.23    0.43   0
  -2   6   9   21.41    1.20   0
  -2   6  14   23.60    1.32   0
  -1   5  19   54.31    1.53   0
  -1   6  17    2.84    0.52   0
  -1   7  11    2.03    0.54   0
  -1   7  13   19.30    1.23   0
  -3   5  10    8.60    0.84   0
  -3   5  14    0.81    0.55   0
   0   7  16    4.86    0.64   0
  -4   3  12  119.17    2.61   0
  -3   3  18    1.54    0.45   0
  -3   5  15    8.11    0.85   0
  -2   5  18    3.35    0.58   0
  -1   7   8   23.76    1.25   0
   1   7  17    2.40    0.45   0
  -4   3  13   12.92    0.96   0
  -2   6  16    1.10    0.52   0
  -1   6  18    4.19    0.57   0
  -1   7  15    2.57    0.60   0
   0   6  19   88.69    1.71   0
  -4   3  14   49.30    1.74   0
   0   7  17    9.00    0.71   0
  -4   3  15    8.71    0.81   0
  -3   4  18    5.12    0.62   0
  -2   4  20   40.54    1.17   0
  -2   6  17    2.36    0.55   0
  -2   7  10    0.79    0.52   0
  -2   7  11    0.36    0.52   0
  -2   7  12   15.20    1.12   0
  -1   7  16    2.73    0.55   0
  -4   4  13   13.31    1.01   0
  -4   4  14   27.75    1.38   0
  -3   6  10    8.06    0.87   0
  -3   6  11   25.39    1.36   0
  -3   6  12   46.97    1.83   0
  -3   6  13   10.52    0.97   0
  -2   5  19    5.18    0.56   0
  -2   7   9    1.39    0.55   0
  -2   7  13    0.82    0.47   0
   0   8  14   11.88    0.87   0
  -3   5  17    4.53    0.63   0
  -3   6  14    4.52    0.67   0
  -1   6  19   11.30    0.68   0
  -1   7  17   16.82    0.92   0
  -4   4  15    8.98    0.85   0
  -3   6   8   11.93    0.95   0
  -2   6  18    9.80    0.73   0
  -2   7  15   22.35    1.20   0
  -1   8  11   29.14    1.39   0
  -1   8  13   18.54    1.11   0
   0   8  15   19.30    0.98   0
  -4   5  11    5.89    0.78   0
  -4   5  12   15.04    1.10   0
  -4   5  13   21.52    1.26   0
  -3   4  19    0.79    0.39   0
  -2   7   7    8.22    0.82   0
  -1   8  14    1.14    0.50   0
  -4   5  10   17.63    1.15   0
  -4   5  14   42.40    1.68   0
  -2   7  16    2.79    0.55   0
  -4   5   9   70.45    2.11   0
  -2   7   6    9.60    0.85   0
  -1   7  18    8.30    0.60   0
  -1   8  15    8.18    0.73   0
   0   8  16   21.83    0.93   0
  -4   4  17    0.63    0.43   0
  -3   6  17    3.32    0.55   0
  -3   7  10   24.64    1.38   0
  -3   7  11   14.45    1.06   0
  -3   7  12   67.67    2.14   0
  -2   6  19   11.44    0.65   0
  -2   7  17    4.99    0.58   0
  -2   8  11   12.72    1.00   0
  -4   5  16    5.49    0.67   0
  -3   7   9   99.93    2.62   0
  -3   7  14    3.50    0.64   0
  -2   8   9    0.28    0.48   0
  -2   8  10    5.68    0.72   0
  -2   8  13   30.25    1.38   0
  -1   8  16    3.37    0.49   0
  -4   6  10   16.11    1.14   0
  -4   6  11   35.04    1.60   0
  -4   6  12   15.37    1.11   0
  -3   5  19    0.38    0.31   0
  -3   7  15    3.52    0.61   0
  -3   6  18    4.11    0.52   0
  -2   8   8    5.36    0.70   0
  -4   5  17    2.76    0.50   0
  -4   6  15   10.55    0.86   0
  -3   7  16    1.45    0.47   0
  -2   8  15   52.23    1.56   0
  -5   4  10   28.66    1.37   0
  -5   4  11    2.88    0.59   0
  -5   4  12   31.20    1.42   0
  -4   6   8   28.40    1.40   0
  -5   4  14    0.83    0.45   0
  -4   6   7   23.44    1.28   0
  -3   8  12    1.03    0.52   0
  -2   8  16   37.01    1.20   0
  -5   4   9   25.38    1.26   0
  -5   5  11   11.39    0.96   0
  -5   5  12   13.04    1.00   0
  -4   7  10    4.71    0.74   0
  -4   7  11    4.12    0.71   0
  -3   7  17    8.94    0.65   0
  -3   8   9   17.51    1.17   0
  -3   8  10    5.21    0.70   0
  -3   8  13    3.41    0.60   0
  -5   5  10   13.66    1.03   0
  -5   5  13    5.59    0.72   0
  -4   6   6   51.71    1.82   0
  -4   7   9   53.12    1.94   0
  -4   7  14    2.43    0.55   0
  -3   8   8   14.02    1.07   0
  -3   8  14   19.18    1.03   0
  -5   5   9   34.16    1.52   0
  -4   6  17    1.60    0.40   0
  -4   7   8   16.89    1.16   0
  -2   9  10    4.42    0.66   0
  -2   9  11    6.05    0.70   0
  -2   9  12    0.09    0.42   0
  -5   5   8    3.69    0.64   0
  -5   5  15    6.38    0.65   0
  -3   8  15   15.80    0.87   0
  -2   9  13    0.09    0.38   0
  -5   6  10   20.14    1.23   0
  -5   6  11   31.05    1.47   0
  -5   6  12    8.04    0.83   0
  -4   6   5    5.79    0.70   0
  -4   7   7    3.76    0.69   0
  -3   7   4   83.04    2.24   0
  -2   9  14    9.71    0.68   0
  -5   5   7   29.52    1.39   0
  -5   6  14    2.64    0.58   0
  -4   7  16    3.54    0.49   0
  -3   8   6   82.94    2.33   0
  -3   8  16    8.42    0.61   0
  -4   8  11    4.96    0.70   0
  -4   8  12    6.65    0.72   0
  -5   6   8    0.83    0.45   0
  -5   6  15    0.08    0.38   0
  -4   8   9  109.47    2.65   0
  -3   8   5   36.60    1.57   0
  -3   9  10    2.90    0.59   0
  -3   9  11    1.01    0.48   0
  -3   9  12    0.30    0.41   0
  -5   6   7    4.24    0.70   0
  -4   7   5   16.05    1.10   0
  -4   8   8   91.21    2.45   0
  -4   8  14   11.16    0.77   0
  -3   9   9   26.38    1.26   0
  -3   9  13    5.90    0.61   0
  -5   7  10  117.71    2.71   0
  -5   7  13   26.79    1.20   0
  -4   8   7   11.49    0.99   0
  -6   4  11   13.19    0.96   0
  -5   6   6   39.61    1.65   0
  -5   6  16    2.14    0.40   0
  -5   7   9   87.82    2.38   0
  -4   8  15    0.54    0.35   0
  -3   8   4    4.47    0.64   0
  -3   9  14    0.73    0.35   0
  -6   4  10   19.94    1.13   0
  -5   7   8   21.56    1.24   0
  -5   7  14   32.91    1.21   0
  -4   7   4   24.93    1.31   0
  -4   8   6   75.27    2.24   0
  -3   7   2   46.28    1.63   0
  -6   4   9   65.89    1.96   0
  -6   5  10    0.83    0.49   0
  -6   5  11    4.11    0.64   0
  -6   5  13    2.08    0.51   0
  -5   6   5    0.11    0.43   0
  -5   7   7    8.43    0.89   0
  -3   9   6   57.96    1.87   0
  -6   4   8   31.57    1.39   0
  -6   5   9   99.56    2.47   0
  -5   7  15    4.13    0.48   0
  -4   8   5    2.21    0.61   0
  -4   9  11   27.89    1.18   0
  -6   5   8   27.20    1.36   0
  -5   7   6  108.46    2.69   0
  -5   8  10   22.54    1.18   0
  -5   8  11    5.23    0.67   0
  -4   7   3    1.94    0.49   0
  -4   9   9    7.24    0.75   0
  -4   9  12   27.40    1.10   0
  -6   4   7   16.82    1.05   0
  -6   6   9   27.56    1.36   0
  -6   6  12    0.11    0.42   0
  -5   6   4    1.27    0.50   0
  -5   8   9   10.54    0.89   0
  -5   8  12   16.88    0.93   0
  -4   9   8   71.93    2.02   0
  -4   9  13   15.28    0.78   0
  -6   5   7   44.82    1.70   0
  -6   6   8   14.96    1.07   0
  -6   6  13    4.08    0.55   0
  -5   7   5   29.57    1.46   0
  -4   8   4   28.76    1.39   0
  -3  10   9    4.23    0.56   0
  -3  10  10    7.78    0.64   0
  -6   4   6    4.91    0.65   0
  -4   7   2   11.27    0.92   0
  -3  10  11   15.40    0.78   0
  -6   5   6   35.18    1.50   0
  -6   6   7   28.07    1.39   0
  -6   7  11    4.79    0.62   0
  -5   6   3    4.09    0.65   0
  -5   7   4    6.33    0.79   0
  -4   8   3   26.16    1.35   0
  -6   4   5   10.30    0.85   0
  -6   6   6    0.18    0.47   0
  -6   7  12   23.02    1.04   0
  -5   8   6   14.09    1.01   0
  -6   5   5    9.62    0.88   0
  -6   7  13   22.55    0.93   0
  -5   8   5    4.99    0.74   0
  -6   6   5    4.59    0.71   0
  -6   7   7    1.69    0.57   0
  -5   6   2    1.89    0.53   0
  -5   7   3   17.04    1.13   0
  -5   9   9   33.35    1.28   0
  -5   9  10   43.89    1.38   0
  -5   9  11   11.78    0.73   0
  -4   7   1   12.14    0.91   0
  -4   8   2   33.72    1.50   0
  -6   4   4    1.61    0.49   0
  -6   5   4    4.28    0.67   0
  -5   9   8    5.51    0.66   0
  -4  10   9    0.14    0.37   0
  -4  10  10    2.84    0.45   0
  -6   7   6    9.10    0.83   0
  -5   9   7    6.67    0.72   0
  -4  10   8   12.78    0.81   0
  -6   6   4    1.33    0.54   0
  -6   7   5    0.65    0.50   0
  -6   8   8   14.43    0.93   0
  -6   8   9    7.17    0.69   0
  -6   8  10    2.80    0.50   0
  -5   7   2    2.16    0.58   0
  -5   9   6   17.76    1.05   0
  -4   9   3    2.83    0.60   0
  -4  10   7   10.30    0.76   0
  -7   5  10   35.33    1.33   0
  -6   5   3    8.20    0.82   0
  -6   8   7   20.12    1.11   0
  -6   8  12   12.91    0.70   0
  -5   6   1   25.50    1.28   0
  -5   8   3   61.91    2.01   0
  -4   8   1   46.60    1.73   0
  -4  10   6    9.22    0.75   0
  -7   5   8   10.11    0.84   0
  -7   6  10    6.73    0.68   0
  -6   6   3    5.03    0.71   0
  -5   9   5    0.83    0.51   0
  -7   4   7   28.12    1.29   0
  -7   5   7   36.88    1.49   0
  -7   6   9    2.09    0.49   0
  -7   6  11    0.71    0.37   0
  -6   7   4    3.47    0.61   0
  -6   8   6   31.28    1.37   0
  -5   7   1   14.84    1.06   0
  -7   5   6   25.73    1.31   0
  -7   6  12    2.07    0.41   0
  -5   6   0    1.66    0.51   0
  -5   8   2   25.55    1.34   0
  -5   9   4   21.93    1.17   0
  -4   7  -1   11.48    0.91   0
  -4   8   0   76.36    2.17   0
  -7   4   6    1.97    0.53   0
  -6   6   2   10.24    0.92   0
  -6   7   3   22.35    1.27   0
  -6   8   5   38.43    1.50   0
  -7   5   5    9.79    0.87   0
  -7   7   9    3.75    0.54   0
  -7   7  10   25.29    1.01   0
  -6   9   9    1.33    0.38   0
  -5  10   8    0.72    0.36   0
  -7   4   5   28.26    1.32   0
  -7   6   5    7.92    0.80   0
  -7   7   7    2.07    0.52   0
  -7   7  11   10.49    0.63   0
  -6   9   7    7.37    0.65   0
  -5   7   0   24.93    1.33   0
  -5   8   1    5.47    0.75   0
  -5   9   3   11.47    0.86   0
  -5  10   7   13.81    0.78   0
  -7   5   4    0.59    0.52   0
  -6   5   1    0.56    0.39   0
  -6   7   2    4.67    0.71   0
  -5   6  -1   19.84    1.16   0
  -5  10   6   77.85    1.74   0
  -7   4   4   33.02    1.42   0
  -6   6   1    5.38    0.69   0
  -6   9   6   13.19    0.83   0
  -4   7  -2   35.19    1.48   0
  -7   6   4    2.38    0.53   0
  -6   9   5    0.36    0.42   0
  -5   7  -1   26.38    1.35   0
  -5   8   0   26.63    1.34   0
  -5  10   5    6.51    0.62   0
  -7   5   3    3.70    0.65   0
  -7   8   8   10.31    0.68   0
  -7   8   9    0.71    0.33   0
  -6   5   0   17.32    1.11   0
  -6   7   1    2.39    0.61   0
  -4   6  -3   13.37    0.93   0
  -7   4   3    1.53    0.51   0
  -7   6   3    1.22    0.53   0
  -7   7   4    2.17    0.57   0
  -6   4   0    4.37    0.62   0
  -6   6   0    7.19    0.81   0
  -6   9   4    2.08    0.52   0
  -5   6  -2   29.64    1.40   0
  -5  10   4    7.73    0.64   0
  -7   8   6   19.46    0.96   0
  -7   3   3   54.06    1.72   0
  -7   4   2    7.63    0.78   0
  -7   5   2   10.11    0.89   0
  -7   8   5    1.93    0.49   0
  -6   7   0   14.16    1.05   0
  -5   7  -2   71.20    2.14   0
  -5   8  -1   28.96    1.39   0
  -5  10   3   55.36    1.53   0
  -6   5  -1   11.52    0.93   0
  -6   6  -1   28.44    1.41   0
  -5   9   0    3.82    0.62   0
  -8   5   7    2.68    0.50   0
  -7   8   4    8.86    0.75   0
  -5   5  -3    6.83    0.73   0
  -5  10   2   37.02    1.27   0
  -4   6  -4    9.22    0.80   0
  -8   5   6   25.08    1.11   0
  -7   3   2   14.86    0.97   0
  -7   4   1    8.19    0.81   0
  -7   5   1   24.75    1.28   0
  -7   6   1    6.55    0.79   0
  -6   7  -1    6.55    0.79   0
  -6   9   2   14.63    0.89   0
  -5   6  -3   12.21    0.93   0
  -8   6   6    3.82    0.53   0
  -7   8   3   12.59    0.86   0
  -5   7  -3    5.22    0.72   0
  -5   8  -2   13.60    0.99   0
  -8   6   5    8.64    0.72   0
  -6   4  -2    5.91    0.70   0
  -6   5  -2    3.01    0.56   0
  -6   6  -2   36.63    1.58   0
  -6   9   1    3.67    0.58   0
  -5   9  -1    3.31    0.60   0
  -8   7   6   29.01    1.05   0
  -8   7   7    3.05    0.42   0
  -7   3   1   27.75    1.29   0
  -7   5   0   30.40    1.44   0
  -7   6   0    8.91    0.87   0
  -7   9   5    9.82    0.63   0
  -5   5  -4   10.88    0.88   0
  -8   4   4    6.15    0.70   0
  -8   6   4    2.15    0.52   0
  -8   7   5    3.01    0.51   0
  -7   4   0    2.45    0.58   0
  -5   6  -4    1.02    0.50   0
  -4   6  -5    9.34    0.79   0
  -7   9   4    1.45    0.35   0
  -6   5  -3  148.11    3.06   0
  -6   9   0    2.46    0.53   0
  -6  10   3    9.58    0.63   0
  -5   8  -3    2.27    0.58   0
  -8   4   3   12.43    0.89   0
  -8   6   3   46.49    1.52   0
  -8   7   4   17.19    0.89   0
  -7   3   0   37.00    1.49   0
  -7   6  -1    9.83    0.90   0
  -7   8   1    2.91    0.55   0
  -7   9   3    0.35    0.35   0
  -6   4  -3    6.23    0.73   0
  -6   6  -3   22.14    1.26   0
  -5   7  -4   73.61    2.12   0
  -7   4  -1    6.44    0.77   0
  -6   8  -2   27.80    1.30   0
  -6  10   2    2.31    0.42   0
  -8   4   2    6.20    0.73   0
  -8   6   2   10.54    0.83   0
  -8   7   3   14.60    0.85   0
  -7   8   0   20.71    1.05   0
  -6   7  -3    0.62    0.44   0
  -5   5  -5   84.44    2.26   0
  -5   6  -5   16.72    1.10   0
  -7   5  -2  137.36    2.95   0
  -7   9   2    2.05    0.41   0
  -6   9  -1   10.31    0.74   0
  -8   6   1   47.37    1.57   0
  -8   7   2    5.05    0.59   0
  -8   8   4    3.43    0.42   0
  -7   3  -1    7.85    0.78   0
  -7   4  -2  188.91    3.42   0
  -7   6  -2   15.24    1.07   0
  -6   5  -4  275.38    4.15   0
  -6   6  -4  139.77    2.97   0
  -6  10   1    2.42    0.41   0
  -5   7  -5    8.69    0.84   0
  -8   4   1    5.43    0.69   0
  -7   2   0    5.87    0.67   0
  -7   7  -2   40.81    1.53   0
  -7   9   1    0.64    0.37   0
  -6   4  -4    1.23    0.45   0
  -6   8  -3    1.94    0.54   0
  -7   8  -1    3.13    0.50   0
  -6   7  -4   24.88    1.26   0
  -6   9  -2   54.41    1.56   0
  -8   6   0  118.93    2.43   0
  -7   3  -2    3.78    0.65   0
  -7   5  -3    0.28    0.51   0
  -7   6  -3   31.54    1.44   0
  -6  10   0    0.98    0.34   0
  -5   5  -6  168.96    3.19   0
  -5   6  -6    6.28    0.76   0
  -4   5  -7   25.18    1.24   0
  -8   3   1   91.48    2.22   0
  -8   4   0   16.67    1.05   0
  -8   8   2    1.07    0.36   0
  -7   2  -1   74.99    2.03   0
  -7   4  -3  462.25    5.34   0
  -7   9   0    9.92    0.66   0
  -6   5  -5   15.94    1.07   0
  -5   4  -6   82.72    2.20   0
  -8   7   0   11.97    0.79   0
  -7   8  -2    4.33    0.58   0
  -6   4  -5   28.52    1.40   0
  -6   8  -4   12.24    0.89   0
  -5   7  -6   14.36    0.97   0
  -8   8   1    3.90    0.46   0
  -6   9  -3   17.97    0.92   0
  -8   4  -1   25.83    1.28   0
  -7   2  -2   30.52    1.37   0
  -7   3  -3   15.25    1.05   0
  -7   5  -4   33.40    1.47   0
  -7   9  -1    6.05    0.54   0
  -6   3  -5   18.47    1.13   0
  -5   5  -7   79.83    2.24   0
  -5   6  -7   44.38    1.69   0
  -8   7  -1    4.78    0.57   0
  -7   4  -4  129.76    2.86   0
  -7   8  -3   11.25    0.78   0
  -6   5  -6   30.55    1.46   0
  -6   6  -6   60.74    1.96   0
  -5   4  -7  550.45    5.72   0
  -9   6   3   19.57    0.78   0
  -8   3  -1    1.77    0.59   0
  -8   6  -2    7.03    0.71   0
  -8   8   0    9.38    0.61   0
  -7   7  -4    7.54    0.74   0
  -6   4  -6    7.25    0.82   0
  -6   8  -5    7.40    0.72   0
  -8   4  -2    8.41    0.82   0
  -7   3  -4   36.45    1.56   0
  -7   5  -5    2.87    0.62   0
  -4   4  -8   92.67    2.27   0
  -9   6   2    7.16    0.55   0
  -7   2  -3   38.79    1.54   0
  -6   2  -5   20.67    1.15   0
  -6   3  -6   90.30    2.38   0
  -5   3  -7   24.26    1.22   0
  -9   5   1    4.79    0.54   0
  -8   3  -2  250.25    3.75   0
  -8   5  -3    5.34    0.68   0
  -8   6  -3    7.82    0.72   0
  -7   4  -5    4.24    0.64   0
  -7   8  -4    1.49    0.44   0
  -6   5  -7   31.01    1.47   0
  -5   5  -8   63.52    2.01   0
  -5   6  -8   35.35    1.51   0
  -9   6   1   26.96    0.93   0
  -7   7  -5   20.69    1.04   0
  -6   4  -7    1.63    0.58   0
  -6   6  -7   12.68    0.94   0
  -6   8  -6    0.65    0.43   0
  -5   4  -8  476.60    5.38   0
  -7   1  -2    1.82    0.49   0
  -7   2  -4   25.05    1.28   0
  -7   3  -5    2.78    0.64   0
  -7   5  -6   26.38    1.32   0
  -6   7  -7    1.65    0.52   0
  -9   5   0    8.85    0.64   0
  -9   6   0    4.41    0.48   0
  -7   4  -6   10.41    0.92   0
  -7   6  -6    0.49    0.47   0
  -6   2  -6    0.86    0.47   0
  -5   3  -8   28.66    1.37   0
  -4   4  -9  160.70    3.04   0
  -9   4   0    5.96    0.61   0
  -8   3  -3    5.15    0.69   0
  -8   6  -4    4.70    0.59   0
  -7   8  -5    4.70    0.54   0
  -6   3  -7   76.31    2.21   0
  -9   5  -1    7.02    0.61   0
  -8   2  -2   12.46    0.92   0
  -7   1  -3   59.98    1.84   0
  -5   5  -9    3.54    0.60   0
  -5   6  -9    4.49    0.68   0
  -9   6  -1    0.64    0.32   0
  -8   7  -4    4.47    0.52   0
  -7   2  -5   13.01    0.99   0
  -6   4  -8    3.59    0.61   0
  -5   4  -9    7.43    0.78   0
  -8   3  -4   15.16    1.01   0
  -8   5  -5   10.36    0.81   0
  -8   6  -5    2.99    0.51   0
  -7   4  -7    0.85    0.51   0
  -7   6  -7    2.97    0.58   0
  -6   2  -7    3.73    0.65   0
  -6   7  -8    0.82    0.47   0
  -5   2  -8   68.43    2.03   0
  -9   5  -2   18.52    0.85   0
  -8   2  -3   12.55    0.93   0
  -7   1  -4  122.51    2.65   0
  -6   3  -8    6.91    0.76   0
  -5   3  -9   53.86    1.87   0
  -4   4 -10   28.72    1.35   0
  -9   4  -2    2.22    0.47   0
  -9   6  -2    2.94    0.40   0
  -7   7  -7   14.32    0.85   0
  -7   8  -6    5.42    0.53   0
  -6   1  -6   13.65    0.96   0
  -6   5  -9   31.78    1.44   0
  -5   5 -10   47.36    1.73   0
  -8   7  -5    6.34    0.55   0
  -7   2  -6    3.43    0.59   0
  -7   3  -7    3.67    0.61   0
  -6   4  -9    2.83    0.63   0
  -6   6  -9    3.69    0.61   0
  -5   4 -10    9.32    0.89   0
  -4   3 -10  113.50    2.61   0
  -9   5  -3   12.77    0.72   0
  -8   2  -4   11.03    0.89   0
  -8   5  -6   11.05    0.81   0
  -8   6  -6    0.61    0.39   0
  -7   1  -5    1.84    0.59   0
  -7   5  -8    4.59    0.66   0
  -7   6  -8    4.05    0.59   0
  -6   2  -8   13.36    1.02   0
  -5   2  -9   80.11    2.25   0
  -9   3  -2    7.56    0.66   0
  -9   4  -3    2.65    0.46   0
  -6   1  -7   10.41    0.89   0
  -6   3  -9    0.11    0.50   0
  -6   7  -9    1.58    0.48   0
  -5   3 -10   27.41    1.39   0
  -4   4 -11   29.24    1.40   0
  -7   2  -7    9.42    0.90   0
  -4   2 -10    1.89    0.51   0
  -8   2  -5    8.97    0.83   0
  -7   3  -8    3.44    0.61   0
  -7   7  -8   19.33    0.91   0
  -6   4 -10   11.71    0.97   0
  -5   5 -11    4.76    0.69   0
  -9   3  -3    5.54    0.58   0
  -9   4  -4    0.45    0.38   0
  -9   5  -4    6.90    0.55   0
  -8   5  -7   14.43    0.86   0
  -7   1  -6   31.49    1.45   0
  -7   5  -9    3.60    0.60   0
  -6   2  -9   37.09    1.62   0
  -6   6 -10    0.53    0.39   0
  -5   4 -11   25.74    1.34   0
  -4   3 -11   16.32    1.06   0
  -8   6  -7    8.61    0.64   0
  -7   4  -9    0.45    0.48   0
  -7   6  -9   12.86    0.83   0
  -6   1  -8    0.52    0.48   0
  -6   3 -10    8.80    0.89   0
  -5   1  -9   98.09    2.46   0
  -5   2 -10   14.38    1.02   0
  -8   1  -4   11.84    0.89   0
  -8   3  -7    4.70    0.65   0
  -7   2  -8   14.00    1.05   0
  -5   3 -11   51.49    1.87   0
  -9   3  -4    1.18    0.40   0
  -9   5  -5    1.08    0.33   0
  -7   1  -7  120.26    2.76   0
  -4   2 -11   47.82    1.76   0
  -9   4  -5   10.75    0.68   0
  -8   4  -8    2.26    0.50   0
  -7   0  -5    1.37    0.50   0
  -7   7  -9   24.92    0.94   0
  -6   0  -7   29.66    1.38   0
  -6   2 -10   37.15    1.62   0
  -6   5 -11   66.45    1.89   0
  -4   3 -12   47.97    1.79   0
  -8   1  -5   50.52    1.70   0
  -7   4 -10   13.88    0.95   0
  -7   5 -10   27.80    1.19   0
  -6   1  -9   32.73    1.53   0
  -6   6 -11    2.79    0.52   0
  -5   1 -10   24.68    1.33   0
  -5   2 -11    8.96    0.90   0
  -5   4 -12    2.06    0.57   0
  -9   3  -5    0.13    0.37   0
  -8   3  -8   22.00    1.11   0
  -7   6 -10    1.55    0.43   0
  -6   3 -11   11.06    0.91   0
  -5   3 -12    2.26    0.62   0
  -9   4  -6    2.78    0.44   0
  -7   0  -6    3.73    0.64   0
  -7   1  -8   95.37    2.47   0
  -7   3 -10    0.13    0.46   0
  -6   0  -8    1.40    0.53   0
  -5   0  -9    2.47    0.56   0
  -4   1 -11    3.47    0.62   0
  -4   2 -12   22.25    1.28   0
  -3   2 -12    5.28    0.70   0
  -8   4  -9    7.16    0.65   0
  -8   5  -9    6.63    0.57   0
  -6   1 -10   43.75    1.76   0
  -6   2 -11    0.57    0.45   0
  -6   4 -12    7.69    0.78   0
  -6   5 -12    4.43    0.61   0
  -5   1 -11   16.67    1.15   0
  -5   2 -12   23.26    1.33   0
  -4   3 -13    4.04    0.69   0
  -9   3  -6    0.56    0.35   0
  -8   2  -8    6.95    0.73   0
  -8   3  -9   18.34    0.99   0
  -7   0  -7   10.59    0.93   0
  -7   1  -9  120.48    2.76   0
  -7   4 -11   10.07    0.80   0
  -7   5 -11    9.83    0.73   0
  -6   6 -12   16.15    0.86   0
  -7   3 -11    0.67    0.48   0
  -5   0 -10    0.10    0.44   0
  -5   3 -13   11.75    0.98   0
  -3   1 -12   24.27    1.26   0
  -6  -1  -7   10.85    0.89   0
  -4   2 -13    3.76    0.69   0
  -9   3  -7    1.77    0.40   0
  -8   4 -10    7.21    0.61   0
  -7   0  -8    3.59    0.67   0
  -6   1 -11   17.60    1.15   0
  -5   1 -12  104.70    2.70   0
  -4   0 -11    2.88    0.58   0
  -9   2  -6    3.70    0.48   0
  -8   1  -8    1.09    0.51   0
  -7   2 -11   10.25    0.88   0
  -6   0 -10   29.26    1.47   0
  -6   4 -13    2.69    0.56   0
  -6   5 -13    2.07    0.48   0
  -5  -1  -9   97.01    2.42   0
  -5   2 -13   15.53    1.08   0
  -4   3 -14    3.08    0.66   0
  -7   4 -12    0.42    0.40   0
  -7   5 -12    1.36    0.40   0
  -6  -1  -8    0.67    0.48   0
  -6   3 -13   19.49    1.12   0
  -5   4 -14    2.04    0.55   0
  -7   0  -9    1.10    0.56   0
  -7   3 -12    6.89    0.70   0
  -4   1 -13    4.91    0.69   0
  -4   2 -14   58.87    2.02   0
  -9   2  -7    5.72    0.54   0
  -6   1 -12    6.53    0.76   0
  -6   2 -13   11.03    0.93   0
  -5   1 -13  362.91    4.96   0
  -4   0 -12   37.42    1.60   0
  -3   0 -12    2.41    0.51   0
  -8   1  -9    7.93    0.74   0
  -8   2 -10   44.42    1.42   0
  -7  -1  -7  119.13    2.69   0
  -7   1 -11    0.11    0.47   0
  -7   2 -12    2.66    0.57   0
  -6  -1  -9   34.45    1.56   0
  -5  -1 -10   25.46    1.32   0
  -5   0 -12   10.28    0.99   0
  -8   3 -11   43.37    1.27   0
  -6   4 -14    2.79    0.52   0
  -4  -1 -11    3.22    0.61   0
  -7  -1  -8   96.63    2.46   0
  -7   4 -13   32.93    1.12   0
  -6   5 -14   31.16    1.07   0
  -4   0 -13    5.34    0.76   0
  -4   1 -14   40.01    1.73   0
  -3   0 -13    0.28    0.46   0
  -3   1 -14   17.30    1.17   0
  -8   0  -8   29.18    1.25   0
  -7   3 -13    1.18    0.44   0
  -6  -1 -10   44.32    1.78   0
  -5   3 -15    0.63    0.49   0
  -4   2 -15    0.53    0.54   0
  -8   2 -11    1.21    0.41   0
  -7   1 -12    1.43    0.52   0
  -6  -2  -7    3.58    0.62   0
  -6   0 -12   17.66    1.14   0
  -6   2 -14    6.15    0.72   0
  -5   0 -13   12.29    1.06   0
  -5   1 -14    6.08    0.76   0
  -2   0 -13  284.04    4.16   0
  -7  -1  -9  124.19    2.77   0
  -7   0 -11    1.22    0.53   0
  -7   2 -13    3.14    0.55   0
  -5   2 -15   11.00    0.93   0
  -4  -1 -12   17.81    1.14   0
  -3  -1 -12   23.04    1.27   0
  -8   0  -9    5.83    0.65   0
  -6  -2  -8   13.62    1.02   0
  -6  -1 -11   18.04    1.21   0
  -5  -1 -12  103.00    2.70   0
  -4  -2 -10    1.50    0.51   0
  -4   0 -14  186.94    3.64   0
  -4   1 -15   32.71    1.58   0
  -3   0 -14   -0.03    0.50   0
  -3   1 -15   18.52    1.23   0
  -6   1 -14    3.97    0.66   0
  -6   3 -15   17.88    0.94   0
  -6   4 -15    0.91    0.38   0
  -5  -2 -10   14.57    1.07   0
  -8   1 -11    4.81    0.56   0
  -7   1 -13    1.44    0.48   0
  -7   3 -14    5.66    0.55   0
  -6  -2  -9   38.19    1.63   0
  -5   0 -14    6.00    0.83   0
  -5   1 -15    1.76    0.61   0
  -4  -1 -13    4.61    0.76   0
  -2   0 -14   24.97    1.34   0
  -8   2 -12    1.49    0.38   0
  -7   0 -12    0.62    0.49   0
  -6   2 -15    0.07    0.42   0
  -5   3 -16    0.09    0.41   0
  -4  -2 -11   47.46    1.81   0
  -7   2 -14   10.88    0.73   0
  -6  -1 -12    7.25    0.80   0
  -5  -2 -11    9.03    0.92   0
  -5  -1 -13  361.18    4.98   0
  -5   2 -16    2.36    0.56   0
  -4   0 -15    0.09    0.54   0
  -3   0 -15    1.86    0.63   0
  -2  -1 -13   12.65    0.99   0
  -6  -2 -10   37.38    1.63   0
  -3   1 -16   58.11    2.03   0
  -7  -1 -11   -0.01    0.45   0
  -6   0 -14   11.15    0.92   0
  -6   1 -15    0.53    0.46   0
  -5  -3  -8   28.80    1.38   0
  -4  -2 -12   23.02    1.31   0
  -4  -1 -14   38.34    1.70   0
  -3  -2 -12    5.00    0.72   0
  -3  -1 -14   17.04    1.16   0
  -2   0 -15   55.04    1.99   0
  -8   1 -12    1.50    0.39   0
  -7   0 -13    1.70    0.51   0
  -7   1 -14    2.97    0.50   0
  -5  -2 -12   23.64    1.37   0
  -5  -1 -14    6.32    0.83   0
  -5   1 -16   22.57    1.21   0
  -2  -1 -14   24.00    1.35   0
  -7   5   0   30.09    1.29   0
  -5   5  -3    7.19    0.71   0
  -5   7  -2   69.78    2.07   0
  -4   9   0    1.69    0.53   0
  -8   7   6   24.76    0.92   0
  -5  10   5    6.02    0.60   0
  -4  10   3    5.04    0.63   0
  -3   7  -3   30.83    1.35   0
  -3   8  -2   78.83    2.17   0
  -7   6   1    6.60    0.72   0
  -7   8   4    8.59    0.70   0
  -6   6  -1   27.94    1.34   0
  -6   7   0   13.52    0.98   0
  -3   9   0    6.34    0.73   0
  -8   7   7    2.84    0.42   0
  -5   6  -2   31.02    1.39   0
  -5   8   0   26.23    1.33   0
  -5  10   6   72.78    1.65   0
  -4   6  -3   13.05    0.89   0
  -4   8  -1   50.97    1.81   0
  -4  10   4    6.26    0.67   0
  -8   6   5    7.60    0.66   0
  -7   5   1   24.57    1.23   0
  -7   8   5    1.94    0.47   0
  -6   5  -1   11.84    0.89   0
  -5   7  -1   26.35    1.34   0
  -5  10   7   13.09    0.74   0
  -5  10   8    0.71    0.34   0
  -4   7  -2   33.69    1.45   0
  -4   9   1    2.78    0.55   0
  -7   7   3    1.02    0.48   0
  -6   9   5    0.23    0.34   0
  -4  10   5    1.35    0.47   0
  -3   8  -1   71.40    2.09   0
  -3   9   1    0.45    0.46   0
  -7   6   2    3.95    0.63   0
  -7   8   6   18.96    0.94   0
  -6   6   0    7.15    0.79   0
  -6   7   1    2.37    0.60   0
  -6   9   6   12.25    0.80   0
  -5   8   1    5.73    0.76   0
  -5   9   3   11.12    0.86   0
  -4  10   6    8.76    0.73   0
  -3   7  -2   30.75    1.36   0
  -4   8   0   78.80    2.23   0
  -4   9   2    1.71    0.49   0
  -7   7   4    2.32    0.55   0
  -6   9   7    7.11    0.65   0
  -5   7   0   24.28    1.31   0
  -5   9   4   21.44    1.17   0
  -4   7  -1   11.10    0.92   0
  -3   9   2    1.95    0.56   0
  -8   6   7    1.46    0.43   0
  -7   5   2   10.38    0.86   0
  -7   6   3    1.27    0.50   0
  -6   5   0   18.10    1.09   0
  -6   9   8   10.05    0.70   0
  -6   9   9    1.22    0.38   0
  -4   9   3    2.80    0.62   0
  -3   8   0    2.50    0.53   0
  -7   7   5    3.35    0.63   0
  -7   8   9    0.67    0.35   0
  -7   8  10    1.40    0.35   0
  -6   6   1    5.60    0.74   0
  -5   8   2   24.99    1.31   0
  -5   9   5    0.90    0.51   0
  -4   8   1   47.21    1.79   0
  -3   7  -1    1.64    0.49   0
  -8   6   8    1.48    0.39   0
  -6   8   5   38.82    1.54   0
  -5   7   1   14.97    1.08   0
  -5   9   6   17.98    1.07   0
  -4   7   0   10.56    0.91   0
  -4   9   4   20.89    1.20   0
  -3   8   1    7.05    0.78   0
  -8   6  10    0.70    0.35   0
  -7   5   3    3.78    0.63   0
  -7   6   4    2.60    0.59   0
  -7   7   6    9.71    0.82   0
  -6   5   1    0.58    0.45   0
  -6   7   3   21.88    1.26   0
  -5   8   3   61.79    2.02   0
  -4   8   2   33.93    1.55   0
  -6   6   2   10.81    0.95   0
  -6   8   6   31.19    1.39   0
  -5   9   7    6.46    0.68   0
  -3   7   0   23.47    1.22   0
  -8   5   8    1.84    0.47   0
  -7   7   7    1.98    0.54   0
  -5   7   2    2.37    0.61   0
  -5   8   4   10.19    0.96   0
  -5   9   8    5.15    0.66   0
  -7   5   4    0.74    0.52   0
  -7   6   5    7.92    0.82   0
  -7   7   8    3.43    0.57   0
  -6   7   4    3.45    0.67   0
  -6   8   7   20.11    1.14   0
  -5   6   1   27.05    1.36   0
  -5   9   9   33.50    1.28   0
  -5   9  10   42.72    1.39   0
  -5   9  11   12.19    0.77   0
  -4   7   1   11.78    0.95   0
  -4   8   3   27.40    1.42   0
  -3   8   2    7.62    0.77   0
  -8   5   9    4.71    0.58   0
  -6   8   8   14.29    0.96   0
  -4   9   7   81.69    2.20   0
  -8   5  10    1.40    0.43   0
  -7   7   9    3.41    0.57   0
  -6   5   2    2.53    0.57   0
  -6   6   3    5.05    0.73   0
  -6   7   5    0.54    0.51   0
  -5   8   5    4.93    0.75   0
  -3   7   1   68.40    2.03   0
  -8   5  12   17.83    0.80   0
  -7   4   4   33.35    1.42   0
  -7   7  10   25.12    1.10   0
  -7   7  11   10.57    0.73   0
  -6   8  10    2.75    0.55   0
  -6   8  11   20.31    1.00   0
  -6   8  12   13.29    0.78   0
  -5   7   3   17.51    1.15   0
  -4   8   4   29.66    1.48   0
  -4   9   8   71.35    2.03   0
  -3   8   3   14.42    1.05   0
  -7   5   5   10.02    0.90   0
  -5   6   2    2.13    0.57   0
  -5   8   6   14.38    1.09   0
  -4   7   2   11.73    0.93   0
  -4   9   9    7.16    0.72   0
  -4   9  10   31.87    1.31   0
  -6   6   4    1.58    0.58   0
  -6   7   6    9.07    0.91   0
  -6   5   3    8.51    0.84   0
  -5   7   4    6.37    0.77   0
  -5   8   7   10.54    0.96   0
  -4   8   5    2.17    0.63   0
  -3   7   2   48.04    1.74   0
  -3   8   4    4.70    0.67   0
  -7   4   5   28.64    1.35   0
  -7   5   6   26.97    1.36   0
  -6   7   7    1.49    0.59   0
  -4   7   3    1.66    0.55   0
  -7   6   9    2.15    0.58   0
  -6   6   5    4.41    0.73   0
  -5   6   3    4.51    0.70   0
  -5   7   5   30.36    1.53   0
  -5   8   9   10.73    0.94   0
  -5   8  14    4.91    0.54   0
  -4   8   6   78.19    2.34   0
  -3   8   5   36.83    1.61   0
  -7   5   7   35.76    1.58   0
  -7   6  10    7.45    0.76   0
  -7   6  14   19.62    0.86   0
  -6   5   4    4.83    0.71   0
  -5   8  10   23.24    1.24   0
  -5   8  13    3.34    0.55   0
  -7   4   6    2.01    0.61   0
  -7   6  11    0.77    0.47   0
  -7   6  12    2.43    0.51   0
  -7   6  13    3.62    0.52   0
  -5   8  11    5.48    0.70   0
  -5   8  12   17.10    0.97   0
  -4   7   4   25.94    1.39   0
  -4   8   7   11.88    1.04   0
  -3   7   3  105.47    2.56   0
  -6   6   6    0.18    0.51   0
  -6   7  10   14.56    1.04   0
  -6   7  13   22.95    1.09   0
  -5   6   4    1.44    0.54   0
  -5   7   6  111.02    2.83   0
  -4   8   8   92.90    2.52   0
  -3   8   6   83.73    2.37   0
  -7   5   8    9.51    0.90   0
  -6   7  11    4.57    0.63   0
  -6   7  12   22.16    1.14   0
  -4   8  14   11.13    0.78   0
  -7   4   7   27.67    1.40   0
  -6   5   5   10.04    0.94   0
  -5   7   7    8.59    0.94   0
  -4   7   5   16.60    1.16   0
  -4   8   9  111.33    2.70   0
  -4   8  13    2.46    0.54   0
  -3   7   4   86.38    2.35   0
  -7   5   9    3.06    0.64   0
  -5   7  16   26.14    1.01   0
  -4   8  11    5.17    0.73   0
  -4   8  12    6.84    0.76   0
  -7   5  15    0.19    0.35   0
  -6   6   8   15.39    1.15   0
  -5   6   5    0.23    0.40   0
  -5   7   8   22.44    1.36   0
  -4   7   6   22.01    1.32   0
  -7   4   8   48.22    1.79   0
  -7   5  11   43.46    1.62   0
  -7   5  12    8.60    0.83   0
  -7   5  13    5.63    0.70   0
  -7   5  14    6.27    0.63   0
  -6   5   6   37.13    1.65   0
  -6   6  16   39.69    1.24   0
  -5   7   9   90.25    2.55   0
  -5   7  15    4.32    0.59   0
  -4   7  17    1.17    0.41   0
  -3   7   5  142.98    3.04   0
  -6   4   5   10.61    0.90   0
  -6   6   9   27.60    1.43   0
  -5   6   6   41.33    1.76   0
  -5   7  10  120.14    2.89   0
  -5   7  14   32.56    1.35   0
  -7   4   9   81.43    2.29   0
  -6   6  10    3.54    0.72   0
  -6   6  15   24.09    1.10   0
  -5   7  12   29.93    1.44   0
  -4   7   7    4.05    0.67   0
  -7   4  16    1.44    0.38   0
  -6   6  12    0.11    0.50   0
  -6   6  13    3.91    0.66   0
  -6   6  14    2.16    0.54   0
  -4   7   8   17.45    1.22   0
  -4   7  16    3.74    0.55   0
  -3   7   6  155.38    3.19   0
  -7   4  10    5.30    0.74   0
  -5   6   7    4.46    0.69   0
  -4   6   5    6.29    0.72   0
  -7   4  15    3.08    0.51   0
  -6   4   6    5.22    0.72   0
  -6   5   8   27.21    1.47   0
  -6   5  17    0.82    0.39   0
  -5   6  17    7.09    0.64   0
  -4   7   9   54.77    2.03   0
  -4   7  15   14.04    0.95   0
  -3   7   7   24.02    1.34   0
  -7   3   9   17.26    1.11   0
  -7   4  13    1.49    0.53   0
  -7   4  14    0.13    0.42   0
  -5   6   8    0.86    0.49   0
  -4   7  10    4.56    0.77   0
  -4   7  14    2.44    0.60   0
  -6   5   9   97.52    2.66   0
  -6   5  16    0.30    0.42   0
  -5   5   6  118.81    2.81   0
  -5   6   9   24.27    1.43   0
  -5   6  16    2.23    0.54   0
  -4   6   6   52.91    1.90   0
  -4   7  11    4.29    0.69   0
  -3   7   8  104.19    2.68   0
  -7   3  10   10.28    0.91   0
  -6   4   7   17.72    1.16   0
  -6   5  10    0.73    0.57   0
  -4   6  18    1.39    0.42   0
  -3   7   9  102.00    2.68   0
  -7   3  11   16.28    1.12   0
  -6   5  15    4.56    0.66   0
  -5   6  10   21.07    1.31   0
  -5   6  11   31.27    1.59   0
  -5   6  15   -0.02    0.45   0
  -4   6   7   24.27    1.36   0
  -3   7  10   24.59    1.39   0
  -7   2  17   17.10    0.80   0
  -7   3  15   14.04    0.88   0
  -6   4   8   33.76    1.57   0
  -6   5  14    3.31    0.65   0
  -5   5   7   29.27    1.48   0
  -5   6  12    7.44    0.89   0
  -5   6  14    2.51    0.56   0
  -4   6  17    1.66    0.49   0
  -3   7  11   14.06    1.10   0
  -3   7  12   66.54    2.15   0
  -7   3  13    0.65    0.47   0
  -7   3  14    1.05    0.47   0
  -5   5  18    1.81    0.46   0
  -4   6   8   29.11    1.50   0
  -6   4   9   68.21    2.22   0
  -5   5   8    3.78    0.70   0
  -4   6  16    5.74    0.72   0
  -5   5  17   12.01    0.89   0
  -4   5  19    2.50    0.47   0
  -4   6   9   54.83    2.01   0
  -7   2  12    3.42    0.67   0
  -7   2  14   18.88    1.08   0
  -7   2  15   26.42    1.15   0
  -6   4  10   19.65    1.28   0
  -5   5   9   33.47    1.62   0
  -4   6  10   16.36    1.20   0
  -4   6  15   10.60    0.94   0
  -6   3   8   12.80    0.99   0
  -6   3  18   16.20    0.91   0
  -6   4  11   12.83    1.08   0
  -5   4  19    0.01    0.38   0
  -5   5  10   12.84    1.09   0
  -5   5  16   29.56    1.38   0
  -4   6  11   34.32    1.63   0
  -4   6  12   15.15    1.18   0
  -4   6  13    5.79    0.82   0
  -3   6   8   11.91    0.98   0
  -6   4  12    1.85    0.62   0
  -6   4  13    3.31    0.70   0
  -5   5  11   10.88    1.03   0
  -5   5  15    6.85    0.83   0
  -4   5  18    1.34    0.48   0
  -3   6  16    0.10    0.47   0
  -6   2  19   10.74    0.67   0
  -6   3   9   50.64    1.86   0
  -5   5  12   12.98    1.11   0
  -5   5  13    5.43    0.82   0
  -5   5  14    5.08    0.78   0
  -3   6   9   53.86    1.93   0
  -6   3  17   14.30    0.94   0
  -5   3  20    6.25    0.56   0
  -5   4  18   35.07    1.37   0
  -4   4  20    1.61    0.37   0
  -3   6  10    8.41    0.89   0
  -3   6  14    4.20    0.71   0
  -6   3  10    9.86    0.94   0
  -4   5  17    2.96    0.62   0
  -3   6  11   25.19    1.39   0
  -3   6  12   44.98    1.84   0
  -3   6  13    9.69    0.96   0
  -6   2  18   14.70    0.90   0
  -6   3  11    3.62    0.69   0
  -6   3  16    2.59    0.60   0
  -4   5   9   69.75    2.22   0
  -3   5  18    4.34    0.64   0
  -6   1  19    4.24    0.48   0
  -6   3  12   22.11    1.33   0
  -6   3  14    0.54    0.53   0
  -5   3  19   13.50    0.86   0
  -4   4  19    0.91    0.46   0
  -4   5  10   16.99    1.19   0
  -4   5  16    5.64    0.73   0
  -6   2   9   11.15    0.91   0
  -6   3  13    1.57    0.59   0
  -5   4  10   28.94    1.50   0
  -4   5  11    5.60    0.80   0
  -4   5  15   23.50    1.37   0
  -3   4  20   14.39    0.85   0
  -6   2  17    0.26    0.46   0
  -5   2  20    1.56    0.42   0
  -5   4  11    2.74    0.68   0
  -5   4  15    5.41    0.81   0
  -4   5  12   14.35    1.14   0
  -4   5  13   20.78    1.34   0
  -4   5  14   41.25    1.77   0
  -3   5  17    4.30    0.69   0
  -6   1  18    2.53    0.53   0
  -6   2  10   28.50    1.40   0
  -6   2  16   18.53    1.16   0
  -5   3  18    6.97    0.76   0
  -5   4  12   29.42    1.53   0
  -5   4  13   30.67    1.59   0
  -5   4  14    0.77    0.49   0
  -6   2  11    6.90    0.82   0
  -4   3  20    3.05    0.52   0
  -3   3  21   11.54    0.73   0
  -6   2  12   40.55    1.72   0
  -6   2  13  108.67    2.76   0
  -6   2  14    2.11    0.63   0
  -5   3  17   25.49    1.34   0
  -4   2  21    0.63    0.36   0
  -4   4  17    0.71    0.55   0
  -3   4  19    0.88    0.42   0
  -3   5  10    8.36    0.86   0
  -3   5  15    7.66    0.88   0
  -6   0  18    4.77    0.58   0
  -6   1  17    2.12    0.54   0
  -5   2  19    1.52    0.49   0
  -3   5  11   14.01    1.09   0
  -3   5  13   22.70    1.38   0
  -3   5  14    0.78    0.55   0
  -5   1  20    1.99    0.45   0
  -5   3  10    7.90    0.84   0
  -4   3  19    0.70    0.49   0
  -4   4  16    3.78    0.73   0
  -3   4  18    5.55    0.74   0
  -6   1  16   13.88    1.01   0
  -5   3  11   14.16    1.10   0
  -5   3  15   15.47    1.17   0
  -4   4  10    1.11    0.49   0
  -4   4  15    8.83    0.96   0
  -3   3  20    1.95    0.51   0
  -6   0  17    8.56    0.75   0
  -6   1  11    0.70    0.49   0
  -6   1  12  167.52    3.29   0
  -6   1  15   28.08    1.40   0
  -5   2  18    6.42    0.76   0
  -5   3  12    3.58    0.72   0
  -5   3  14    3.59    0.73   0
  -4   4  11   24.03    1.34   0
  -4   4  12   45.02    1.86   0
  -4   4  13   12.57    1.09   0
  -4   4  14   26.06    1.48   0
  -6   1  13   19.84    1.24   0
  -6   1  14   19.44    1.23   0
  -5   0  20    1.41    0.41   0
  -5   1  19    2.62    0.54   0
  -4   1  21    6.63    0.61   0
  -4   2  20    0.50    0.42   0
  -4   3  18    5.22    0.74   0
  -6   0  16   40.96    1.54   0
  -3   2  21    5.37    0.60   0
  -3   4  16    8.39    0.92   0
  -2   3  20   31.81    1.30   0
  -5  -1  20    1.79    0.42   0
  -3   3  19    1.93    0.56   0
  -6   0  14  153.94    3.08   0
  -5   1  18    5.76    0.73   0
  -4   2  19    0.35    0.48   0
  -3   4  15   26.18    1.46   0
  -2   4  17    0.42    0.51   0
  -5   0  19    4.92    0.63   0
  -5   2  11  201.40    3.61   0
  -5   2  15   20.39    1.31   0
  -4   0  21    9.16    0.68   0
  -4   3  16    2.00    0.57   0
  -3   4  12  128.61    2.99   0
  -3   4  13  133.83    3.11   0
  -3   4  14   24.47    1.42   0
  -2   2  21   10.38    0.78   0
  -5   2  12  156.20    3.28   0
  -5   2  13   24.65    1.41   0
  -5   2  14    8.24    0.88   0
  -4   1  20    5.16    0.64   0
  -2   1  22   11.88    0.73   0
  -2   3  19    1.35    0.55   0
  -2   4  16    1.03    0.50   0
  -5  -1  19    2.66    0.53   0
  -4   3  12  115.02    2.84   0
  -4   3  13   12.11    1.05   0
  -4   3  14   47.64    1.93   0
  -3   1  21    5.22    0.62   0
  -2   4  15    0.79    0.54   0
  -5   0  18    0.12    0.47   0
  -5   1  16   11.05    0.99   0
  -4  -1  21    6.81    0.59   0
  -3   3  17    5.48    0.80   0
  -4   1  19    4.31    0.68   0
  -4   2  17    0.39    0.55   0
  -3   2  19   10.80    0.94   0
  -2   2  20   45.13    1.60   0
  -2   4  12   17.89    1.14   0
  -2   4  13    2.81    0.63   0
  -5   1  15    9.49    0.96   0
  -4   0  20    9.92    0.80   0
  -3   3  16    1.51    0.61   0
  -2   0  22    7.01    0.61   0
  -5  -1  18    5.44    0.68   0
  -5   1  12   40.38    1.67   0
  -5   1  13   26.28    1.41   0
  -5   1  14    4.20    0.74   0
  -4   2  16    5.02    0.79   0
  -3   1  20   27.75    1.29   0
  -3   3  15   36.73    1.70   0
  -2   1  21    5.22    0.64   0
  -2   3  17   31.07    1.52   0
  -5  -2  18    6.00    0.67   0
  -4   2  15    1.34    0.60   0
  -3   0  21    0.08    0.34   0
  -3   3  14   53.00    1.99   0
  -1   0  22    0.04    0.39   0
  -5   0  16    0.17    0.51   0
  -4  -1  20    5.42    0.64   0
  -4   0  19    4.63    0.68   0
  -4   2  14   17.93    1.23   0
  -3   3  13   23.37    1.34   0
  -1   1  21   18.33    0.99   0
  -5   0  15   57.61    2.03   0
  -4   1  17    1.41    0.60   0
  -4   2  13   18.05    1.21   0
  -3   2  17   16.69    1.20   0
  -2  -1  22   11.83    0.73   0
  -2   3  16   10.01    0.92   0
  -5   0  14    4.78    0.74   0
  -4  -3  20    2.79    0.43   0
  -4  -2  20    0.34    0.38   0
  -2   1  20   14.29    0.99   0
  -2   3  15    9.42    0.94   0
  -5  -1  16   11.30    0.96   0
  -5   0  12   26.40    1.33   0
  -5   0  13   27.64    1.40   0
  -4   1  16   11.00    1.03   0
  -3   0  20    8.36    0.81   0
  -3   2  16    6.25    0.83   0
  -2   0  21   21.42    1.08   0
  -2   2  18    5.89    0.80   0
  -4  -1  19    4.59    0.67   0
  -2   3  14   28.96    1.43   0
  -1  -1  22   15.81    0.82   0
  -5  -1  15    9.80    0.93   0
  -4  -4  19    0.81    0.36   0
  -4   1  15   12.95    1.09   0
  -3  -3  21   11.52    0.70   0
  -3   1  18    0.73    0.56   0
  -3   2  15   35.23    1.66   0
  -1   0  21    2.58    0.54   0
  -1   1  20    1.32    0.46   0
  -5  -1  14    4.09    0.69   0
  -4  -2  19    0.42    0.45   0
  -2   2  17   26.70    1.41   0
  -5  -2  15   20.69    1.21   0
  -5  -1  12   37.46    1.54   0
  -5  -1  13   25.50    1.32   0
  -4  -3  19    0.79    0.41   0
  -4   1  13    1.88    0.57   0
  -3  -1  20   28.27    1.26   0
  -3   0  19    4.97    0.68   0
  -3   1  17   19.58    1.28   0
  -3   2  14   53.45    1.95   0
  -2   0  20   22.33    1.20   0
  -4   0  16    0.21    0.52   0
  -3   2  13   54.42    1.91   0
  -2   2  16   19.96    1.27   0
  -1   2  17    2.82    0.65   0
  -5  -2  14    8.42    0.84   0
  -3  -2  20    1.41    0.50   0
  -2  -2  21    9.99    0.76   0
  -2   1  18   28.03    1.46   0
  -4  -2  18    2.53    0.59   0
  -4  -1  17    1.26    0.58   0
  -4   0  15   11.32    1.02   0
  -3  -4  20   14.10    0.77   0
  -3  -3  20    1.95    0.47   0
  -3  -1  19   22.76    1.25   0
  -3   0  18    0.11    0.51   0
  -3   1  16    3.61    0.66   0
  -2   2  15    8.30    0.89   0
  -1  -1  21   18.65    0.99   0
  -1   0  20    2.24    0.58   0
  -4  -4  18    3.90    0.53   0
  -4  -3  18    5.27    0.66   0
  -2  -3  21   66.88    1.64   0
  -2  -1  20   14.72    1.00   0
  -1   2  16    0.76    0.52   0
   0  -1  21    1.21    0.40   0
  -4  -1  16   11.19    1.00   0
  -4   0  14    2.25    0.55   0
  -3   1  15   72.79    2.28   0
  -2   1  17   62.93    2.14   0
  -2   2  14   21.46    1.23   0
  -1   1  18    4.56    0.73   0
  -4  -2  17    0.58    0.52   0
  -4   0  13   36.88    1.58   0
  -3  -5  19    0.35    0.35   0
  -3  -2  19   11.15    0.91   0
  -3   0  17   21.68    1.30   0
  -3   1  14   38.78    1.66   0
  -1  -2  21    0.99    0.45   0
  -1   2  15   16.51    1.11   0
  -4  -1  15   14.05    1.08   0
  -3  -1  18    0.76    0.55   0
  -2  -2  20   45.30    1.60   0
  -1  -1  20    1.45    0.53   0
   0  -2  21    0.67    0.43   0
  -4  -4  17    0.63    0.41   0
  -3  -4  19    0.89    0.48   0
  -3  -3  19    2.03    0.55   0
  -3   0  16   11.31    1.02   0
  -2   0  18    5.04    0.72   0
  -2   1  16    1.53    0.51   0
  -1  -3  21   13.92    0.80   0
  -1   1  17    0.45    0.51   0
  -1   2  14   24.21    1.27   0
  -4  -1  14    1.14    0.54   0
  -2  -3  20   33.35    1.34   0
   0  -3  21    2.00    0.45   0
   0  -1  20    3.95    0.65   0
  -3  -1  17   19.66    1.26   0
  -3   0  15   35.44    1.62   0
  -2  -4  20   47.64    1.44   0
  -2   1  15    1.60    0.54   0
  -4  -3  16    2.24    0.58   0
  -4  -2  15    1.29    0.55   0
  -4  -1  13    1.60    0.53   0
  -2   0  17  213.97    3.83   0
  -1   0  18    4.99    0.75   0
  -1   1  16   74.06    2.24   0
  -3  -5  18    4.09    0.55   0
  -3   0  14   37.07    1.61   0
  -2  -1  18   27.65    1.44   0
  -2   1  14   20.16    1.19   0
  -4  -3  15    8.94    0.87   0
  -4  -2  14   19.66    1.20   0
  -3  -4  18    5.74    0.70   0
  -3  -1  16    3.78    0.71   0
  -1  -5  20   47.51    1.30   0
  -1  -3  20   22.48    1.14   0
   0  -2  20   14.67    0.97   0
   0   0  18   39.17    1.63   0
  -4  -4  15    8.88    0.85   0
  -3  -6  17    2.88    0.45   0
  -2  -5  19    5.95    0.61   0
  -2  -3  19    1.46    0.56   0
  -2   0  16    0.31    0.41   0
  -1  -4  20   84.58    1.94   0
  -1   0  17    6.09    0.80   0
  -4  -2  13   19.26    1.15   0
  -3  -1  15   77.45    2.33   0
  -2  -1  17   63.26    2.13   0
   0  -3  20   25.66    1.18   0
   1  -3  20    0.14    0.39   0
  -4  -3  14   50.20    1.80   0
  -3  -3  17    5.68    0.77   0
  -2  -2  18    5.87    0.78   0
  -2   0  15   15.39    1.09   0
  -1  -1  18    4.78    0.74   0
   0  -4  20    8.22    0.70   0
   0   0  17   65.40    2.09   0
  -4  -4  14   27.77    1.32   0
  -3  -5  17    4.15    0.60   0
  -3  -2  16    6.87    0.79   0
  -2  -6  18    9.92    0.71   0
  -1  -6  19   11.95    0.69   0
  -1   0  16    6.00    0.78   0
   1  -4  20    1.48    0.42   0
  -4  -3  13   12.99    0.96   0
  -3  -1  14   41.02    1.65   0
  -2  -7  17    4.35    0.48   0
  -2   0  14   12.24    0.95   0
  -1  -3  19   26.11    1.31   0
   0  -2  19   24.14    1.25   0
   0  -1  18   25.64    1.36   0
  -3  -3  16    1.60    0.58   0
  -3  -2  15   38.37    1.67   0
  -2  -5  18    3.61    0.59   0
  -2  -2  17   28.21    1.45   0
  -2  -1  16    1.56    0.51   0
  -1  -5  19   58.06    1.63   0
  -1  -4  19   22.60    1.17   0
  -1  -1  17    0.30    0.51   0
  -1  -2  18   15.97    1.09   0
  -1   0  15   13.32    1.00   0
   0  -6  19   93.03    1.76   0
   0  -3  19   11.39    0.92   0
   0   0  16   34.94    1.54   0
  -3  -4  16    9.31    0.88   0
   1  -3  19    1.41    0.53   0
   2  -5  19   26.31    0.97   0
  -3  -3  15   40.05    1.68   0
  -2  -3  17   33.57    1.56   0
  -2  -1  15    1.51    0.48   0
   0  -5  19   10.69    0.79   0
   0  -4  19    5.88    0.71   0
   0  -2  18    1.73    0.60   0
   0  -1  17    0.10    0.48   0
  -3  -6  15    1.89    0.47   0
  -2  -6  17    2.63    0.52   0
  -2  -2  16   20.73    1.24   0
  -1  -6  18    4.72    0.58   0
  -1  -1  16   74.24    2.24   0
   0   0  15    2.89    0.59   0
   1  -5  19    2.98    0.51   0
   1  -4  19    5.21    0.64   0
  -3  -5  15    8.34    0.84   0
  -3  -4  15   28.66    1.41   0
  -2  -7  16    2.79    0.47   0
  -2  -5  17    9.64    0.87   0
  -2  -1  14   20.28    1.18   0
  -1  -5  18   15.57    1.00   0
  -1  -4  18   11.26    0.95   0
  -1  -2  17    2.73    0.57   0
  -1  -7  17   17.31    0.87   0
  -2  -3  16   10.97    0.98   0
  -2  -2  15    8.74    0.88   0
  -1  -1  15   84.54    2.33   0
   0  -2  17   39.26    1.67   0
   0  -1  16    3.26    0.59   0
  -3  -4  14   26.71    1.35   0
  -2  -6  16    1.19    0.50   0
  -1  -3  17    1.65    0.52   0
  -1  -2  16    0.74    0.51   0
   0  -4  18   14.68    1.05   0
   1  -2  17   15.22    1.09   0
   2  -6  18    3.02    0.46   0
   2  -4  18    5.14    0.65   0
  -3  -5  14    0.74    0.49   0
  -3  -3  13   25.39    1.29   0
  -2  -4  16    1.10    0.55   0
  -1  -6  17    3.05    0.58   0
   0  -5  18   25.58    1.20   0
   1  -6  18    1.21    0.43   0
   1  -4  18   16.53    1.06   0
   2  -5  18    5.97    0.64   0
  -2  -7  15   23.01    1.07   0
  -2  -3  15   10.13    0.95   0
  -2  -2  14   21.80    1.23   0
  -1  -5  17   18.11    1.14   0
  -1  -4  17    1.00    0.48   0
   0  -1  15    0.17    0.42   0
  -3  -4  13  146.25    2.95   0
   0  -8  16   22.25    0.89   0
   0  -2  16   11.25    0.97   0
  -3  -5  13   24.50    1.26   0
  -2  -4  15    0.91    0.53   0
  -1  -8  15    8.03    0.64   0
  -1  -7  16    2.76    0.53   0
  -1  -3  16    1.66    0.52   0
   1  -7  17    2.60    0.46   0
   1  -3  17    4.13    0.71   0
   3  -6  17    1.61    0.41   0
  -2  -5  15   11.04    0.96   0
   0  -6  17   20.63    1.10   0
   0  -4  17   39.29    1.65   0
   1  -2  16   11.97    0.98   0
  -3  -4  12  144.29    2.84   0
  -2  -7  14   11.57    0.87   0
  -2  -3  14   31.31    1.44   0
  -1  -6  16    3.24    0.63   0
  -1  -4  16    9.59    0.93   0
   0  -5  17   59.79    1.90   0
   0  -1  14   27.42    1.30   0
   1  -8  16    2.79    0.42   0
   2  -6  17    0.23    0.39   0
   2  -4  17    2.16    0.58   0
  -3  -5  12  239.07    3.63   0
  -1  -9  13    4.06    0.46   0
  -1  -5  16    4.01    0.70   0
  -1  -2  14   24.89    1.27   0
   0  -3  16  129.43    2.95   0
   0  -2  15   12.06    0.97   0
   1  -6  17    0.11    0.43   0
   1  -5  17    6.75    0.77   0
   2  -5  17    0.70    0.48   0
  -2  -4  14   43.98    1.73   0
  -1  -3  15    3.35    0.60   0
   0  -9  14    3.69    0.44   0
   0  -7  16    5.35    0.63   0
   3  -7  16    2.55    0.43   0
  -2  -6  14   26.27    1.32   0
  -2  -5  14   31.15    1.47   0
  -2  -3  13   48.28    1.72   0
  -1  -8  14    1.32    0.47   0
  -1  -7  15    2.93    0.58   0
   0  -8  15   20.07    0.93   0
   0  -4  16   25.91    1.40   0
   1  -3  16   86.60    2.38   0
   1  -2  15    2.68    0.60   0
  -1  -4  15   27.44    1.43   0
   0  -6  16   30.51    1.38   0
   0  -5  16  103.20    2.58   0
   1  -7  16    1.61    0.48   0
   2  -7  16    9.68    0.72   0
   3  -6  16    2.06    0.49   0
  -1  -6  15    5.52    0.75   0
  -1  -5  15    1.66    0.61   0
  -1  -3  14    0.35    0.44   0
   0  -3  15    3.18    0.64   0
   0  -2  14    8.88    0.82   0
   1  -9  14    7.58    0.57   0
   1  -4  16  324.12    4.55   0
   2  -4  16   50.97    1.79   0
  -2  -4  13    3.57    0.59   0
  -1  -9  12    9.96    0.68   0
   1  -8  15    1.72    0.44   0
   2  -8  15    0.45    0.35   0
   2  -6  16   48.92    1.60   0
   2  -5  16    8.58    0.83   0
  -2  -6  13   13.34    0.99   0
  -2  -5  13   14.84    1.05   0
   0  -7  15    2.22    0.55   0
   1  -3  15   23.39    1.31   0
   1  -2  14   85.43    2.27   0
  -2  -7  12   16.52    1.04   0
  -1  -8  13   19.95    1.04   0
  -1  -4  14   11.24    0.96   0
   0  -9  13    0.46    0.34   0
   0  -8  14   13.52    0.89   0
   0  -4  15    6.37    0.76   0
   3  -7  15   30.32    1.15   0
  -1  -6  14   42.35    1.71   0
   0  -6  15   13.75    1.03   0
   0  -5  15    3.06    0.67   0
   0  -3  14   30.93    1.43   0
   1  -7  15   14.97    0.96   0
  -2  -6  12   13.57    0.98   0
   1  -4  15  160.57    3.23   0
   2  -7  15    4.75    0.62   0
   2  -4  15    6.41    0.79   0
   3  -6  15    8.46    0.77   0
   1  -9  13   12.22    0.73   0
   1  -8  14    0.25    0.40   0
   1  -5  15  162.95    3.24   0
   1  -3  14    7.53    0.81   0
   2  -6  15   27.05    1.30   0
   2  -5  15   70.86    2.10   0
   3  -8  14    3.49    0.45   0
  -2  -7  11    0.45    0.49   0
  -1  -7  13   21.28    1.21   0
  -1  -4  13   52.26    1.82   0
   0  -4  14   15.28    1.09   0
   2  -9  13    3.32    0.46   0
   2  -8  14    3.58    0.54   0
  -1  -6  13    4.34    0.72   0
  -1  -5  13    9.62    0.91   0
   0  -8  13   12.12    0.88   0
   0  -6  14   42.76    1.72   0
   0  -5  14    1.63    0.59   0
   0  -3  13   80.30    2.16   0
   4  -8  13   26.51    0.98   0
  -2  -6  11   68.19    1.98   0
   0 -10  10    8.50    0.61   0
   1 -10  11    5.67    0.49   0
   1  -7  14    1.80    0.55   0
   1  -4  14   24.82    1.35   0
   3  -7  14   35.72    1.34   0
  -1  -9  10   15.29    0.89   0
   2  -7  14    2.49    0.57   0
   2  -4  14    4.31    0.71   0
   3  -6  14    0.19    0.45   0
   3  -5  14    1.51    0.55   0
  -1  -7  12    6.57    0.78   0
   0  -4  13    4.45    0.67   0
   1  -9  12    2.86    0.50   0
   1  -8  13   15.58    0.97   0
   1  -6  14    0.82    0.54   0
   1  -5  14  157.56    3.20   0
   1  -3  13   59.12    1.89   0
   2  -5  14    1.95    0.60   0
   3  -8  13    4.59    0.57   0
   4  -7  13    0.81    0.43   0
  -1  -6  12    0.79    0.51   0
  -1  -5  12    0.54    0.47   0
   2  -8  13    4.75    0.62   0
   3  -9  12    2.25    0.43   0
  -2  -6  10    7.58    0.73   0
   0  -9  11   10.16    0.77   0
   0  -6  13    9.82    0.92   0
   0  -5  13   35.09    1.55   0
   1 -10  10   30.46    1.05   0
   1  -7  13   46.04    1.71   0
   1  -4  13    6.24    0.75   0
   3  -7  13    1.86    0.53   0
   4  -9  11    0.67    0.35   0
   4  -8  12    7.99    0.66   0
  -1  -7  11    2.42    0.60   0
   0  -4  12    0.27    0.40   0
   1  -6  13    1.83    0.59   0
   1  -5  13   18.81    1.19   0
   2  -4  13   36.24    1.53   0
   3  -5  13    9.95    0.89   0
  -1  -8  10   33.93    1.42   0
  -1  -5  11   15.64    1.02   0
   0  -7  12    9.19    0.88   0
   1  -9  11   12.05    0.84   0
   2 -10  10    3.84    0.47   0
   2  -5  13  172.79    3.32   0
   3  -6  13    5.12    0.67   0
  -1  -6  11   16.85    1.07   0
   0  -9  10   24.25    1.14   0
   0  -8  11   35.32    1.47   0
   0  -6  12    7.25    0.84   0
   0  -5  12    1.58    0.52   0
   2  -8  12    0.87    0.49   0
   3  -9  11    0.60    0.41   0
   3  -8  12   18.85    1.00   0
   4  -7  12    1.02    0.47   0
   0 -10   8   16.33    0.87   0
   1  -4  12    7.02    0.75   0
   2  -9  11   24.92    1.12   0
  -1  -7  10   13.38    0.99   0
   1  -7  12    8.24    0.86   0
   4  -8  11    0.57    0.43   0
   0  -7  11    6.44    0.78   0
   1  -6  12    3.97    0.69   0
   1  -5  12    4.98    0.70   0
   2  -7  12    0.31    0.49   0
   3 -10   9    2.88    0.45   0
   3  -5  12   19.71    1.17   0
   4  -9  10    1.74    0.39   0
   5  -9   9    3.28    0.44   0
  -1  -6  10    4.71    0.65   0
   0  -5  11    1.55    0.50   0
   1 -11   6    0.26    0.30   0
   1  -8  11    9.77    0.87   0
   2 -10   9    1.04    0.40   0
   2  -6  12   31.61    1.48   0
   2  -5  12  147.80    3.05   0
   3  -6  12   28.52    1.35   0
   0 -10   7    2.17    0.47   0
   0  -8  10   78.74    2.17   0
   3  -9  10   13.26    0.87   0
   3  -8  11    3.71    0.57   0
   4  -7  11    2.47    0.57   0
  -1  -7   9   24.46    1.25   0
   1 -10   8   46.66    1.42   0
   1  -7  11   12.78    1.01   0
   4 -10   8    1.43    0.34   0
  -1  -8   8   11.88    0.90   0
   2 -11   6    0.27    0.29   0
   2  -4  11    4.21    0.61   0
   3  -7  11   19.02    1.15   0
   4  -8  10    1.48    0.50   0
   0  -7  10    9.81    0.89   0
   1 -11   5    0.52    0.30   0
   1  -8  10    3.43    0.65   0
   1  -6  11   10.68    0.89   0
   1  -5  11   18.26    1.09   0
   2 -10   8    4.84    0.59   0
   2  -7  11    6.87    0.80   0
   3  -5  11  112.80    2.62   0
   4  -9   9    0.69    0.37   0
   5  -9   8    7.30    0.62   0
   5  -8   9    3.81    0.57   0
   0 -10   6    6.51    0.65   0
   0  -9   8    3.63    0.60   0
   0  -8   9   55.76    1.85   0
   0  -6  10    4.78    0.68   0
   2  -6  11   22.38    1.27   0
   2  -5  11   38.44    1.57   0
   3  -6  11   18.89    1.14   0
  -1  -7   8   28.26    1.31   0
   1 -10   7   37.79    1.33   0
   2  -9   9    3.28    0.60   0
   2  -8  10   36.12    1.52   0
   3  -9   9   12.01    0.87   0
   4 -10   7    1.91    0.43   0
   1  -7  10    0.51    0.49   0
   2 -11   5   17.52    0.79   0
   0  -7   9    5.53    0.72   0
   1  -6  10   12.85    0.97   0
   2 -10   7    1.59    0.48   0
   2  -7  10    4.25    0.69   0
   3 -11   5   17.63    0.77   0
   3 -10   7    1.94    0.46   0
   3  -7  10    0.96    0.53   0
   4  -8   9    3.27    0.61   0
   0 -10   5    1.03    0.40   0
   0  -9   7    5.04    0.67   0
   0  -8   8   35.18    1.49   0
   1  -9   8    7.09    0.75   0
   3  -6  10   12.06    0.97   0
   3  -5  10  141.44    2.89   0
   5  -9   7   11.21    0.76   0
   5  -8   8    5.93    0.66   0
   0  -6   9    3.97    0.57   0
   1 -10   6   41.07    1.42   0
   2  -8   9    4.97    0.72   0
   2  -6  10   18.87    1.15   0
   2  -5  10    2.35    0.49   0
   3  -9   8    5.23    0.68   0
   3  -8   9    9.52    0.88   0
   1 -11   3    0.35    0.32   0
   2 -11   4    2.72    0.43   0
   3 -11   4    0.52    0.37   0
   4 -10   6    0.72    0.40   0
   4  -7   9    7.39    0.80   0
   5 -10   5    2.80    0.44   0
   0  -7   8   11.49    0.91   0
   1  -7   9    9.83    0.86   0
   2 -10   6   10.99    0.82   0
   4  -6   9  406.75    4.89   0
   0  -9   6    4.56    0.65   0
   1  -9   7    4.50    0.66   0
   1  -8   8   46.26    1.73   0
   1  -6   9   20.30    1.15   0
   2  -7   9    3.99    0.68   0
   3 -10   6   34.62    1.30   0
   3  -7   9   23.14    1.28   0
   4 -11   3    0.12    0.29   0
   4  -9   7   40.96    1.48   0
   5  -9   6    5.45    0.63   0
   0  -8   7   54.31    1.81   0
   1 -10   5   53.08    1.63   0
   2 -11   3    5.94    0.57   0
   3  -6   9   13.27    1.00   0
   3  -5   9   16.91    1.05   0
   5  -8   7    2.33    0.50   0
   2  -9   7   21.35    1.16   0
   2  -8   8   32.69    1.48   0
   3 -11   3   17.96    0.84   0
   3  -8   8    7.16    0.75   0
   4 -10   5    1.55    0.45   0
   5 -10   4    9.65    0.68   0
   2 -10   5    6.08    0.69   0
   4  -7   8   19.53    1.14   0
   6  -9   4   14.09    0.81   0
   0  -7   7    1.24    0.47   0
   1  -9   6    3.73    0.64   0
   1  -8   7   37.37    1.56   0
   3 -10   5   37.95    1.37   0
   4 -11   2    9.03    0.60   0
   4  -9   6   24.66    1.22   0
   4  -8   7   12.37    0.97   0
   4  -6   8   18.30    1.13   0
   2 -11   2    0.00    0.33   0
   2  -7   8   30.02    1.40   0
   3 -11   2    2.82    0.44   0
   3  -7   8   14.82    1.02   0
   5  -9   5   12.73    0.84   0
   2  -9   6   14.41    1.02   0
   2  -8   7  100.11    2.52   0
   2  -6   8   12.51    0.92   0
   3  -8   7    0.60    0.52   0
   3  -6   8   15.58    1.05   0
   4 -10   4    5.19    0.62   0
   5 -10   3    6.92    0.62   0
   0  -9   4   16.98    1.03   0
   2 -11   1   40.55    1.26   0
   2 -10   4   16.44    1.01   0
   3 -10   4   72.13    1.91   0
   4 -11   1    3.61    0.45   0
   4  -7   7    1.46    0.54   0
   6  -9   3   18.21    0.93   0
   1  -9   5    2.39    0.58   0
   3 -11   1    0.82    0.36   0
   0  -8   5   14.49    0.97   0
   1  -8   6   39.50    1.59   0
   2  -7   7    2.24    0.56   0
   3  -7   7   10.64    0.92   0
   4  -8   6   89.10    2.32   0
   4  -6   7   38.50    1.56   0
   5 -10   2    4.67    0.57   0
   5  -9   4   45.68    1.55   0
   2 -11   0   11.39    0.74   0
   3  -9   5   13.48    1.00   0
   3  -8   6    1.93    0.59   0
   4 -11   0    1.81    0.39   0
   6 -10   0    1.03    0.35   0
   2  -8   6   53.78    1.85   0
   3 -11   0    6.68    0.59   0
   3 -10   3   31.54    1.33   0
   3  -6   7    9.88    0.86   0
   6  -9   2   53.98    1.54   0
   1  -9   4    1.46    0.52   0
   1  -7   6   13.78    0.95   0
   4 -11  -1    3.46    0.45   0
   4  -7   6   19.03    1.17   0
   0  -8   4    2.69    0.54   0
   1  -8   5   61.06    1.93   0
   2 -11  -1    0.46    0.34   0
   4 -10   2    1.12    0.49   0
   4  -8   5   12.32    0.99   0
   5 -10   1   41.64    1.36   0
   5  -9   3    1.10    0.43   0
   5  -7   5    8.73    0.85   0
   6 -10  -1    2.63    0.43   0
   2  -7   6    8.89    0.83   0
   3 -11  -1    1.96    0.43   0
   3 -10   2   66.11    1.89   0
   3  -9   4   10.30    0.92   0
   3  -7   6   13.74    1.01   0
   4  -6   6  108.85    2.53   0
   5  -8   4   16.52    1.07   0
   6  -9   1   10.62    0.78   0
   2 -11  -2    0.38    0.33   0
   2  -8   5   48.90    1.79   0
   3  -8   5   74.91    2.21   0
   6 -10  -2    2.48    0.42   0
   1  -7 -12    6.52    0.96   0
   1  -7 -11    2.42    0.74   0
   1  -7 -10   13.31    1.21   0
   1  -7  -9   24.08    1.52   0
   2  -7  -7    9.71    1.03   0
   3  -7 -15    3.74    0.74   0
   3  -7  -7   26.60    1.51   0
   1  -6 -17    3.19    0.62   0
   1  -5 -19   39.12    1.32   0
   2  -6 -18   10.19    0.80   0
  -1  -6 -10   14.07    1.13   0
  -1  -6  -9   22.12    1.33   0
   1  -7  -7  112.38    2.98   0
   2  -7  -6   10.91    1.03   0
   3  -7 -16    1.83    0.59   0
   5  -7 -14   36.77    1.52   0
  -1  -6 -12    4.33    0.82   0
  -1  -6 -11   12.09    1.08   0
   4  -7 -16    3.93    0.64   0
   5  -7 -15    4.84    0.67   0
   0  -7 -11    6.55    0.91   0
   0  -7 -10    9.98    1.06   0
   0  -7  -9    5.08    0.83   0
   0  -6 -16   29.28    1.36   0
   1  -7  -6   60.40    2.13   0
   2  -7  -5   45.97    1.86   0
  -1  -6 -13    2.10    0.63   0
   0  -7 -12    8.59    0.98   0
   0  -7  -8   11.07    1.05   0
   1  -7 -15    2.98    0.65   0
   3  -7 -17    9.68    0.77   0
   0  -7 -13   15.52    1.18   0
   0  -7  -7    1.21    0.58   0
   2  -8 -11   13.89    1.19   0
   2  -8 -10    6.38    0.92   0
   2  -8  -9    0.49    0.60   0
   3  -8 -12    1.06    0.61   0
   3  -8 -10    5.76    0.82   0
   3  -8  -9   19.04    1.34   0
   4  -7 -17    1.17    0.43   0
   5  -7 -16   28.15    1.12   0
   1  -7 -16    2.93    0.59   0
   2  -8 -13   31.55    1.53   0
   2  -8  -8    6.28    0.91   0
   2  -7 -17    4.95    0.60   0
   3  -8 -13    3.83    0.65   0
   3  -8  -8   14.83    1.20   0
   4  -8 -13    2.41    0.61   0
   4  -8 -12    7.44    0.85   0
   4  -8 -11    5.45    0.75   0
   0  -7 -14    7.38    0.84   0
   1  -8 -11   32.94    1.66   0
   1  -8 -10   32.87    1.69   0
   2  -8  -7   80.45    2.56   0
   3  -8 -14   20.67    1.18   0
   3  -8  -7   18.95    1.31   0
   1  -8  -9   28.15    1.56   0
   1  -8  -8   11.82    1.11   0
   2  -8 -14   17.05    1.11   0
   4  -8 -14   12.11    0.89   0
  -1  -7 -10    0.42    0.55   0
  -1  -7  -9   10.57    1.01   0
   0  -7 -15    2.13    0.55   0
   1  -8  -7   19.49    1.34   0
   2  -8  -6   10.71    1.05   0
   3  -8 -15   16.50    0.97   0
  -1  -7 -11   13.63    1.10   0
  -1  -7  -8   39.12    1.73   0
   1  -7 -17   17.06    0.86   0
   2  -8 -15   54.86    1.67   0
   4  -8 -15    0.55    0.42   0
  -1  -7 -12    8.32    0.89   0
  -1  -7  -7    7.52    0.82   0
   0  -8 -10   77.34    2.43   0
   1  -8 -14    1.52    0.54   0
   1  -8  -6   10.52    0.98   0
   2  -8  -5  285.11    4.56   0
   3  -8 -16    8.87    0.68   0
  -1  -7  -6   13.85    1.06   0
   0  -8 -11   35.04    1.63   0
   0  -8  -8   34.62    1.70   0
   0  -8  -7   51.24    2.01   0
   1  -8 -15    8.69    0.73   0
   1  -8  -5    4.87    0.72   0
   2  -8  -4  202.82    3.77   0
   0  -8 -13   11.99    0.94   0
   0  -8  -6   25.22    1.44   0
   2  -9 -10    4.57    0.75   0
   3  -9 -11    0.90    0.52   0
   3  -9 -10    2.91    0.65   0
   3  -9  -9   27.53    1.43   0
   1  -8  -4    1.19    0.49   0
   2  -9 -12    0.16    0.47   0
   2  -9  -8   88.47    2.54   0
   4  -9 -11   29.68    1.27   0
   0  -8  -5   13.70    1.06   0
   1  -9 -11    8.85    0.87   0
   2  -9 -13    0.13    0.43   0
   2  -9  -7   30.69    1.57   0
   3  -9 -13    6.09    0.63   0
   3  -9  -7   13.36    1.08   0
   4  -9 -12   28.85    1.19   0
  -1  -8 -10    3.78    0.71   0
  -1  -8  -9   11.85    1.03   0
  -1  -8  -8   48.08    1.90   0
   1  -9  -8    9.92    0.94   0
   1  -9  -7    2.80    0.70   0
   1  -8 -16    3.16    0.44   0
   1  -8  -3    0.13    0.48   0
   2  -9  -6   68.09    2.24   0
   3  -9 -14    0.70    0.39   0
   4  -9 -13   16.05    0.85   0
  -2  -7 -10    4.54    0.68   0
  -2  -7  -9    4.10    0.68   0
  -2  -7  -8   30.97    1.47   0
  -2  -7  -7    2.40    0.59   0
  -1  -8  -7   37.33    1.70   0
   0  -8  -4    2.67    0.57   0
   2  -9 -14    9.75    0.71   0
  -1  -8 -12    5.84    0.73   0
  -1  -8  -6   39.58    1.73   0
   1  -9  -6    8.56    0.89   0
   2  -9  -5   63.73    2.16   0
   0  -9 -10   23.14    1.27   0
   0  -9  -8    3.36    0.71   0
   0  -8  -3   64.31    2.12   0
   1  -9  -5   21.02    1.33   0
   1  -8  -2   92.27    2.48   0
  -2  -7  -5    6.64    0.77   0
  -1  -8 -13   13.88    0.89   0
   0  -9 -11   10.23    0.87   0
   0  -9  -7    4.74    0.76   0
   1  -9 -14    5.48    0.55   0
   2  -9  -4   48.32    1.87   0
  -1  -8  -4    9.08    0.91   0
   0  -9 -12    9.04    0.77   0
   0  -9  -6    4.05    0.74   0
   1  -9  -4   89.22    2.54   0
   0  -9  -5   31.15    1.56   0
   0  -8  -2    5.27    0.73   0
   0  -9 -13    0.48    0.37   0
   1  -8  -1   43.04    1.67   0
   2 -10 -11    6.25    0.63   0
   2 -10 -10    8.01    0.74   0
   2 -10  -8    8.76    0.84   0
   2  -9  -3  126.84    2.91   0
   3 -10 -10    8.01    0.70   0
   3 -10  -9    4.38    0.61   0
  -2  -8  -9    5.25    0.70   0
  -2  -8  -8   33.43    1.51   0
  -2  -8  -7  102.90    2.59   0
  -1  -8  -3    2.26    0.54   0
   0  -9  -4   15.64    1.16   0
   1 -10  -9   21.40    1.14   0
   1  -9  -3   51.28    1.91   0
   2 -10  -7   22.21    1.22   0
   3 -10 -11   15.45    0.83   0
   3 -10  -8    8.05    0.73   0
  -2  -8  -6   55.84    1.95   0
  -1  -9 -10    5.47    0.69   0
  -1  -9  -7    4.16    0.65   0
   0  -8  -1  114.70    2.72   0
   1 -10 -11   60.18    1.60   0
   1 -10 -10   21.75    1.08   0
   1 -10  -8   12.94    0.93   0
   1 -10  -7   49.81    1.78   0
   2 -10 -12    3.61    0.48   0
   2 -10  -6   16.08    1.09   0
   3 -10  -7  105.55    2.35   0
  -2  -8  -5   51.46    1.88   0
  -1  -9 -11   11.54    0.82   0
  -1  -8  -2   29.98    1.45   0
   0  -9  -3   35.95    1.64   0
   1  -9  -2    4.14    0.72   0
   1  -8   0   52.59    1.83   0
  -1  -9  -5    2.37    0.58   0
   1 -10 -12   27.88    1.01   0
  -2  -8  -4   31.23    1.49   0
  -1  -9 -12    2.67    0.46   0
  -1  -9  -4    1.20    0.57   0
   0 -10 -10    9.37    0.74   0
   0 -10  -9    7.27    0.73   0
   0 -10  -8   17.62    1.06   0
   0 -10  -7    2.17    0.59   0
   0  -9  -2   89.63    2.50   0
   0  -8   0  188.86    3.44   0
  -3  -7  -5   15.86    1.03   0
  -1  -8  -1   10.96    0.94   0
   1  -9  -1   85.45    2.40   0
  -2  -8  -3  264.40    4.12   0
  -1  -9  -3   10.18    0.96   0
   0 -10 -11    1.24    0.40   0
  -3  -7  -4   21.31    1.15   0
   0  -9  -1  128.93    2.96   0
   1 -10  -3  112.02    2.68   0
  -2  -9  -9    3.12    0.56   0
  -2  -9  -8    0.25    0.43   0
  -2  -9  -6   14.63    1.05   0
  -2  -8  -2    2.29    0.60   0
  -1  -9  -2    2.82    0.66   0
  -1  -8   0   52.94    1.86   0
   0 -10  -4    2.38    0.56   0
   0  -8   1  114.25    2.65   0
   1  -9   0  228.63    3.82   0
  -3  -7  -3   34.32    1.43   0
  -2  -9 -10   15.35    0.87   0
  -2  -9  -5   20.64    1.23   0
  -1 -10  -9   67.11    1.71   0
  -1 -10  -8   46.28    1.53   0
  -1 -10  -7   36.68    1.44   0
   0 -10  -3    8.54    0.88   0
  -3  -8  -6    1.52    0.52   0
  -2  -9  -4    1.12    0.55   0
  -2  -8  -1   10.78    0.94   0
   0  -9   0    0.05    0.50   0
   1 -10  -2  166.92    3.22   0
   2 -11  -8   12.58    0.75   0
   2 -11  -7    4.90    0.58   0
  -3  -8  -5   79.28    2.17   0
  -1 -10 -10   29.90    1.07   0
  -1  -9  -1    5.00    0.71   0
  -1  -8   1   42.33    1.67   0
   0 -10  -2    0.26    0.51   0
   1 -11  -9    1.52    0.39   0
   1 -11  -8    7.52    0.63   0
   1 -11  -7    4.28    0.58   0
   2 -11  -6    7.04    0.66   0
  -3  -8  -4   26.24    1.32   0
  -2  -9  -3    6.51    0.76   0
   0  -8   2    5.58    0.70   0
   1 -11  -6   18.73    0.97   0
   1 -10  -1   64.02    2.02   0
   2 -11  -5    8.07    0.71   0
  -3  -8  -3    9.31    0.90   0
  -2  -8   0   78.83    2.26   0
  -1  -9   0  230.42    3.92   0
   0  -9   1  129.48    2.91   0
   1 -11  -5    2.50    0.49   0
   0 -11  -8    0.83    0.37   0
   0 -11  -7    2.45    0.48   0
   0 -11  -6   20.70    1.02   0
   0 -10  -1    6.90    0.82   0
   1 -11  -4    5.06    0.65   0
   2 -11  -4   14.02    0.88   0
  -1 -10  -2   92.55    2.43   0
  -1  -8   2   91.87    2.40   0
   0 -11  -5   56.45    1.66   0
   1 -10   0    6.54    0.79   0
  -2 -10  -6   10.73    0.82   0
  -2 -10  -5    6.17    0.71   0
  -2  -9  -1   22.76    1.28   0
  -2  -8   1   41.61    1.67   0
  -1  -9   1   86.96    2.43   0
   0 -11  -4    4.53    0.63   0
   0  -8   3   63.23    1.97   0
   1 -11  -3    1.63    0.51   0
  -3  -9  -7    5.60    0.63   0
  -2 -10  -8    4.33    0.52   0
  -1 -10  -1   14.56    1.07   0
   0 -11  -3    8.63    0.77   0
   0 -10   0    0.17    0.44   0
   0  -9   2   90.66    2.42   0
  -3  -9  -4   10.22    0.88   0
  -2 -10  -9    0.84    0.35   0
  -2  -9   0   27.11    1.41   0
   1 -11  -2    4.13    0.62   0
  -3  -9  -3   82.91    2.23   0
  -2  -8   2   61.02    2.00   0
  -1 -11  -7    6.23    0.56   0
  -1 -11  -5    0.62    0.41   0
  -1 -10   0    6.54    0.80   0
  -1  -8   3    0.17    0.37   0
   0 -11  -2    5.04    0.66   0
   0 -10   1    7.04    0.81   0
  -3  -8   0    2.90    0.62   0
  -1 -11  -8    0.28    0.29   0
  -1 -11  -4    2.44    0.51   0
  -1  -9   2    4.49    0.67   0
   0  -8   4    2.43    0.56   0
   1 -11  -1    1.49    0.50   0
  -4  -7  -2   39.02    1.48   0
  -3  -9  -2    9.49    0.87   0
  -2  -9   1   12.26    0.97   0
   0  -9   3   36.32    1.54   0
  -3  -9  -1    3.06    0.63   0
  -3  -8   1    8.02    0.83   0
  -1 -10   1   67.26    2.09   0
   0 -11  -1   13.31    0.89   0
  -4  -7  -1   12.68    0.90   0
  -2  -8   3   10.38    0.89   0
  -1 -11  -2    4.68    0.59   0
  -1  -9   3   52.04    1.88   0
  -1  -8   4    1.24    0.45   0
   0 -10   2    0.39    0.48   0
   1 -11   0    3.97    0.60   0
  -4  -8  -3   96.02    2.25   0
  -3  -9   0    6.85    0.80   0
  -2  -9   2   66.77    2.11   0
  -1 -11  -1    4.02    0.61   0
   0 -11   0    0.02    0.44   0
  -4  -8  -2   58.96    1.82   0
  -4  -7   0   11.64    0.87   0
  -3 -10  -5   35.46    1.23   0
  -3 -10  -4   72.35    1.82   0
  -2 -11  -5   18.25    0.87   0
  -1 -10   2  170.68    3.25   0
   0  -9   4   16.21    1.05   0
  -3 -10  -3   32.01    1.30   0
  -2 -11  -6    0.32    0.31   0
  -2 -11  -4    2.73    0.48   0
  -2 -11  -3    6.17    0.63   0
   0 -10   3    8.83    0.85   0
  -4  -8  -1   56.36    1.81   0
  -3 -10  -2   69.32    1.90   0
  -3  -9   1    0.66    0.50   0
  -2  -9   3  130.10    2.91   0
  -1 -11   0    4.00    0.56   0
  -1  -9   4   91.77    2.43   0
  -1  -8   5    5.04    0.66   0
   0 -11   1   13.62    0.92   0
  -4  -8   0   86.52    2.25   0
  -4  -7   1   13.37    0.94   0
  -3 -10  -1   56.19    1.76   0
  -3  -8   3   15.80    1.11   0
  -2 -11  -2    0.03    0.39   0
  -1 -10   3  113.62    2.64   0
  -3  -9   2    2.10    0.60   0
  -3  -7   4   90.71    2.37   0
  -2 -11  -1   42.85    1.44   0
  -1  -7   6   57.98    1.83   0
   0 -12  -2    1.32    0.38   0
  -4  -8   1   50.73    1.79   0
  -4  -7   2   12.55    0.92   0
  -2  -9   4   49.96    1.85   0
  -2  -8   5  281.62    4.24   0
  -1  -9   5   21.54    1.25   0
   0 -11   2    4.88    0.64   0
  -3  -8   4    4.82    0.72   0
  -2 -11   0   12.52    0.86   0
  -1  -8   6   10.85    0.92   0
   0 -12  -1    0.72    0.35   0
  -3  -9   3    4.05    0.70   0
  -2  -7   6   10.72    0.90   0
  -1 -11   2    4.01    0.61   0
  -3  -7   5  151.01    3.07   0
  -2 -11   1    0.54    0.44   0
  -1  -7   7  106.18    2.48   0
   0 -12   0    0.74    0.36   0
   0 -11   3    9.53    0.79   0
  -4  -9   1    2.67    0.63   0
  -2  -8   6   10.86    0.95   0
  -1 -12  -1   25.41    0.94   0
  -1  -9   6    8.60    0.86   0
  -3 -11  -3   17.06    0.78   0
  -3 -11  -2    2.92    0.45   0
  -3  -9   4   37.65    1.61   0
  -3  -8   5   39.47    1.67   0
  -1 -11   3    1.77    0.50   0
  -1  -8   7   19.63    1.17   0
  -4 -10  -3    2.11    0.44   0
  -4  -7   4   28.24    1.37   0
  -3 -11  -1    0.82    0.38   0
  -2 -11   2    0.40    0.36   0
  -2  -7   7    9.05    0.85   0
  -1 -12   0    0.30    0.34   0
   0 -12   1    0.76    0.36   0
  -4 -10  -2    0.95    0.38   0
  -4 -10  -1    0.46    0.42   0
  -4  -9   2    1.50    0.52   0
  -3 -11   0    6.95    0.65   0
  -3 -10   3   21.50    1.17   0
  -3  -7   6  164.34    3.23   0
  -2  -9   6   70.26    2.15   0
  -4 -10   0    3.93    0.59   0
  -4  -8   4   31.36    1.48   0
  -3  -9   5   67.15    2.10   0
  -3  -8   6   91.79    2.49   0
  -2 -11   3    2.46    0.53   0
  -2  -8   7   80.30    2.31   0
  -1 -12   1    1.99    0.40   0
  -1 -11   4    5.50    0.65   0
  -4  -9   3    3.02    0.62   0
  -4  -7   5   18.26    1.16   0
  -1  -9   7    2.98    0.58   0
   0 -12   2    1.48    0.38   0
  -5  -7   2    2.33    0.57   0
  -4 -10   1    1.18    0.46   0
  -3 -10   4    4.85    0.68   0
  -3  -7   7   26.40    1.38   0
  -1  -8   8   11.02    0.94   0
  -5  -8   1    6.17    0.68   0
  -4  -8   5    2.50    0.64   0
  -3 -11   2    0.23    0.38   0
  -3  -9   6   63.85    2.04   0
  -2 -11   4   13.94    0.88   0
  -2  -9   7   31.48    1.48   0
  -2  -7   8   16.59    1.07   0
  -5  -8   2   26.67    1.27   0
  -5  -6   3    4.14    0.60   0
  -4 -10   2    0.43    0.43   0
  -4  -9   4   21.81    1.18   0
  -4  -6   6   58.49    1.91   0
  -3  -8   7   18.73    1.22   0
  -2 -10   6   16.45    1.06   0
  -2  -8   8    6.13    0.79   0
  -1 -11   5    2.96    0.55   0
  -5  -7   3   18.62    1.09   0
  -3 -10   5   13.04    0.95   0
  -1 -10   7   53.38    1.73   0
  -1  -9   8   10.49    0.91   0
  -4 -10   3    5.63    0.66   0
  -4  -8   6   82.53    2.35   0
  -3 -11   3    0.32    0.38   0
  -3  -7   8  111.19    2.73   0
  -3  -6   8   13.29    1.00   0
  -5  -9   1   33.15    1.23   0
  -5  -8   3   64.39    1.90   0
  -5  -7   4    6.86    0.77   0
  -5  -6   4    1.50    0.48   0
  -3  -9   7   14.22    1.06   0
  -2 -11   5    7.77    0.66   0
  -2 -10   7   23.37    1.20   0
  -2  -9   8   92.73    2.40   0
  -2  -7   9    1.59    0.55   0
  -2  -6   9   23.03    1.23   0
  -5  -9   2    6.91    0.69   0
  -4 -10   4    7.11    0.71   0
  -4  -7   7    4.34    0.74   0
  -4  -6   7   26.98    1.37   0
  -3 -11   4    0.80    0.41   0
  -3 -10   6  136.40    2.69   0
  -3  -8   8   15.80    1.12   0
  -2  -8   9    0.40    0.50   0
  -1 -11   6   20.13    0.97   0
  -5  -8   4   10.28    0.88   0
  -5  -6   5    0.32    0.42   0
  -5  -9   3   11.57    0.82   0
  -5  -7   5   30.39    1.41   0
  -4  -8   7   13.07    1.01   0
  -3  -7   9  113.36    2.77   0
  -3  -6   9   57.13    1.96   0
  -2 -11   6    7.20    0.67   0
  -5  -8   5    5.25    0.72   0
  -4  -6   8   32.26    1.52   0
  -3 -11   5    1.95    0.46   0
  -3 -10   7  112.47    2.40   0
  -2 -10   8    9.41    0.81   0
  -2  -7  10    0.79    0.51   0
  -2  -6  10    7.51    0.79   0
  -5  -9   4   22.50    1.11   0
  -5  -7   6  114.44    2.68   0
  -5  -6   6   42.75    1.65   0
  -4 -11   2    1.01    0.33   0
  -4  -7   8   18.47    1.19   0
  -3  -8   9   19.36    1.18   0
  -1 -11   7    4.46    0.56   0
  -4 -11   3   16.28    0.77   0
  -4  -8   8  101.38    2.60   0
  -2  -8  10    6.46    0.79   0
  -5  -9   5    1.04    0.52   0
  -5  -8   6   14.56    1.03   0
  -5  -5   6  123.86    2.65   0
  -4 -10   6    9.63    0.77   0
  -3 -11   6    4.35    0.52   0
  -3  -7  10   28.39    1.45   0
  -2 -11   7    5.24    0.58   0
  -5  -7   7    8.95    0.90   0
  -5  -6   7    4.53    0.71   0
  -4  -7   9   59.50    2.07   0
  -4  -6   9   61.45    2.10   0
  -3 -10   8    8.81    0.77   0
  -3  -9   9   29.30    1.35   0
  -4 -11   4   21.24    0.85   0
  -4  -9   8   75.01    2.08   0
  -3  -8  10    6.02    0.78   0
  -3  -5  10    9.94    0.89   0
  -2 -10   9    4.11    0.61   0
  -2  -9  10    5.10    0.70   0
  -2  -7  11    0.42    0.50   0
  -2  -6  11   66.66    2.08   0
  -5  -9   6   18.93    1.04   0
  -5  -5   7   30.88    1.41   0
  -4 -10   7   10.68    0.79   0
  -4  -8   9  119.88    2.76   0
  -4  -5   9   73.64    2.19   0
  -2  -8  11   14.25    1.04   0
  -5 -10   4    6.96    0.58   0
  -5  -7   8   23.94    1.34   0
  -5  -6   8    1.01    0.55   0
  -3 -11   7    2.52    0.44   0
  -2 -11   8   13.85    0.77   0
  -2  -5  11  104.37    2.50   0
  -4  -9   9    7.08    0.76   0
  -4  -7  10    5.47    0.80   0
  -4  -6  10   18.36    1.24   0
  -3 -10   9    4.74    0.61   0
  -3  -9  10    3.15    0.56   0
  -3  -7  11   15.40    1.09   0
  -3  -6  11   28.54    1.44   0
  -6  -7   5    0.72    0.45   0
  -6  -6   5    4.29    0.64   0
  -5 -10   5    6.23    0.56   0
  -5  -9   7    6.82    0.71   0
  -5  -5   8    3.99    0.67   0
  -4 -10   8   13.00    0.83   0
  -4  -5  10   18.64    1.21   0
  -3  -5  11   14.94    1.09   0
  -2 -10  10    8.77    0.73   0
  -2  -9  11    6.94    0.74   0
  -5  -6   9   26.17    1.41   0
  -2  -7  12   16.31    1.12   0
  -2  -6  12   12.78    1.01   0
  -6  -8   5   35.13    1.29   0
  -6  -7   6    9.20    0.81   0
  -6  -6   6    0.09    0.44   0
  -5 -10   6   74.18    1.60   0
  -2  -5  12   28.67    1.40   0
  -5  -9   8    5.69    0.66   0
  -5  -5   9   36.87    1.62   0
  -4  -9  10   33.74    1.36   0
  -4  -7  11    4.52    0.76   0
  -4  -6  11   37.83    1.71   0
  -3 -10  10    8.53    0.70   0
  -3  -9  11    1.09    0.51   0
  -3  -7  12   72.97    2.22   0
  -3  -6  12   50.95    1.91   0
  -6  -8   6   29.61    1.20   0
  -6  -6   7   29.24    1.37   0
  -6  -5   6   34.76    1.46   0
  -4 -10   9    0.28    0.38   0
  -4  -8  11    5.62    0.76   0
  -4  -5  11    6.11    0.82   0
  -3  -5  12  240.92    4.03   0
  -5 -10   7   13.63    0.74   0
  -5  -7  10  128.33    2.91   0
  -5  -6  10   22.45    1.34   0
  -3  -8  12    1.04    0.46   0
  -2 -10  11    6.78    0.63   0
  -2  -4  12   19.58    1.15   0
  -6  -5   7   43.37    1.66   0
  -5  -8  10   24.61    1.24   0
  -5  -4   9   26.27    1.34   0
  -6  -6   8   14.57    1.04   0
  -4  -9  11   30.55    1.25   0
  -4  -6  12   16.78    1.16   0
  -4  -4  11   25.57    1.36   0
  -3  -4  12  141.46    3.04   0
  -6  -9   6   11.73    0.69   0
  -6  -5   8   27.49    1.38   0
  -5  -6  11   34.67    1.63   0
  -4 -10  10    2.90    0.46   0
  -4  -8  12    7.55    0.78   0
  -4  -5  12   15.71    1.17   0
  -3 -10  11   17.49    0.86   0
  -3  -9  12    0.35    0.43   0
  -3  -6  13   10.92    0.94   0
  -6  -8   8   15.12    0.90   0
  -6  -6   9   27.89    1.40   0
  -6  -4   7   17.77    1.09   0
  -5  -4  10   30.86    1.49   0
  -3  -8  13    4.26    0.66   0
  -3  -5  13   24.44    1.38   0
  -6  -9   7    6.70    0.57   0
  -6  -7   9    1.67    0.54   0
  -5  -9  10   45.60    1.41   0
  -5  -8  11    5.33    0.70   0
  -5  -5  11   11.62    1.00   0
  -6  -5   9   99.74    2.55   0
  -6  -4   8   31.63    1.45   0
  -4  -6  13    6.97    0.86   0
  -3  -4  13  146.97    3.16   0
  -6  -6  10    3.26    0.66   0
  -5  -7  12   31.96    1.46   0
  -5  -6  12    8.37    0.92   0
  -5  -4  11    2.76    0.66   0
  -4  -9  12   29.66    1.17   0
  -4  -5  13   23.58    1.40   0
  -3  -7  14    3.80    0.67   0
  -3  -6  14    4.74    0.75   0
  -6  -9   8    9.97    0.63   0
  -6  -7  10   15.32    1.00   0
  -5  -5  12   14.16    1.14   0
  -5  -3  10    8.16    0.84   0
  -4  -8  13    2.26    0.55   0
  -3  -9  13    6.46    0.64   0
  -3  -5  14    0.83    0.55   0
  -6  -5  10    0.84    0.53   0
  -6  -4   9   66.87    2.11   0
  -5  -9  11   13.01    0.78   0
  -5  -8  12   17.67    1.01   0
  -4  -4  13   12.96    1.07   0
  -4  -3  12  119.52    2.80   0
  -3  -8  14   21.78    1.10   0
  -6  -8  10    2.84    0.51   0
  -5  -4  12   31.19    1.56   0
  -4  -7  14    2.68    0.61   0
  -3  -3  13   24.69    1.34   0
  -6  -7  11    5.07    0.68   0
  -6  -4  10   19.66    1.24   0
  -6  -3   8   12.43    0.95   0
  -5  -7  13   28.43    1.34   0
  -3  -4  14   26.22    1.40   0
  -6  -5  11    4.27    0.67   0
  -5  -5  13    5.90    0.78   0
  -4  -9  13   16.49    0.84   0
  -3  -7  15    3.64    0.63   0
  -6  -8  11   21.22    0.96   0
  -6  -3   9   50.93    1.83   0
  -5  -8  13    3.35    0.55   0
  -4  -8  14   12.28    0.81   0
  -4  -4  14   28.20    1.51   0
  -4  -3  13   12.76    1.05   0
  -3  -9  14    0.78    0.37   0
  -3  -5  15    8.52    0.90   0
  -6  -7  12   24.26    1.15   0
  -6  -4  11   13.46    1.08   0
  -5  -4  13   33.62    1.64   0
  -5  -3  12    3.48    0.69   0
  -3  -3  14   56.17    2.00   0
  -7  -6   9    1.74    0.50   0
  -6  -3  10   10.07    0.94   0
  -5  -7  14   35.24    1.39   0
  -5  -6  14    2.85    0.58   0
  -5  -5  14    5.67    0.82   0
  -4  -7  15   14.84    0.97   0
  -4  -6  15   10.82    0.90   0
  -4  -5  15   25.28    1.40   0
  -3  -8  15   17.34    0.92   0
  -3  -4  15   28.24    1.47   0
  -3  -2  13   56.03    1.91   0
  -7  -7   9    3.06    0.50   0
  -6  -8  12   13.26    0.75   0
  -6  -4  12    1.95    0.63   0
  -5  -3  13    6.47    0.84   0
  -4  -4  15    9.21    0.97   0
  -4  -3  14   51.78    1.98   0
  -3  -6  16    0.05    0.48   0
  -6  -3  11    3.85    0.72   0
  -5  -8  14    5.23    0.56   0
  -5  -4  14    0.82    0.51   0
  -4  -8  15    0.64    0.40   0
  -4  -2  13   18.33    1.18   0
  -6  -2   9   11.85    0.95   0
  -5  -6  15    0.05    0.47   0
  -5  -2  12  150.34    3.21   0
  -4  -6  16    5.98    0.73   0
  -3  -3  15   39.05    1.69   0
  -3  -2  14   56.33    1.98   0
  -7  -6  11    0.87    0.45   0
  -6  -4  13    3.26    0.70   0
  -6  -3  12   22.82    1.35   0
  -5  -7  15    4.76    0.62   0
  -4  -5  16    6.10    0.81   0
  -3  -4  16    9.17    0.92   0
  -7  -5  11   40.50    1.50   0
  -7  -4  10    5.13    0.71   0
  -6  -6  14    2.25    0.57   0
  -6  -5  14    3.72    0.69   0
  -6  -2  10   30.01    1.47   0
  -5  -4  15    6.11    0.84   0
  -5  -3  14    3.65    0.73   0
  -4  -7  16    3.73    0.52   0
  -4  -3  15    8.98    0.91   0
  -4  -2  14   18.09    1.22   0
  -7  -7  11   10.21    0.64   0
  -4  -4  16    3.92    0.73   0
  -7  -6  12    2.13    0.49   0
  -7  -3   9   16.43    1.10   0
  -6  -3  13    1.63    0.63   0
  -6  -2  11    7.12    0.86   0
  -3  -3  16    1.48    0.60   0
  -3  -2  15   37.45    1.68   0
  -7  -5  12    8.65    0.78   0
  -5  -6  16    2.32    0.51   0
  -5  -5  16   32.05    1.45   0
  -5  -3  15   15.81    1.19   0
  -7  -3  10    9.78    0.91   0
  -6  -6  15   25.99    1.15   0
  -6  -5  15    5.10    0.71   0
  -6  -2  12   40.71    1.77   0
  -5  -7  16   28.14    1.07   0
  -5  -2  14    8.28    0.93   0
  -5  -1  12   38.93    1.68   0
  -4  -6  17    1.81    0.50   0
  -4  -5  17    3.16    0.63   0
  -4  -3  16    2.12    0.59   0
  -4  -2  15    1.36    0.60   0
  -3  -1  14   39.58    1.67   0
  -7  -3  11   16.76    1.15   0
  -6  -3  14    0.51    0.56   0
  -4  -7  17    1.06    0.40   0
  -4  -4  17    0.77    0.57   0
  -7  -6  13    3.54    0.49   0
  -7  -5  13    5.71    0.65   0
  -6  -4  15    3.10    0.67   0
  -6  -1  10   18.90    1.19   0
  -4  -1  14    0.94    0.53   0
  -3  -2  16    6.86    0.86   0
  -7  -4  13    1.31    0.54   0
  -6  -2  13  109.60    2.81   0
  -5  -5  17   12.42    0.92   0
  -5  -2  15   20.58    1.33   0
  -5  -1  13   24.58    1.36   0
  -6  -1  11    1.00    0.57   0
  -5  -6  17    7.18    0.66   0
  -4  -2  16    5.62    0.77   0
  -3  -1  15   75.47    2.31   0
  -7  -5  14    6.17    0.64   0
  -7  -2  10   31.44    1.48   0
  -6  -6  16   42.34    1.31   0
  -5  -1  14    3.95    0.73   0
  -4  -5  18    1.60    0.51   0
  -4  -1  15   13.48    1.11   0
  -7  -6  14   19.79    0.85   0
  -7  -4  14    0.18    0.45   0
  -7  -2  11   25.29    1.37   0
  -6  -1  12  177.78    3.58   0
  -4  -6  18    1.45    0.43   0
  -4  -4  18    4.93    0.71   0
  -3  -2  17   17.67    1.22   0
  -5  -3  17   27.35    1.43   0
  -5  -2  16   16.91    1.21   0
  -5   0  12   26.15    1.41   0
  -3  -1  16    3.77    0.73   0
  -3   0  14   37.15    1.63   0
  -7  -2  12    3.55    0.69   0
  -6  -3  16    2.51    0.65   0
  -6  -2  15    4.33    0.75   0
  -6  -1  13   19.86    1.33   0
  -5  -1  15    9.65    0.99   0
  -4  -3  18    5.47    0.76   0
  -4  -2  17    0.49    0.48   0
  -4   0  14    2.09    0.60   0
  -7  -5  15    0.11    0.35   0
  -7  -3  14    1.34    0.54   0
  -6  -5  17    0.87    0.44   0
  -5  -5  18    1.93    0.48   0
  -5  -4  18   37.32    1.45   0
  -5   0  13   26.50    1.45   0
  -4  -1  16   11.30    1.00   0
  -7  -4  15    3.28    0.56   0
  -6  -4  17   24.30    1.19   0
  -6   0  10    0.04    0.45   0
  -3   0  15   35.69    1.65   0
  -7  -1  10   15.56    1.10   0
  -6   0  11    0.11    0.50   0
  -5  -3  18    7.67    0.82   0
  -5  -1  16   11.02    1.04   0
  -5   0  14    4.76    0.78   0
  -4  -5  19    2.51    0.49   0
  -4   0  15   10.17    0.99   0
  -3  -1  17   20.31    1.31   0
  -7  -1  11    6.58    0.81   0
  -6  -2  16   18.38    1.17   0
  -4  -4  19    1.02    0.47   0
  -4  -1  17    1.39    0.64   0
  -7  -2  14   21.25    1.23   0
  -7  -1  12   36.43    1.65   0
  -6  -1  15   27.17    1.48   0
  -4  -3  19    0.86    0.50   0
  -4   1  13    1.47    0.55   0
  -3   0  16   11.30    1.04   0
  -7  -4  16    1.65    0.44   0
  -6   0  13  746.05    7.38   0
  -5   0  15   54.76    2.07   0
  -4   0  16    0.08    0.53   0
  -3   1  14   40.16    1.72   0
  -7  -3  16   19.17    1.05   0
  -7  -2  15   29.61    1.37   0
  -7  -1  13    3.97    0.73   0
  -6  -4  18   16.14    0.91   0
  -6  -2  17    0.34    0.52   0
  -5  -4  19    0.15    0.40   0
  -5  -2  18    6.76    0.77   0
  -4   1  14    0.83    0.52   0
  -6  -3  18   17.29    1.01   0
  -6   0  14  151.75    3.37   0
  -5  -3  19   14.91    0.96   0
  -5   1  13   25.35    1.44   0
  -5   0  16    0.46    0.57   0
  -4  -2  19    0.42    0.43   0
  -3   0  17   22.38    1.37   0
  -3   1  15   75.17    2.37   0
  -7   0  10   26.37    1.38   0
  -6   1  10   17.04    1.15   0
  -5   1  14    3.92    0.75   0
  -4   0  17    2.50    0.67   0
  -4   1  15   12.59    1.09   0
  -7  -2  16   77.47    2.02   0
  -7   0  11    9.38    0.93   0
  -6  -2  18   15.64    1.02   0
  -6  -1  17    2.16    0.61   0
  -6   0  15   92.27    2.61   0
  -6   1  11    0.78    0.54   0
  -5  -2  19    1.62    0.56   0
  -5  -1  18    6.08    0.80   0
  -8  -3  14    0.97    0.39   0
  -7  -3  17    5.33    0.58   0
  -7  -1  15    0.09    0.51   0
  -7   0  12   18.04    1.21   0
  -4   2  12   69.28    2.19   0
  -3   1  16    3.69    0.74   0
  -3   2  13   55.27    1.98   0
  -7   0  13   69.61    2.21   0
  -6  -3  19    1.52    0.45   0
  -6   1  13   19.98    1.34   0
  -5   1  15    9.25    0.93   0
  -4  -1  19    4.69    0.67   0
  -4   1  16   10.75    1.03   0
  -4   2  13   17.57    1.21   0
  -7  -2  17   20.44    1.03   0
  -5  -3  20    7.04    0.63   0
  -5   2  11  197.96    3.70   0
  -4  -2  20    0.43    0.44   0
  -3   2  14   53.99    2.02   0
  -7  -1  16   10.18    0.87   0
  -6  -1  18    2.74    0.61   0
  -6   1  14   18.75    1.30   0
  -5   1  16   10.42    1.02   0
  -4   2  14   16.91    1.22   0
  -3   1  17   19.82    1.31   0
  -6  -2  19   12.72    0.85   0
  -6   0  17    9.11    0.89   0
  -5  -2  20    1.78    0.49   0
  -5   0  18    0.21    0.51   0
  -5   2  13   23.63    1.42   0
  -4   1  17    1.32    0.62   0
  -7   0  15    0.65    0.53   0
  -6   1  15   27.17    1.49   0
  -4   0  19    4.81    0.74   0
  -4   2  15    1.29    0.60   0
  -3   2  15   36.68    1.69   0
  -8  -2  15    4.53    0.53   0
  -8  -1  13    2.34    0.49   0
  -7  -1  17   22.42    1.11   0
  -7   1  11    6.29    0.81   0
  -5   2  14    7.79    0.92   0
  -4  -1  20    5.59    0.65   0
  -7  -2  18    1.81    0.43   0
  -7   1  12   36.08    1.63   0
  -6  -1  19    4.65    0.61   0
  -6   2   9   10.80    0.94   0
  -6   2  10   27.45    1.44   0
  -6   2  11    6.98    0.87   0
  -3   2  16    6.49    0.87   0
  -8  -1  14    8.68    0.71   0
  -7   0  16   13.52    0.97   0
  -7   1  13    3.90    0.73   0
  -6   0  18    5.17    0.70   0
  -6   2  12   38.65    1.73   0
  -5  -1  20    2.24    0.52   0
  -5   2  15   19.88    1.29   0
  -4   2  16    5.35    0.83   0
  -4   3  12  114.16    2.88   0
  -6   2  13  106.57    2.84   0
  -5   1  18    5.42    0.77   0
  -3   3  13   24.35    1.37   0
  -7  -1  18    0.22    0.38   0
  -6   1  17    2.09    0.61   0
  -6   2  14    1.96    0.67   0
  -5   2  16   15.99    1.19   0
  -5   3  10    7.62    0.84   0
  -4   0  20   10.69    0.88   0
  -4   3  13   12.23    1.03   0
  -3   2  17   17.23    1.23   0
  -3   3  14   54.13    2.06   0
  -2   3  13   46.86    1.81   0
  -7   0  17   18.64    1.03   0
  -7   1  15    0.04    0.48   0
  -5   3  11   13.81    1.07   0
  -4   1  19    4.69    0.74   0
  -4   2  17    0.41    0.48   0
  -4   3  14   47.30    1.96   0
  -6   0  19    2.67    0.54   0
  -5   0  20    1.70    0.50   0
  -5   3  13    6.15    0.86   0
  -3   3  15   37.92    1.76   0
  -8   0  14    0.33    0.43   0
  -5   3  14    3.57    0.73   0
  -4   3  15    8.59    0.97   0
  -7   2  11   24.92    1.39   0
  -6   2  16   17.72    1.19   0
  -8   0  15    0.43    0.40   0
  -7   0  18    0.23    0.38   0
  -7   2  12    3.49    0.69   0
  -6   3  11    3.39    0.70   0
  -5   3  15   14.57    1.16   0
  -3   3  16    1.40    0.62   0
  -6   3   9   46.54    1.81   0
  -6   3  10    9.07    0.92   0
  -6   3  12   21.06    1.34   0
  -6   3  13    1.92    0.64   0
  -5   2  18    6.41    0.78   0
  -4   1  20    5.59    0.66   0
  -3   4  12  129.62    3.09   0
  -7   1  17   21.80    1.08   0
  -7   2  14   20.59    1.21   0
  -6   1  19    4.59    0.60   0
  -6   2  17    0.39    0.48   0
  -6   3   8   11.81    0.98   0
  -4   2  19    0.46    0.52   0
  -4   4  10    1.12    0.47   0
  -4   4  11   23.67    1.36   0
  -4   4  12   44.40    1.88   0
  -3   3  17    5.66    0.81   0
  -3   4  13  137.04    3.23   0
  -2   4  12   18.58    1.22   0
  -7   2  15   28.84    1.36   0
  -6   3  14    0.49    0.55   0
  -5   1  20    2.06    0.46   0
  -4   4  13   12.37    1.11   0
  -2   4  13    3.18    0.67   0
  -5   2  19    1.48    0.52   0
  -5   4  11    2.76    0.68   0
  -4   4  14   25.73    1.50   0
  -3   4  14   25.39    1.48   0
  -7   1  18    0.16    0.37   0
  -7   2  16   75.58    2.00   0
  -6   2  18   14.49    0.95   0
  -5   3  17   24.56    1.34   0
  -5   4   9   24.74    1.37   0
  -5   4  10   28.04    1.46   0
  -5   4  13   30.22    1.59   0
  -2   4  14   39.56    1.77   0
  -6   3  16    2.50    0.63   0
  -4   3  18    5.33    0.77   0
  -4   4  15    8.68    0.97   0
  -3   4  15   26.59    1.48   0
  -8   1  15    1.30    0.39   0
  -5   4  14    0.72    0.49   0
  -4   2  20    0.40    0.46   0
  -7   2  17   20.11    1.00   0
  -7   3  11   15.35    1.09   0
  -5   3  18    6.83    0.76   0
  -5   4  15    5.42    0.81   0
  -4   4  16    3.65    0.74   0
  -3   4  16    8.54    0.90   0
  -7   3  14    1.22    0.54   0
  -6   2  19   11.32    0.75   0
  -6   3  17   12.72    0.93   0
  -6   4  10   18.80    1.27   0
  -6   4  11   12.48    1.07   0
  -6   4  12    2.36    0.66   0
  -5   2  20    1.70    0.46   0
  -4   3  19    0.85    0.51   0
  -6   4  13    3.06    0.68   0
  -5   4  16   14.12    1.09   0
  -3   5  10    8.63    0.90   0
  -3   5  11   13.90    1.12   0
  -3   5  12  223.46    4.13   0
  -7   3  15   14.99    0.97   0
  -5   3  19   13.60    0.90   0
  -4   5  10   17.21    1.22   0
  -4   5  12   14.31    1.17   0
  -3   5  13   23.04    1.43   0
  -2   5  11   99.34    2.67   0
  -2   5  12   27.27    1.49   0
  -7   2  18    1.69    0.40   0
  -6   3  18   15.71    0.93   0
  -5   4  17   32.04    1.43   0
  -4   5  13   20.52    1.32   0
  -3   5  14    0.73    0.59   0
  -2   5  13   12.70    1.09   0
  -7   3  16   17.91    0.97   0
  -5   5  11   10.81    1.03   0
  -4   4  18    4.49    0.70   0
  -4   5  14   40.61    1.78   0
  -3   4  18    5.37    0.76   0
  -2   5  14   28.58    1.53   0
  -6   4  16   29.69    1.34   0
  -5   5   9   34.57    1.63   0
  -5   5  10   12.95    1.09   0
  -5   5  13    4.97    0.80   0
  -4   3  20    3.10    0.54   0
  -4   5  15   22.67    1.37   0
  -3   5  15    8.06    0.94   0
  -5   4  18   33.51    1.35   0
  -7   3  17    4.96    0.55   0
  -7   4  12    0.91    0.54   0
  -6   3  19    1.34    0.40   0
  -6   4  17   21.65    1.08   0
  -5   3  20    6.30    0.58   0
  -5   5   8    3.71    0.68   0
  -5   5  15    6.27    0.81   0
  -4   5  16    5.35    0.79   0
  -7   4  13    1.18    0.48   0
  -7   4  14    0.09    0.46   0
  -4   4  19    0.90    0.46   0
  -6   5  11    3.77    0.71   0
  -5   5   7   28.90    1.42   0
  -5   5  16   28.69    1.36   0
  -4   5  17    2.92    0.63   0
  -3   5  17    4.42    0.73   0
  -8  -5  -8   13.62    0.95   0
  -6  -5   2    2.97    0.69   0
  -5  -6  -9    4.79    0.81   0
  -4  -6  -9  401.09    5.51   0
  -3  -6  -7   10.52    0.97   0
  -3  -6  -6   82.34    2.48   0
  -7  -5   1   26.59    1.44   0
  -6  -6  -7   12.91    1.14   0
  -5  -6  -8   35.59    1.75   0
  -4  -6  -8   17.47    1.29   0
  -4  -6  -3   14.06    1.11   0
  -9  -4  -7    2.83    0.51   0
  -8  -5  -7   15.17    0.99   0
  -8  -5  -2   75.50    2.27   0
  -6  -6  -6   60.32    2.23   0
  -6  -6  -5  189.73    3.90   0
  -6  -6  -4  138.54    3.37   0
  -6  -6  -3   22.98    1.43   0
  -5  -6  -7   45.31    1.97   0
  -5  -6  -3   13.25    1.15   0
  -4  -6  -7   38.10    1.80   0
  -4  -6  -6  109.17    2.95   0
  -4  -6  -5    9.13    0.97   0
  -4  -6  -4    9.72    0.99   0
  -8  -5  -6   11.09    0.95   0
  -8  -5  -5   10.35    0.94   0
  -8  -5  -3    5.47    0.80   0
  -8  -4 -10    7.90    0.73   0
  -7  -5  -9    3.86    0.71   0
  -5  -6  -6    6.07    0.91   0
  -5  -6  -5   17.24    1.30   0
  -5  -6  -4    0.85    0.61   0
  -9  -4  -5   11.61    0.85   0
  -9  -4  -2    2.35    0.56   0
  -6  -5   1    0.56    0.51   0
  -9  -4  -4    0.76    0.49   0
  -7  -5  -8    4.50    0.77   0
  -8  -4  -9    7.97    0.80   0
  -8  -3 -11   47.68    1.48   0
  -7  -5  -2  143.37    3.32   0
  -6  -5  -9   31.28    1.58   0
 -10  -2  -2   11.84    0.72   0
  -9  -3  -8    0.55    0.42   0
  -8  -4  -8    2.41    0.62   0
  -8  -4   0   17.15    1.18   0
  -7  -5  -6   26.87    1.47   0
  -7  -5  -5    3.24    0.76   0
  -7  -5  -4   33.73    1.70   0
  -7  -5  -3    0.35    0.61   0
  -6  -5  -1   12.71    1.09   0
  -5  -5  -9    3.58    0.75   0
 -10  -2  -4    3.32    0.46   0
 -10  -2  -3    1.87    0.43   0
  -9  -3   0    6.16    0.69   0
  -7  -4 -10   14.74    1.09   0
  -6  -5  -8   18.90    1.27   0
  -8  -4  -7    1.14    0.58   0
  -8  -4  -1   26.97    1.46   0
  -6  -5  -7   30.06    1.61   0
  -6  -5  -2    3.34    0.73   0
  -5  -5  -8   61.10    2.20   0
  -4  -5  -8  531.85    6.14   0
  -9  -3  -6    0.60    0.46   0
  -9  -3  -1    4.51    0.65   0
  -8  -4  -6    0.93    0.59   0
  -8  -4  -2    8.16    0.94   0
  -8  -3 -10    7.06    0.76   0
  -7  -4   1    8.33    0.88   0
  -6  -5  -6   30.19    1.59   0
  -6  -5  -4  270.70    4.59   0
  -6  -5  -3  151.55    3.41   0
  -5  -5  -7   80.53    2.52   0
  -4  -5  -6   17.08    1.18   0
  -9  -3  -5    0.19    0.47   0
  -9  -3  -2    8.54    0.83   0
  -9  -2  -9    7.76    0.67   0
  -7  -4  -9    0.56    0.50   0
  -5  -5  -6  167.03    3.57   0
  -5  -5  -5   81.52    2.50   0
  -5  -5  -4   11.51    1.03   0
  -5  -5  -3    7.18    0.81   0
  -9  -3  -4    1.43    0.56   0
  -9  -3  -3    6.24    0.76   0
  -7  -4   0    2.46    0.65   0
  -6  -4 -10   11.66    1.02   0
  -8  -3   1   92.40    2.47   0
  -8  -2 -11    1.23    0.49   0
  -7  -3 -11    0.67    0.53   0
 -10  -1  -5    0.34    0.34   0
  -9  -2  -8    2.81    0.56   0
  -7  -4  -7    0.92    0.63   0
  -7  -4  -1    7.13    0.90   0
  -6  -4  -9    2.75    0.69   0
 -10  -1  -4    1.23    0.39   0
 -10  -1  -3    2.60    0.45   0
  -8  -3  -8   21.89    1.27   0
  -7  -4  -6   10.03    1.03   0
  -7  -4  -2  190.07    3.77   0
  -9  -2  -7    6.53    0.73   0
  -8  -3   0  190.78    3.59   0
  -7  -4  -5    4.04    0.72   0
  -7  -4  -4  127.40    3.15   0
  -7  -4  -3  456.22    5.83   0
  -6  -4  -8    3.88    0.75   0
  -5  -4  -9    8.06    0.90   0
  -9  -1  -9    4.43    0.58   0
  -8  -3  -7    4.69    0.70   0
  -8  -3  -1    2.02    0.71   0
  -8  -2 -10   47.21    1.66   0
  -6  -4  -7    1.57    0.63   0
  -6  -4  -1    2.80    0.62   0
  -5  -4  -8  448.32    5.62   0
  -4  -4  -8   91.57    2.46   0
  -9  -2  -6    4.20    0.60   0
  -9  -2  -1    3.90    0.65   0
  -8  -3  -2  246.84    4.19   0
  -6  -4  -6    7.52    0.92   0
  -6  -4  -2    5.85    0.79   0
  -9  -2  -4    2.73    0.63   0
  -9  -2  -3    1.69    0.59   0
  -9  -2  -2   34.92    1.50   0
  -8  -3  -5    8.38    0.89   0
  -8  -3  -3    4.98    0.82   0
  -8  -1 -11    5.08    0.64   0
  -7  -3   1   28.73    1.42   0
  -6  -4  -5   28.95    1.52   0
  -6  -4  -4    1.05    0.58   0
  -6  -4  -3    6.46    0.78   0
  -5  -4  -7  542.69    6.14   0
 -10   0  -5   23.98    0.96   0
  -9  -1  -8   14.80    0.94   0
  -8  -2  -9    7.15    0.77   0
  -7  -3  -8    3.62    0.75   0
  -7  -2 -11   10.89    0.95   0
  -6  -3 -10    8.69    0.88   0
 -10   0  -4    0.49    0.36   0
 -10   0  -3    0.90    0.38   0
  -7  -3   0   37.87    1.64   0
  -9  -1  -7   10.64    0.87   0
  -8  -2  -8    7.10    0.85   0
  -8  -2   1   79.16    2.28   0
  -7  -3  -7    3.68    0.74   0
  -6  -3  -9    0.13    0.53   0
  -9   0  -9   14.69    0.87   0
  -8  -1 -10   14.57    1.02   0
  -7  -3  -6    0.68    0.59   0
  -7  -3  -1    7.91    0.89   0
 -10   1  -5    0.47    0.34   0
  -9  -1  -6    0.69    0.51   0
  -8  -2   0   11.85    1.04   0
  -7  -3  -5    2.55    0.68   0
  -7  -3  -4   35.02    1.70   0
  -7  -3  -3   15.77    1.19   0
  -7  -3  -2    4.01    0.74   0
 -10   1  -4    1.31    0.41   0
  -9  -1  -5   62.47    1.95   0
  -8  -2  -6   16.45    1.21   0
  -8   0 -11    3.77    0.60   0
  -7  -2  -9    1.10    0.60   0
  -6  -3  -7   74.10    2.35   0
 -10   1  -3    2.36    0.44   0
  -9  -1  -3   58.65    1.93   0
  -9   0  -8    3.48    0.53   0
  -8  -2  -5    8.67    0.95   0
  -8  -2  -1    8.02    0.90   0
  -8  -1  -9    8.44    0.87   0
  -7  -1 -11    0.01    0.50   0
  -5  -3  -8   27.52    1.41   0
  -9   1  -9    4.46    0.57   0
  -8  -2  -3   12.09    1.07   0
  -8  -2  -2   12.68    1.03   0
  -6  -3  -5   18.41    1.22   0
  -6  -2 -10   35.98    1.64   0
  -8   0 -10   55.59    1.79   0
  -7  -2  -8   14.70    1.12   0
  -7  -2   1    9.44    0.88   0
  -6  -3  -4  301.20    4.50   0
  -5  -3  -7   24.06    1.29   0
 -10   2  -4    3.48    0.46   0
  -8   1 -11    5.40    0.65   0
  -7  -2  -7    9.14    0.98   0
 -10   2  -3    1.99    0.40   0
 -10   2  -2   12.11    0.70   0
  -9   0  -6    2.27    0.52   0
  -9   1  -8   14.67    0.92   0
  -9   2  -9    7.25    0.62   0
  -6  -2  -9   36.18    1.63   0
  -9   0  -5    2.63    0.62   0
  -8  -1   1    8.06    0.84   0
  -8   0  -9    6.71    0.80   0
  -7  -2  -6    3.35    0.66   0
  -8  -1  -6   59.61    2.10   0
  -8  -1   0   27.18    1.42   0
  -7  -2  -5   11.98    1.02   0
  -7  -2  -4   24.88    1.43   0
  -7  -2  -2   31.66    1.53   0
  -7  -2  -1   79.24    2.30   0
  -7  -1  -9  125.10    2.98   0
  -6  -2  -8   13.53    1.05   0
  -9   1  -7   10.42    0.80   0
  -8  -1  -5   51.68    1.98   0
  -8   1 -10   14.34    0.99   0
  -8   2 -11    1.26    0.46   0
  -7  -2  -3   38.90    1.69   0
  -9   1  -6    0.62    0.48   0
  -9   2  -8    2.58    0.51   0
  -8  -1  -4   11.73    1.05   0
  -8  -1  -3    3.44    0.72   0
  -8  -1  -2   44.83    1.82   0
  -8  -1  -1    1.16    0.57   0
  -7  -1  -8   97.73    2.68   0
  -6  -2  -7    3.50    0.62   0
  -6  -1 -10   43.63    1.78   0
  -8   3 -11   48.24    1.38   0
  -7   0 -10    2.57    0.65   0
  -6  -2  -6    0.46    0.47   0
  -5  -2  -8   68.13    2.06   0
  -9   1  -5   63.67    1.93   0
  -9   2  -7    6.40    0.69   0
  -9   3  -8    0.46    0.38   0
  -8   1  -9    8.29    0.84   0
  -7  -1  -7  118.07    2.96   0
  -6  -2  -5   19.80    1.21   0
  -6  -1  -9   31.97    1.55   0
  -8   0  -6    7.46    0.89   0
  -7  -1  -6   30.13    1.56   0
  -7   0  -9    1.11    0.60   0
  -9   2  -6    4.18    0.58   0
  -9   3  -7    2.04    0.49   0
  -8   0  -5   15.46    1.16   0
  -8   0   1    6.64    0.78   0
  -7  -1  -5    1.95    0.63   0
  -6  -1  -8    0.73    0.52   0
  -9   2  -5    3.01    0.59   0
  -8   0  -4   61.34    2.12   0
  -8   0   0  342.43    4.65   0
  -8   2  -9    7.72    0.80   0
  -8   3 -10    7.18    0.69   0
  -7  -1  -4  119.58    2.92   0
  -7  -1  -1   10.76    0.93   0
  -9   4  -7    2.78    0.46   0
  -8   0  -3    7.84    0.89   0
  -8   0  -2    2.69    0.65   0
  -8   0  -1   32.77    1.54   0
  -8   4 -10    7.78    0.66   0
  -7  -1  -2    2.03    0.57   0
  -7   0  -8    3.80    0.68   0
  -6  -1  -7   10.11    0.94   0
  -6   0 -10   27.88    1.42   0
  -9   2  -3    1.83    0.54   0
  -9   3  -6    0.64    0.39   0
  -9   2  -2   35.29    1.45   0
  -9   3  -5    0.16    0.42   0
  -8   1  -6   59.80    2.05   0
  -8   2  -8    7.03    0.81   0
  -7   0  -7    9.83    0.98   0
  -6  -1  -6   13.16    1.01   0
  -7   1  -9  124.36    2.88   0
  -6   0  -9  119.99    2.84   0
  -9   3   1   52.86    1.60   0
  -8   1  -5   50.72    1.92   0
  -8   4  -9    7.69    0.70   0
  -7   0  -6    3.90    0.72   0
  -9   3  -3    6.42    0.72   0
  -9   3   0    6.38    0.70   0
  -9   4  -5   11.55    0.76   0
  -9   5  -5    1.14    0.39   0
  -8   1  -4   11.74    1.03   0
  -8   1   1    7.90    0.81   0
  -7   0  -5    1.44    0.58   0
  -6   0  -8    1.50    0.56   0
  -9   3  -2    9.28    0.81   0
  -9   3  -1    4.93    0.65   0
  -8   1  -3    3.15    0.69   0
  -8   1   0   28.40    1.40   0
  -8   3  -8   22.38    1.16   0
  -7   0  -4   17.93    1.20   0
  -9   4  -3    3.14    0.54   0
  -9   4   1  153.34    2.51   0
  -8   1  -2   44.45    1.75   0
  -8   1  -1    1.06    0.54   0
  -8   2  -6   17.11    1.16   0
  -7   2  -9    0.98    0.56   0
  -7   3 -10    0.22    0.48   0
  -9   4  -2    2.47    0.52   0
  -9   4  -1   14.53    0.91   0
  -9   4   0    6.44    0.65   0
  -9   5  -3   12.93    0.77   0
  -8   3  -7    4.94    0.71   0
  -7   0  -2    1.96    0.52   0
  -7   0  -1   23.29    1.24   0
  -7   1  -7  121.11    2.92   0
  -6   0  -7   28.94    1.41   0
  -9   5  -2   19.18    0.92   0
  -9   5   0    8.52    0.66   0
  -8   2  -5    8.85    0.91   0
  -8   5  -8   13.56    0.85   0
  -6   1  -9   32.56    1.51   0
  -9   5  -1    7.47    0.63   0
  -8   2  -4   11.26    1.00   0
  -7   1  -6   30.85    1.53   0
  -7   2  -8   14.81    1.12   0
  -7   4 -10   14.74    0.97   0
  -8   2  -3   12.17    1.02   0
  -8   2   1   77.16    2.15   0
  -8   4  -7    1.23    0.51   0
  -7   5 -10   28.72    1.21   0
  -8   2  -2   11.68    1.00   0
  -8   2  -1    8.09    0.86   0
  -8   2   0   11.70    0.96   0
  -8   6  -7    8.87    0.67   0
  -6   1  -8    0.76    0.44   0
  -8   3  -5    8.21    0.82   0
  -8   4  -6    0.76    0.51   0
  -7   1  -4  118.56    2.84   0
  -7   2  -7    9.66    0.94   0
  -7   7  -9   24.73    0.93   0
  -8   3  -4   15.44    1.10   0
  -7   3  -8    3.64    0.70   0
  -7   4  -9    0.45    0.41   0
  -6   1  -7   10.28    0.93   0
  -6   2  -9   38.27    1.63   0
  -8   3   2   45.07    1.63   0
  -8   5  -6   11.61    0.86   0
  -8   6  -6    0.76    0.41   0
  -7   1  -2    1.94    0.56   0
  -7   1  -1   10.36    0.89   0
  -7   1   0   15.75    1.03   0
  -7   2  -6    3.35    0.69   0
  -7   5  -9    3.82    0.63   0
  -7   6  -9   13.59    0.86   0
  -8   3  -2  247.49    3.96   0
  -8   7  -5    6.35    0.56   0
  -6   1  -6   13.31    1.00   0
  -8   3  -1    1.58    0.59   0
  -8   3   0  185.29    3.35   0
  -8   5  -5   10.61    0.87   0
  -8   6  -5    2.86    0.53   0
  -7   2  -5   11.90    1.01   0
  -7   3  -7    3.53    0.69   0
  -7   7  -8   19.69    0.93   0
  -6   2  -8   13.96    1.05   0
  -8   7  -4    4.57    0.53   0
  -6   3  -9    0.14    0.48   0
  -8   4   2    6.09    0.73   0
  -8   5  -4   19.91    1.14   0
  -8   6  -4    4.68    0.61   0
  -7   3  -6    0.62    0.54   0
  -7   5  -8    4.86    0.64   0
  -7   6  -8    4.10    0.62   0
  -8   4  -2    8.02    0.84   0
  -8   4  -1   25.51    1.33   0
  -8   4   0   16.52    1.11   0
  -8   4   1    5.41    0.70   0
  -8   5  -3    5.44    0.71   0
  -8   7  -3    0.05    0.36   0
  -7   2  -3   37.33    1.61   0
  -7   4  -7    1.09    0.56   0
  -6   2  -7    3.73    0.66   0
  -8   7  -2    0.67    0.38   0
  -7   2  -2   31.00    1.46   0
  -7   2   1    9.20    0.82   0
  -7   3  -5    2.71    0.66   0
  -7   7  -7   14.75    0.87   0
  -6   3  -8    7.33    0.82   0
  -6   4  -9    2.90    0.62   0
  -8   6  -2    7.25    0.72   0
  -8   6   2    9.58    0.74   0
  -8   7  -1    4.91    0.55   0
  -8   7   0   11.12    0.74   0
  -8   7   1    4.28    0.53   0
  -7   2   0    6.06    0.71   0
  -7   4  -6   10.27    0.94   0
  -7   6  -7    3.30    0.61   0
  -7   8  -6    5.38    0.55   0
  -6   2  -6    0.63    0.47   0
  -8   6  -1  135.20    2.56   0
  -8   6   0  115.74    2.36   0
  -8   6   1   44.70    1.47   0
  -7   3  -4   34.99    1.59   0
  -5   2  -8   69.75    2.04   0
  -7   7  -6   36.30    1.35   0
  -6   6  -9    3.70    0.63   0
  -7   3  -3   14.72    1.08   0
  -7   4  -5    4.55    0.73   0
  -7   6  -6    0.42    0.50   0
  -7   8  -5    4.59    0.54   0
  -6   2  -5   21.59    1.19   0
  -6   3  -7   78.11    2.26   0
  -6   4  -8    3.73    0.67   0
  -7   3  -2    3.65    0.68   0
  -7   3   2   14.99    1.01   0
  -7   3  -1    7.76    0.82   0
  -7   3   0   38.26    1.56   0
  -7   3   1   27.78    1.32   0
  -7   4  -4  128.49    2.93   0
  -7   5  -5    3.05    0.66   0
  -7   7  -5   19.83    1.07   0
  -7   8  -4    1.39    0.43   0
  -6   5  -8   19.41    1.18   0
  -6   7  -8    0.79    0.47   0
  -7   4  -3  443.43    5.37   0
  -7   9  -1    5.73    0.50   0
  -6   4  -7    1.74    0.58   0
  -6   9  -6    5.84    0.55   0
  -5   3  -8   29.30    1.38   0
  -7   5  -4   34.29    1.56   0
  -7   8  -3   10.43    0.75   0
  -7   9   0    8.84    0.57   0
  -6   8  -7   17.30    0.95   0
  -7   7  -4    7.28    0.70   0
  -6   3  -5   17.66    1.10   0
  -6   5  -7   31.28    1.48   0
  -7   4  -1    6.54    0.79   0
  -7   4   0    2.45    0.59   0
  -7   4   1    8.28    0.85   0
  -7   4   2    7.34    0.76   0
  -7   5  -3    0.29    0.51   0
  -7   8  -2    3.99    0.56   0
  -6   4  -6    7.43    0.84   0
  -6   6  -7   12.75    0.99   0
  -6   7  -7    1.72    0.55   0
  -7   5  -2  135.33    2.96   0
  -7   6  -3   31.65    1.46   0
  -7   7  -3    3.83    0.57   0
  -7   8  -1    3.23    0.53   0
  -6   3  -4  303.31    4.28   0
  -6   8  -6    0.59    0.44   0
  -6   9  -5    6.40    0.60   0
  -5   3  -7   24.11    1.22   0
  -5   4  -8  462.36    5.27   0
  -7   5  -1   71.32    2.16   0
  -7   5   3    3.86    0.64   0
  -7   6  -2   15.36    1.07   0
  -7   7  -2   40.94    1.53   0
  -7   8   0   21.18    1.01   0
  -7   8   2    5.80    0.58   0
  -6   4  -5   27.91    1.41   0
  -6   5  -6   29.82    1.46   0
  -7   5   0   30.04    1.43   0
  -7   5   1   24.79    1.28   0
  -7   5   2   10.15    0.87   0
  -7   7  -1    2.93    0.59   0
  -6   3  -3  174.25    3.20   0
  -6   6  -6   61.20    2.00   0
  -7   6  -1    9.67    0.85   0
  -7   6   0    8.76    0.85   0
  -7   6   3    1.23    0.47   0
  -7   7   0   21.66    1.15   0
  -7   7   1    0.11    0.48   0
  -7   7   2    3.71    0.61   0
  -7   7   3    0.98    0.42   0
  -6   8  -5    7.17    0.74   0
  -6   9  -4   12.91    0.78   0
  -5   5  -8   62.32    1.99   0
  -5   9  -7   10.91    0.73   0
  -7   6   1    6.50    0.75   0
  -7   6   2    4.30    0.64   0
  -6   4  -4    1.07    0.46   0
  -6   5  -5   15.98    1.13   0
  -6  10   0    0.99    0.32   0
  -5   4  -7  550.63    5.71   0
  -5   6  -8   35.46    1.53   0
  -5  10  -5    2.83    0.44   0
  -6   6  -5  188.84    3.48   0
  -6   9  -3   16.83    0.92   0
  -6   4  -3    6.28    0.71   0
  -6   5  -4  270.88    4.18   0
  -6   8  -4   11.83    0.90   0
  -5   5  -7   79.73    2.25   0
  -5   8  -7    2.30    0.56   0
  -5   9  -6    5.02    0.62   0
  -6   4  -2    5.49    0.70   0
  -6   9  -2   49.11    1.50   0
  -5   4  -6   84.34    2.25   0
  -5  10  -4    9.28    0.67   0
  -6   5  -3  148.68    3.10   0
  -6   6  -4  136.19    2.96   0
  -6   7  -4   23.99    1.26   0
  -6   8  -3    1.76    0.55   0
  -6   9  -1    9.55    0.75   0
  -6   9   4    1.69    0.41   0
  -5   6  -7   44.80    1.70   0
  -5   7  -7   12.48    0.93   0
  -6   4  -1    2.61    0.55   0
  -6   5  -2    3.20    0.63   0
  -6   6  -3   21.57    1.27   0
  -6   7  -3    0.68    0.44   0
  -6   8  -2   26.40    1.28   0
  -6   9   1    3.41    0.54   0
  -6   9   2   14.05    0.83   0
  -6   9   3   51.80    1.42   0
  -5   5  -6  166.07    3.19   0
  -5   9  -5   12.01    0.83   0
  -5  10  -3    6.45    0.62   0
  -4  10  -6    0.71    0.39   0
  -5   6  -6    6.10    0.79   0
  -5   7  -6   14.48    1.05   0
  -6   6  -2   36.14    1.56   0
  -6   7  -2   11.52    0.92   0
  -5   9  -4   41.23    1.50   0
  -5  10  -2    4.37    0.56   0
  -4  11  -3    0.18    0.31   0
  -6   5   0   18.08    1.12   0
  -6   6  -1   27.93    1.40   0
  -6   7  -1    6.21    0.78   0
  -6   8   4    4.63    0.59   0
  -5   5  -5   83.92    2.27   0
  -4  10  -5    1.52    0.45   0
  -6   5   1    0.47    0.39   0
  -6   5   2    2.51    0.54   0
  -6   5   3    8.21    0.76   0
  -6   6   0    7.12    0.80   0
  -6   7   0   13.77    1.02   0
  -6   8   3   80.14    2.01   0
  -5   6  -5   16.54    1.12   0
  -5   7  -5    8.56    0.87   0
  -5  10  -1   38.13    1.29   0
  -6   6   1    5.50    0.73   0
  -6   6   2   10.85    0.90   0
  -6   6   3    5.11    0.68   0
  -6   6   4    1.34    0.48   0
  -6   7   1    2.36    0.59   0
  -6   7   3   22.83    1.20   0
  -6   7   4    3.48    0.59   0
  -5   5  -4   10.79    0.89   0
  -5   8  -4   15.93    1.08   0
  -5   9  -3    1.02    0.50   0
  -5  10   0   41.36    1.34   0
  -5  10   4    7.08    0.57   0
  -4  11  -2    9.30    0.63   0
  -5  10   2   35.73    1.22   0
  -5  10   3   51.13    1.37   0
  -5   6  -4    0.91    0.44   0
  -5   7  -4   72.34    2.16   0
  -5   9  -2   24.71    1.23   0
  -4  10  -4    5.18    0.58   0
  -4  11  -1    3.45    0.47   0
  -5   5  -3    6.75    0.73   0
  -5   8  -3    2.21    0.61   0
  -4   8  -6   82.94    2.23   0
  -4  11   0    2.07    0.41   0
  -3  11  -4    0.56    0.37   0
  -5   7  -3    5.24    0.75   0
  -5   9  -1    3.27    0.61   0
  -4   6  -6  102.82    2.49   0
  -4   7  -6   18.04    1.13   0
  -4  11   1    3.38    0.46   0
  -4  11   3   15.71    0.74   0
  -5   8  -2   13.06    1.01   0
  -5   9   0    3.76    0.64   0
  -5   9   5    0.82    0.44   0
  -5   6  -2   28.97    1.40   0
  -5   7  -2   70.13    2.16   0
  -5   9   4   21.78    1.09   0
  -4   8  -5   11.62    0.95   0
  -3  10  -5   36.07    1.36   0
  -3  11  -3   18.35    0.90   0
  -5   8  -1   28.08    1.37   0
  -5   9   3   11.66    0.86   0
  -4   7  -5   30.02    1.42   0
  -4  10  -2    1.04    0.41   0
  -5   6  -1   20.04    1.17   0
  -5   7  -1   25.55    1.35   0
  -5   8   0   25.94    1.34   0
  -4   6  -5    9.02    0.80   0
  -4  10  -1    0.63    0.45   0
  -3  11  -2    2.82    0.50   0
  -5   8   1    5.56    0.75   0
  -5   8   5    5.09    0.66   0
  -4   8  -4   12.28    0.99   0
  -4  10   6    8.35    0.63   0
  -5   7   0   24.31    1.29   0
  -5   8   2   24.73    1.29   0
  -5   8   3   62.56    1.94   0
  -5   8   4   10.23    0.86   0
  -4  10   0    3.83    0.61   0
  -3  10  -4   69.83    1.89   0
  -3  11  -1    0.76    0.41   0
  -2  11  -4    3.00    0.51   0
  -5   6   1   26.13    1.29   0
  -5   6   5    0.24    0.45   0
  -5   7   1   15.34    1.07   0
  -5   7   5   31.07    1.36   0
  -4   6  -4    9.24    0.80   0
  -4   7  -4    0.53    0.42   0
  -4   9  -2   67.81    2.06   0
  -4  10   1    1.05    0.48   0
  -4  10   5    1.50    0.43   0
  -3   9  -5   12.56    0.95   0
  -5   6   2    1.99    0.52   0
  -5   6   3    4.23    0.62   0
  -5   6   4    1.34    0.46   0
  -5   7   2    2.46    0.52   0
  -5   7   3   17.61    1.10   0
  -5   7   4    6.56    0.75   0
  -4   8  -3   86.92    2.36   0
  -4  10   3    5.27    0.64   0
  -4  10   4    6.68    0.66   0
  -3  10  -3   31.28    1.35   0
  -3  11   0    6.76    0.64   0
  -4   7  -3    7.55    0.81   0
  -4   9  -1   11.62    0.96   0
  -3  11   1    1.87    0.46   0
  -3  11   5    1.67    0.37   0
  -2  11  -3    6.11    0.64   0
  -4   6  -3   12.48    0.90   0
  -4   8  -2   53.35    1.90   0
  -4   9   7   79.50    1.85   0
  -3   8  -5   68.90    2.07   0
  -3   9  -4    9.51    0.88   0
  -3  11   2    0.11    0.37   0
  -3  11   4    0.84    0.36   0
  -4   9   0    1.48    0.48   0
  -3  10  -2   65.41    1.93   0
  -1  12  -1   24.42    0.91   0
  -4   7  -2   34.56    1.50   0
  -4   8  -1   51.71    1.87   0
  -4   9   1    2.88    0.62   0
  -4   9   6   23.76    1.12   0
  -3   7  -5   15.16    1.00   0
  -2  11  -2    0.07    0.41   0
  -4   9   3    2.85    0.61   0
  -3   8  -4   22.76    1.27   0
  -3   9  -3   76.77    2.20   0
  -2  10  -4   14.77    0.95   0
  -1  12   0    0.19    0.32   0
  -4   7  -1   10.90    0.91   0
  -4   8   0   76.73    2.25   0
  -1  12   1    1.74    0.37   0
  -4   8   1   47.12    1.78   0
  -3   7  -4   19.78    1.14   0
  -2  11   7    4.45    0.44   0
  -1  11  -3    0.45    0.43   0
  -4   7   0   11.03    0.89   0
  -4   8   2   34.53    1.53   0
  -3   8  -3    8.50    0.87   0
  -3  10   6  132.49    2.40   0
  -2  11   0   12.14    0.85   0
   0  12  -1    0.70    0.33   0
  -4   7   1   12.27    0.95   0
  -4   8   3   27.33    1.37   0
  -4   8   4   29.35    1.39   0
  -4   8   5    2.19    0.57   0
  -3  10   5   13.32    0.89   0
  -2   9  -4    1.01    0.51   0
  -2  11   1    0.50    0.43   0
  -2  11   6    6.34    0.55   0
  -4   7   6   23.47    1.21   0
  -3   7  -3   30.23    1.38   0
  -3   9  -1    3.15    0.59   0
  -2  11   2    0.42    0.42   0
  -2  11   5    7.18    0.62   0
  -1  11  -2    4.67    0.62   0
   0  12   0    0.68    0.34   0
  -4   7   3    1.89    0.53   0
  -4   7   4   27.16    1.30   0
  -4   7   5   16.90    1.05   0
  -3   8  -2   78.28    2.26   0
  -3   9   0    6.29    0.78   0
  -3   9   8   79.33    1.92   0
  -2  11   3    2.46    0.46   0
  -2  11   4   12.62    0.80   0
  -1  11  -1    4.04    0.60   0
   0  12   1    0.61    0.34   0
  -3   7  -2   30.82    1.39   0
  -3   8  -1   70.28    2.15   0
  -3   9   1    0.52    0.50   0
  -2   8  -4   28.15    1.36   0
  -2   9  -3    5.92    0.71   0
   0  12   2    1.07    0.35   0
  -3   9   2    2.04    0.58   0
  -1  11   0    3.70    0.60   0
   1  12   0    0.20    0.30   0
  -3   7  -1    1.56    0.48   0
  -3   8   0    2.48    0.60   0
  -3   9   4   34.48    1.51   0
  -3   9   5   65.05    1.98   0
  -2   7  -4    5.41    0.65   0
  -2   9  -2   13.24    1.02   0
  -1  11   7    3.73    0.46   0
   0  11  -2    4.40    0.61   0
   1  12   1   23.22    0.89   0
  -2   8  -3  232.30    3.75   0
  -2  10   7   21.37    1.05   0
  -1  11   1    1.40    0.49   0
  -3   8   1    7.10    0.76   0
  -2  10   6   15.76    1.00   0
  -1  10  -2   86.91    2.28   0
  -1  11   2    3.69    0.59   0
  -1  11   6   17.86    0.89   0
  -3   7   0   23.17    1.19   0
  -3   8   2    7.68    0.82   0
  -3   8   7   19.27    1.12   0
  -2   9  -1   20.99    1.21   0
  -1  11   3    1.53    0.42   0
  -1  11   4    4.46    0.59   0
  -1  11   5    2.33    0.48   0
   0  11  -1   12.64    0.88   0
  -3   7   1   67.30    1.99   0
  -3   8   3   15.64    1.08   0
  -3   8   4    5.01    0.71   0
  -3   8   5   38.99    1.59   0
  -3   8   6   91.66    2.34   0
  -2   8  -2    2.33    0.58   0
  -2   9   9    8.25    0.73   0
  -1  10  -1   14.04    1.03   0
   0  11   8    0.73    0.34   0
  -2   9   0   25.02    1.31   0
  -1   9  -3    9.68    0.84   0
  -1  10   9   19.78    0.92   0
   0  11   0    0.01    0.42   0
  -2   9   1   10.78    0.96   0
  -1  10   0    6.32    0.79   0
   0  11   1   12.20    0.88   0
  -3   7   3  105.15    2.46   0
  -3   7   6  160.82    2.99   0
  -3   7   7   25.94    1.24   0
  -2   8  -1   10.60    0.88   0
  -1   9  -2    2.78    0.62   0
   0  11   7    2.28    0.43   0
   1  11  -1    1.35    0.48   0
  -3   7   4   87.61    2.23   0
  -3   7   5  146.61    2.87   0
  -2   9   2   62.31    2.03   0
  -2   9   7   30.32    1.37   0
  -1  10   1   59.18    1.96   0
  -1  10   8   12.93    0.84   0
   0  10  -2    0.25    0.46   0
   0  11   2    4.45    0.58   0
   0  11   3    8.11    0.74   0
  -2   8   0   73.12    2.16   0
  -2   9   3  121.48    2.80   0
  -2   9   5   61.39    1.99   0
  -2   9   6   66.40    2.03   0
  -1   8  -3    1.95    0.53   0
  -1  10   2  154.32    3.10   0
  -1  10   7   50.18    1.63   0
   0  11   4    4.20    0.60   0
   0  11   5   52.42    1.55   0
   1  11   0    3.72    0.59   0
  -1   9  -1    5.14    0.75   0
  -1  10   3  102.89    2.53   0
   0  10  -1    6.20    0.77   0
   1  11   8    0.23    0.29   0
  -2   8   1   39.74    1.62   0
  -1   9  10   15.26    0.88   0
   1  11   1    3.96    0.61   0
  -2   8   2   58.15    1.94   0
  -2   8   8    6.19    0.76   0
  -1   8  -2   29.41    1.37   0
  -1   9   0  219.91    3.78   0
   0  10   0    0.23    0.51   0
   1  11   2    4.33    0.62   0
   2  11   0   11.64    0.82   0
  -2   8   3    9.82    0.90   0
   0  10   9    7.15    0.65   0
   1  11   3    0.39    0.43   0
   1  11   6    0.10    0.37   0
  -2   8   4  204.18    3.58   0
  -2   8   5  288.93    4.23   0
  -2   8   6   10.02    0.91   0
  -2   8   7   80.18    2.22   0
  -1   9   1   81.24    2.34   0
   0   9  -2   84.63    2.31   0
   0  10   1    6.44    0.80   0
   1  11   4    2.13    0.46   0
   1  11   5    0.55    0.36   0
   2  11   1   40.16    1.41   0
  -1   8  -1   10.74    0.90   0
  -1   9   2    3.95    0.70   0
   0  10   8   17.56    0.99   0
   1  10  -1   59.19    1.91   0
   1  10  10   28.35    1.02   0
   2  11   7    3.77    0.46   0
  -1   9   8   10.05    0.87   0
   0   9  11    8.98    0.67   0
   0  10   2    0.31    0.42   0
   0  10   7    2.15    0.55   0
   2  11   2    0.13    0.34   0
   2  11   6    0.24    0.35   0
  -2   7   8   16.67    1.03   0
  -1   8   0   51.31    1.81   0
  -1   9   3   47.86    1.81   0
  -1   9   4   85.02    2.40   0
  -1   9   6    7.95    0.85   0
  -1   9   7    2.75    0.62   0
   0   9  -1  122.00    2.78   0
   0  10   3    8.08    0.81   0
   1  10   0    5.86    0.75   0
   2  11   3    5.47    0.59   0
   2  11   4    2.48    0.51   0
   2  11   5   16.79    0.90   0
   3  11   2    2.86    0.49   0
  -2   7   7    9.24    0.82   0
  -1   8  10   32.29    1.38   0
   1  10   9   63.99    1.65   0
   3  11   3   16.53    0.88   0
   4  11   3    0.19    0.31   0
  -2   7   6   10.37    0.86   0
  -1   8   1   40.81    1.64   0
   0   8  -2    4.91    0.67   0
   0   9   0    0.11    0.50   0
   0   9  10   21.46    1.07   0
   1  10   1   13.27    1.02   0
   2  10  10    3.37    0.45   0
   3  11   4    0.40    0.37   0
   3  11   5   16.41    0.82   0
   1  10   8   43.37    1.47   0
  -1   8   2   85.88    2.35   0
  -1   8   9   27.83    1.33   0
   0   9   1  119.35    2.82   0
   1  10   2   85.27    2.34   0
  -1   8   3    0.07    0.44   0
  -1   8   8   11.63    0.95   0
   0   8  -1  106.83    2.54   0
   0   9   2   82.90    2.38   0
   1   9  -1   80.33    2.28   0
   1   9  11   10.19    0.75   0
   1  10   3    1.00    0.56   0
   1  10   6   36.11    1.49   0
   1  10   7   33.74    1.39   0
   2   9  12   20.09    0.82   0
   2  10   9    0.80    0.38   0
  -1   8   4    1.01    0.51   0
  -1   8   7   20.18    1.21   0
   0   9   8    3.28    0.64   0
  -1   8   5    4.71    0.66   0
  -1   8   6   10.51    0.89   0
   0   9   3   32.79    1.53   0
   0   9   4   14.52    1.09   0
   0   9   7    4.58    0.72   0
   0   8   0  179.97    3.31   0
   0   9   5   28.61    1.45   0
   1   9   0  213.21    3.70   0
   1   9  10    5.61    0.70   0
   2  10   6    9.23    0.83   0
   2  10   7    1.37    0.50   0
   3  10   1   48.44    1.69   0
  -1   7   9   23.10    1.21   0
   0   8   1  107.48    2.61   0
   1   9   1    4.56    0.69   0
   2   9  11   22.78    1.00   0
   2  10   5    5.38    0.67   0
   3  10   2   60.67    1.89   0
   3  10   8    2.80    0.49   0
   4  10   8    1.27    0.37   0
  -1   7   8   26.95    1.31   0
   1   8  12    5.45    0.61   0
   1   9   2    2.78    0.64   0
   3  10   3   28.49    1.34   0
   3  10   7    1.59    0.49   0
  -1   7   7  105.04    2.49   0
   0   8   2    4.60    0.64   0
   0   8   9   53.15    1.86   0
   1   8  -1   39.61    1.59   0
   1   9   3    9.22    0.92   0
   2   9   0   24.25    1.32   0
   3   9  11    0.38    0.37   0
   3  10   4   65.17    1.94   0
   3  10   5   32.89    1.39   0
   3  10   6   31.14    1.31   0
   4  10   2    0.84    0.41   0
   4  10   7    1.73    0.43   0
   5  10   4    8.52    0.66   0
   5  10   5    2.81    0.46   0
   0   8   3   57.63    1.97   0
   0   8   8   33.14    1.53   0
   1   9   4    1.14    0.57   0
   2   9  10   16.12    0.96   0
   4  10   3    2.25    0.49   0
   4  10   4    4.97    0.65   0
   4  10   5    1.43    0.48   0
   4  10   6    0.52    0.41   0
   0   8   4    2.54    0.59   0
   0   8   5   12.82    1.02   0
   0   8   7   50.17    1.87   0
   1   8   0   49.73    1.79   0
   1   9   5    2.12    0.54   0
   1   9   6    3.38    0.63   0
   2   9   1   20.37    1.24   0
   3   8  13    3.70    0.45   0
   0   8   6   24.91    1.34   0
   2   8  12    0.62    0.41   0
   2   9   2   12.50    1.04   0
   3   9  10   12.44    0.83   0
   0   7  10    8.71    0.84   0
   1   8   1   10.06    0.87   0
   1   8  10    3.49    0.65   0
   2   9   3    5.59    0.80   0
   2   9   4    1.27    0.57   0
   2   9   5   18.16    1.22   0
   2   9   6   12.89    1.05   0
   2   9   7   19.49    1.21   0
   3   9   1    2.90    0.58   0
   5   9   9    2.87    0.45   0
   0   7   9    4.90    0.70   0
   1   8   9   11.41    0.99   0
   2   8  11   35.58    1.46   0
   3   8  12   16.82    0.90   0
   3   9   2    8.22    0.88   0
   4   9   9    0.59    0.42   0
   0   7   8   10.47    0.91   0
   1   8   3    2.02    0.50   0
   1   8   8   45.03    1.80   0
   2   8   0   70.40    2.14   0
   3   9   3   72.69    2.25   0
   3   9   8    4.66    0.69   0
   4   8  12    6.36    0.56   0
   5   9   8    6.52    0.63   0
   6   9   6    5.51    0.57   0
   0   7   7    1.19    0.50   0
   1   8   4    8.02    0.83   0
   1   8   5   52.62    1.95   0
   1   8   6   35.19    1.63   0
   1   8   7   34.65    1.62   0
   3   9   4    8.85    0.94   0
   3   9   5   12.48    1.04   0
   6   9   4   13.03    0.82   0
   6   9   5    5.96    0.61   0
   2   8   1   10.20    0.93   0
   4   9   7   36.37    1.48   0
   5   9   3    1.14    0.53   0
   5   9   7   10.11    0.79   0
   3   8  11    3.44    0.60   0
   4   9   6   21.73    1.22   0
   5   8  11    1.39    0.40   0
   5   9   4   40.77    1.55   0
   5   9   5   11.41    0.89   0
   2   8   2    2.06    0.53   0
   2   8   9    4.80    0.75   0
   3   7  13    1.53    0.49   0
   4   8  11    0.41    0.42   0
   1   7  10    0.31    0.50   0
   3   8  10    1.33    0.54   0
   1   7   9   10.06    0.94   0
   2   8   4   26.55    1.44   0
   2   8   5   43.65    1.83   0
   2   8   6   49.28    1.94   0
   2   8   7   94.35    2.63   0
   3   8   1   70.48    2.20   0
   4   7  13    0.63    0.37   0
   5   8  10    4.97    0.60   0
   6   8   9   16.09    0.85   0
   7   8   6    5.14    0.56   0
   3   8   2   79.10    2.36   0
   1   7   7    6.96    0.81   0
   1   7   8   36.58    1.62   0
   2   7  11    7.14    0.82   0
   6   8   8    4.72    0.60   0
   3   8   3    8.42    0.88   0
   3   8   8    6.72    0.80   0
  -1   8  -1   10.77    0.84   0
   0   9  -4   15.12    1.07   0
   1   9  -7    2.71    0.64   0
  -1   8  -2   30.51    1.34   0
   0   7  -8    9.50    0.84   0
   0   8  -7   47.49    1.80   0
   1   7 -10   11.76    0.94   0
   1   8  -9   26.81    1.39   0
   3   9 -10    3.36    0.60   0
   3  10  -8    8.83    0.76   0
   3  11  -4    0.65    0.36   0
  -1   8  -3    2.27    0.54   0
   0   6  -9    3.67    0.56   0
   0   9  -5   29.46    1.43   0
   1   6 -11   13.72    0.99   0
   2  10  -7   20.65    1.09   0
   2  11  -2    0.27    0.37   0
   1   9  -8    9.66    0.91   0
   2   8 -11   13.20    1.00   0
   2  11  -3    2.17    0.47   0
   3  11  -5    1.58    0.39   0
   4   9 -11   29.14    1.16   0
   4  10  -9    0.15    0.31   0
  -1   7  -6   12.56    0.92   0
   0   7  -9    4.39    0.68   0
   0   8  -8   31.84    1.51   0
   0   9  -6    4.13    0.69   0
   1   8 -10   31.05    1.48   0
   1  10  -6   37.37    1.49   0
   2   9 -10    5.09    0.70   0
   2  10  -8    8.32    0.77   0
   3  10  -9    4.40    0.58   0
   0   6 -10    4.10    0.64   0
   1   7 -11    1.95    0.51   0
   2  11  -4   11.64    0.74   0
   3   9 -11    1.02    0.48   0
  -1   7  -7    6.04    0.74   0
   0   9  -7    4.43    0.71   0
   2  11  -5    6.38    0.59   0
  -1   9  -2    2.75    0.58   0
   0   7 -10    8.59    0.87   0
   1  10  -7   48.70    1.65   0
   4  10 -10    2.70    0.43   0
   1   8 -11   31.04    1.46   0
   2   9 -11    6.49    0.72   0
   2  10  -9    3.61    0.53   0
   2  11  -6    6.02    0.57   0
   3  10 -10    8.20    0.67   0
   3  11  -7    2.22    0.40   0
  -1   7  -8   32.08    1.48   0
  -1   8  -7   34.50    1.56   0
  -1   9  -4    1.31    0.52   0
   0   6 -11    1.34    0.51   0
   0   9  -8    3.32    0.65   0
   1   7 -12    6.34    0.77   0
   1  10  -8   12.16    0.90   0
   3   9 -12    0.33    0.40   0
  -1   6  -9   17.85    1.10   0
  -1   9  -5    2.08    0.57   0
   1  11  -4    4.37    0.53   0
  -2   7  -5    5.93    0.70   0
   0   7 -11    5.68    0.76   0
   0   8 -10   73.05    2.18   0
   0  10  -6    6.32    0.73   0
   1  11  -5    2.39    0.49   0
  -2   8  -2    2.15    0.52   0
  -1   8  -8   42.79    1.73   0
  -1   9  -6    3.44    0.65   0
   2   9 -12    0.17    0.42   0
   3  10 -11   15.81    0.79   0
  -2   7  -6    8.65    0.84   0
  -2   8  -3  238.52    3.69   0
  -1   6 -10   11.75    0.95   0
   0   6 -12    6.05    0.75   0
   1   9 -11    9.09    0.82   0
   1  11  -6   17.09    0.86   0
  -1   9  -7    3.74    0.67   0
   0   8 -11   33.40    1.51   0
   2  11  -8   11.71    0.68   0
  -2   7  -7    2.21    0.58   0
  -1   7 -10    0.37    0.41   0
  -1   8  -9   11.24    0.94   0
   0   7 -12    8.07    0.84   0
   0  10  -8   16.92    1.01   0
   1  11  -7    3.59    0.51   0
   2  10 -11    6.24    0.60   0
  -2   6  -8   11.67    0.93   0
  -1   5 -11   16.40    1.05   0
  -1   9  -8    6.44    0.77   0
   1   8 -13   19.46    1.10   0
   1  10 -10   21.97    1.03   0
  -1   6 -11   10.09    0.88   0
  -1  10  -5   48.44    1.61   0
   0  11  -4    3.95    0.51   0
   1   9 -12   11.65    0.85   0
   2   9 -13    0.08    0.38   0
  -2   8  -7   95.02    2.50   0
  -2   9  -3    6.03    0.71   0
  -1   7 -11   11.73    0.99   0
  -1   8 -10    3.16    0.59   0
   0   9 -11    9.58    0.84   0
   0  10  -9    7.51    0.73   0
   0  11  -5   49.68    1.37   0
  -2   6  -9   18.66    1.13   0
  -2   9  -4    1.16    0.51   0
  -1  10  -6   38.63    1.44   0
   0   7 -13   13.97    1.02   0
   1  10 -11   61.03    1.59   0
   2  10 -12    3.70    0.48   0
  -2   7  -9    3.49    0.68   0
  -2   8  -8   30.51    1.47   0
  -2   9  -5   19.47    1.15   0
  -1   5 -12    4.64    0.69   0
  -1   6 -12    3.49    0.66   0
  -1  10  -7   35.81    1.38   0
   0  11  -6   18.95    0.87   0
  -3   7  -4   20.80    1.16   0
  -2   9  -6   13.75    1.00   0
  -1   8 -11    9.19    0.88   0
   0  10 -10    9.21    0.75   0
   1   9 -13    5.09    0.61   0
   1  11  -9    1.59    0.36   0
  -3   6  -6   74.61    2.12   0
  -3   7  -5   15.49    1.05   0
  -2   5 -10    1.75    0.47   0
  -2   6 -10   17.53    1.12   0
  -1   7 -12    7.67    0.80   0
  -1   9 -10    5.46    0.71   0
   0   8 -13   11.87    0.91   0
   0   9 -12    8.59    0.77   0
   0  11  -7    2.18    0.41   0
  -3   7  -6   13.64    1.02   0
  -2   7 -10    4.10    0.70   0
  -2   8  -9    4.78    0.73   0
  -1  10  -8   44.88    1.49   0
   1  10 -12   29.80    1.06   0
  -3   6  -7    9.47    0.84   0
  -3   8  -4   23.81    1.28   0
  -3   8  -3    8.81    0.82   0
  -1   6 -13    1.65    0.56   0
   0  11  -8    0.75    0.34   0
  -3   7  -7   10.66    0.95   0
  -3   8  -5   70.50    2.11   0
  -2   6 -11   21.66    1.25   0
  -2   8 -10   34.60    1.53   0
  -1   7 -13   44.91    1.70   0
  -1   9 -11   11.27    0.87   0
  -3   5  -8   92.52    2.37   0
  -3   6  -8   14.47    1.02   0
  -3   8  -6    1.57    0.55   0
  -2   4 -11    3.72    0.60   0
  -2   7 -11    6.40    0.80   0
  -2  10  -5    5.12    0.63   0
  -2  10  -4   13.68    0.86   0
   0   8 -14   12.91    0.90   0
   0   9 -13    0.46    0.41   0
   1   9 -14    6.14    0.58   0
  -3   7  -8   14.20    1.08   0
  -2   9  -9    3.02    0.60   0
  -1  11  -5    0.42    0.33   0
  -3   5  -9   15.70    1.08   0
  -3   6  -9   12.49    1.02   0
  -3   8  -7    0.65    0.51   0
  -2   6 -12   29.33    1.46   0
  -2  10  -6    9.75    0.76   0
  -1   8 -13   15.20    1.00   0
  -1  10 -10   30.31    1.16   0
  -1  11  -6    0.12    0.32   0
  -3   7  -9   21.06    1.27   0
  -2   7 -12    0.30    0.51   0
  -2  10  -7    1.48    0.46   0
  -1   9 -12    2.61    0.49   0
   0  10 -12    2.42    0.43   0
  -3   5 -10  135.27    2.98   0
  -3   6 -10   10.76    0.99   0
  -3   8  -8    6.70    0.76   0
  -2   9 -10   15.77    0.99   0
  -1  11  -7    5.60    0.49   0
  -4   6  -4    9.03    0.81   0
  -3   7 -10    1.08    0.56   0
  -2   6 -13  127.31    2.86   0
  -2  10  -8    4.41    0.57   0
  -1  10 -11    5.70    0.56   0
   0   9 -14    4.41    0.53   0
  -4   6  -5    9.54    0.86   0
  -3   4 -10   33.71    1.49   0
  -3   9  -7    5.23    0.68   0
  -2   5 -13  160.17    3.19   0
  -2   8 -12    0.62    0.42   0
  -1   8 -14    0.15    0.42   0
  -4   7  -5   31.32    1.45   0
  -4   7  -4    0.41    0.46   0
  -4   7  -3    7.80    0.78   0
  -3   5 -11  105.76    2.68   0
  -3   6 -11   18.62    1.22   0
  -2  10  -9    0.74    0.38   0
  -1   9 -13   12.30    0.78   0
  -4   5  -7   25.13    1.32   0
  -4   6  -7   38.37    1.65   0
  -4   7  -6   18.30    1.17   0
  -3   7 -11   17.40    1.15   0
  -3   9  -8    5.03    0.67   0
  -4   6  -8   17.66    1.19   0
  -4   7  -7    1.23    0.56   0
  -2   8 -13    4.54    0.64   0
  -4   5  -8  518.45    5.77   0
  -4   8  -5   11.84    0.93   0
  -4   8  -4   12.41    0.93   0
  -3   5 -12   18.60    1.21   0
  -3   6 -12   27.79    1.43   0
  -3   9  -9   11.34    0.85   0
  -2   7 -14    2.37    0.57   0
  -2   9 -12   23.14    1.06   0
  -4   4  -8   87.91    2.35   0
  -4   5  -9   70.93    2.23   0
  -4   6  -9  390.90    5.13   0
  -4   7  -8   18.41    1.19   0
  -4   8  -6   82.60    2.22   0
  -3   8 -11    3.34    0.61   0
  -1   8 -15    1.90    0.46   0
  -1   9 -14    7.93    0.62   0
  -4   7  -9    6.70    0.81   0
  -3   3 -11   19.75    1.14   0
  -4   4  -9  152.70    3.16   0
  -4   6 -10  162.91    3.32   0
  -3   5 -13    9.54    0.92   0
  -2   8 -14    3.62    0.55   0
  -4   5 -10   30.31    1.49   0
  -3   7 -13    1.54    0.54   0
  -3   8 -12   17.76    1.03   0
  -2   9 -13    3.30    0.49   0
  -2  10 -11    0.70    0.32   0
  -4   4 -10   28.60    1.46   0
  -4   8  -9    3.08    0.60   0
  -3   4 -13   65.19    2.09   0
  -3   9 -11    0.53    0.39   0
  -3  10  -8    2.76    0.43   0
  -2   7 -15    4.59    0.62   0
  -4   5 -11   17.14    1.18   0
  -4   6 -11    6.16    0.80   0
  -4   9  -6   21.61    1.05   0
  -4   9  -5   17.63    0.95   0
  -5   5  -4   11.62    0.91   0
  -5   6  -5   17.21    1.13   0
  -5   6  -4    1.00    0.50   0
  -4   4 -11   29.95    1.50   0
  -4   7 -11    2.16    0.59   0
  -4   9  -7   37.71    1.33   0
  -3   5 -14    1.52    0.57   0
  -3   6 -14    0.10    0.47   0
  -3  10  -9    2.26    0.41   0
  -5   5  -6  174.77    3.37   0
  -5   6  -7   44.61    1.77   0
  -5   6  -6    6.07    0.78   0
  -5   6  -3   12.31    0.93   0
  -4   3 -10  113.73    2.72   0
  -4   8 -10    1.25    0.43   0
  -3   7 -14   33.59    1.35   0
  -2   8 -15    0.54    0.37   0
  -5   4  -6   85.05    2.32   0
  -5   7  -6   14.67    1.04   0
  -5   7  -5    8.86    0.86   0
  -5   7  -4   74.50    2.11   0
  -4   5 -12    2.24    0.57   0
  -3   9 -12    2.07    0.43   0
  -5   4  -7  550.95    5.98   0
  -5   5  -8   62.09    2.09   0
  -5   7  -7   11.96    0.97   0
  -4   3 -11   16.24    1.13   0
  -4   4 -12    9.58    0.94   0
  -4   7 -12    1.05    0.51   0
  -4   8 -11    0.52    0.44   0
  -4   9  -9    0.56    0.41   0
  -5   4  -8  454.04    5.54   0
  -5   5  -9    3.34    0.70   0
  -5   6  -9    4.42    0.73   0
  -3   6 -15    7.86    0.77   0
  -5   4  -9    7.39    0.87   0
  -5   8  -5   33.13    1.35   0
  -4   2 -10    1.77    0.53   0
  -4   5 -13   29.93    1.43   0
  -4   6 -13    1.57    0.49   0
  -3   8 -14    3.37    0.49   0
  -5   3  -7   23.51    1.26   0
  -5   5 -10   47.68    1.86   0
[truncated: 70,101 more chars]
