# Supplementary material for: 5-{4-[(1R,3S,4S)-Neomenth­yloxy]phen­yl}-1H-tetra­zole
Source: IUCrdata. 2026 Jan 16;11(Pt 1):x260033. doi: 10.1107/S2414314626000337 (PMC12874260; doi:10.1107/S2414314626000337)
Supplement: Supplementary file 2 [file x-11-x260033-Isup2.hkl]

data_I                                                                          
_shelx_title ' nmophtet in P 21'                                                
_shelx_refln_list_code          4                                               
_shelx_F_calc_maximum      236.83                                               
_exptl_crystal_F_000       648.00                                               
_reflns_d_resolution_high  0.8317                                               
                                                                                
loop_                                                                           
 _space_group_symop_operation_xyz                                               
 'x, y, z'                                                                      
 '-x, y+1/2, -z'                                                                
                                                                                
_cell_length_a     9.0309                                                       
_cell_length_b    10.0456                                                       
_cell_length_c    18.3977                                                       
_cell_angle_alpha  90.000                                                       
_cell_angle_beta   97.431                                                       
_cell_angle_gamma  90.000                                                       
                                                                                
_shelx_F_squared_multiplier     1.000                                           
                                                                                
loop_                                                                           
 _refln_index_h                                                                 
 _refln_index_k                                                                 
 _refln_index_l                                                                 
 _refln_F_squared_calc                                                          
 _refln_F_squared_meas                                                          
 _refln_F_squared_sigma                                                         
 _refln_observed_status                                                         
   0 -12   0          1.85          3.93         1.91 o                         
   1 -12   0          0.80          1.60         1.81 o                         
   1 -11   0         21.39         21.19         2.18 o                         
   2 -11   0         62.40         63.26         3.00 o                         
   3 -11   0         37.31         36.18         2.32 o                         
   4 -11   0          9.92          9.62         2.07 o                         
   0 -10   0          0.42          0.90         2.34 o                         
   1 -10   0         37.54         34.77         2.99 o                         
   2 -10   0        109.51        118.71         4.81 o                         
   3 -10   0         30.65         30.57         4.20 o                         
   4 -10   0         21.32         21.08         2.35 o                         
   6 -10   0          4.36          5.48         1.86 o                         
   1  -9   0       1255.50       1228.71        11.56 o                         
   2  -9   0        143.78        144.15         7.50 o                         
   3  -9   0         36.48         37.63         2.65 o                         
   4  -9   0          7.34          8.67         2.41 o                         
   5  -9   0         16.33         20.68         3.78 o                         
   6  -9   0          7.47         12.34         2.05 o                         
   7  -9   0         49.67         52.59         3.78 o                         
   0  -8   0       1020.38       1004.20        18.29 o                         
   1  -8   0        280.66        280.55         6.94 o                         
   2  -8   0        435.78        427.41         6.12 o                         
   3  -8   0         13.05         15.92         2.13 o                         
   4  -8   0        413.06        449.66        11.41 o                         
   5  -8   0        157.53        142.22         4.38 o                         
   6  -8   0          7.94         11.22         2.45 o                         
   7  -8   0        108.53        107.67         5.90 o                         
   8  -8   0         45.56         50.71         2.54 o                         
   1  -7   0       1909.97       1869.57        22.90 o                         
   2  -7   0        278.02        274.23         5.42 o                         
   3  -7   0        114.44        130.78         4.94 o                         
   4  -7   0         68.92         61.97         2.74 o                         
   5  -7   0        128.75        132.40         3.66 o                         
   6  -7   0         72.72         77.71         2.60 o                         
   7  -7   0        102.33        114.77         4.38 o                         
   8  -7   0         64.22         59.88         2.63 o                         
   1  -6   0         53.92         50.00         2.93 o                         
   2  -6   0        317.16        329.77         9.25 o                         
   3  -6   0          7.84         11.80         2.76 o                         
   4  -6   0        491.68        511.85         8.93 o                         
   5  -6   0         10.22         10.45         1.32 o                         
   6  -6   0         41.09         38.49         2.12 o                         
   7  -6   0         43.46         48.97         2.94 o                         
   8  -6   0        614.32        615.46        15.58 o                         
   9  -6   0         21.57         23.67         2.02 o                         
   1  -5   0         70.14         61.36         3.30 o                         
   3  -5   0        561.38        641.67        12.23 o                         
   4  -5   0         10.41         16.17         1.69 o                         
   5  -5   0        104.58        100.99         3.02 o                         
   6  -5   0         89.83         95.11         2.84 o                         
   7  -5   0        161.55        158.71         4.94 o                         
   9  -5   0         46.94         48.30         2.38 o                         
   0  -4   0         69.05         68.86         3.03 o                         
   1  -4   0        539.87        508.43         6.38 o                         
   2  -4   0         15.65         14.23         1.44 o                         
   3  -4   0       3673.63       3894.18        27.49 o                         
   4  -4   0        353.22        357.42         9.68 o                         
   5  -4   0        425.75        409.35         7.89 o                         
   6  -4   0         24.83         21.29         1.98 o                         
   7  -4   0         17.56         12.91         1.60 o                         
   8  -4   0         86.77         90.10         3.18 o                         
   9  -4   0         35.17         33.66         2.61 o                         
  10  -4   0          5.13          6.06         2.02 o                         
   1  -3   0         62.29         62.32         1.76 o                         
   2  -3   0        421.18        474.10         5.66 o                         
   3  -3   0        300.53        303.36         5.08 o                         
   4  -3   0        139.56        135.16         3.90 o                         
   5  -3   0         43.01         51.20         2.89 o                         
   6  -3   0        303.24        313.26         7.29 o                         
   7  -3   0        195.85        200.48         3.99 o                         
   8  -3   0        934.42       1010.56        13.04 o                         
   9  -3   0         35.08         33.55         2.75 o                         
  10  -3   0         26.78         26.27         2.92 o                         
   0  -2   0      48811.40      41641.45       456.24 o                         
   1  -2   0        285.43        275.73         2.90 o                         
   2  -2   0       1633.64       1439.41        15.50 o                         
   3  -2   0       1158.16       1109.50         6.52 o                         
   4  -2   0        225.46        259.16         6.91 o                         
   5  -2   0         20.68         18.15         2.09 o                         
   6  -2   0        108.30        102.49         4.06 o                         
   7  -2   0         29.98         31.57         2.13 o                         
   8  -2   0         60.03         62.87         4.18 o                         
   9  -2   0          0.52          1.49         2.98 o                         
  10  -2   0         87.03         86.14         4.68 o                         
   1  -1   0       1085.00       1051.43         6.41 o                         
   2  -1   0        380.95        345.14         5.00 o                         
   3  -1   0        925.92        823.62         7.42 o                         
   4  -1   0          1.20          4.09         1.86 o                         
   5  -1   0          9.01         11.61         1.52 o                         
   6  -1   0        210.27        212.71         5.30 o                         
   7  -1   0         89.41         85.52         2.99 o                         
   8  -1   0        141.06        146.72         4.37 o                         
  10  -1   0         44.11         43.55         3.62 o                         
   1   0   0          2.02          2.25         0.45 o                         
   2   0   0       3336.24       3063.61        40.28 o                         
   3   0   0         44.73         41.47         1.63 o                         
   4   0   0        108.06        121.70         2.93 o                         
   5   0   0         46.63         48.07         2.44 o                         
   6   0   0        175.49        167.77         4.77 o                         
   7   0   0         39.70         38.97         4.47 o                         
   8   0   0       1724.84       1819.36        17.72 o                         
   1   1   0       1084.87       1054.21        14.62 o                         
   2   1   0        380.97        352.93         8.96 o                         
   3   1   0        929.84        812.39        10.98 o                         
   4   1   0          1.09          2.70         1.16 o                         
   5   1   0          8.73         12.16         1.70 o                         
   6   1   0        210.64        206.79        11.35 o                         
   7   1   0         89.21         83.57         3.95 o                         
   8   1   0        140.91        147.32         4.32 o                         
   0   2   0      48804.99      39743.51       132.32 o                         
   1   2   0        285.85        272.73         2.58 o                         
   2   2   0       1635.37       1454.02        12.63 o                         
   3   2   0       1158.84       1132.61         6.69 o                         
   4   2   0        225.17        234.20         3.60 o                         
   5   2   0         20.33         17.74         1.78 o                         
   6   2   0        108.22         98.17         3.15 o                         
   7   2   0         30.59         31.21         2.41 o                         
   8   2   0         60.10         61.32         3.75 o                         
   1   3   0         62.92         61.94         1.98 o                         
   2   3   0        422.16        465.56         6.34 o                         
   3   3   0        300.13        322.33         7.87 o                         
   4   3   0        138.91        140.27         4.15 o                         
   5   3   0         42.80         48.46         2.72 o                         
   6   3   0        304.52        301.39         5.36 o                         
   7   3   0        195.81        200.34         4.72 o                         
   8   3   0        934.61        982.42        12.58 o                         
   9   3   0         35.33         33.92         3.72 o                         
   0   4   0         68.23         65.96         3.09 o                         
   1   4   0        540.26        543.99        15.33 o                         
   2   4   0         15.60         17.54         1.91 o                         
   3   4   0       3673.35       3660.26        48.79 o                         
   4   4   0        352.92        333.36         5.03 o                         
   5   4   0        426.28        403.64         7.14 o                         
   6   4   0         24.51         22.41         1.94 o                         
   7   4   0         17.36         12.48         1.61 o                         
   8   4   0         86.59         86.96         3.38 o                         
   9   4   0         35.07         32.93         2.37 o                         
   1   5   0         70.20         66.87         2.21 o                         
   2   5   0        407.99        482.10         5.28 o                         
   3   5   0        560.36        608.82         6.99 o                         
   4   5   0          9.96         14.47         1.84 o                         
   5   5   0        104.82         95.92         4.10 o                         
   6   5   0         90.55         94.70         2.67 o                         
   7   5   0        161.88        161.73         3.75 o                         
   8   5   0        693.36        663.63        14.25 o                         
   9   5   0         47.17         46.22         2.44 o                         
   0   6   0         12.00         10.58         2.29 o                         
   1   6   0         53.30         49.50         2.78 o                         
   2   6   0        317.64        328.44         5.16 o                         
   3   6   0          7.88         12.93         1.95 o                         
   4   6   0        491.41        478.85         7.05 o                         
   5   6   0         10.26          9.17         1.73 o                         
   6   6   0         40.51         38.03         2.46 o                         
   7   6   0         43.41         46.54         2.72 o                         
   8   6   0        613.63        623.76         9.00 o                         
   9   6   0         21.43         23.45         2.55 o                         
   1   7   0       1909.31       1824.92        30.47 o                         
   2   7   0        278.17        273.83         9.20 o                         
   3   7   0        114.06        124.98         3.25 o                         
   4   7   0         69.01         58.50         2.36 o                         
   5   7   0        128.96        128.87         3.15 o                         
   6   7   0         72.71         72.82         2.72 o                         
   7   7   0        104.21        115.17         6.11 o                         
   8   7   0         64.35         61.32         2.87 o                         
   0   8   0       1021.31        956.93        17.60 o                         
   1   8   0        281.41        268.64         6.77 o                         
   2   8   0        435.10        381.63         8.08 o                         
   3   8   0         13.03         13.34         1.86 o                         
   4   8   0        413.54        410.68         5.29 o                         
   5   8   0        157.43        138.23         3.19 o                         
   7   8   0        108.55        111.43         3.87 o                         
   8   8   0         45.23         49.87         3.24 o                         
   1   9   0       1255.19       1155.94        11.43 o                         
   2   9   0        143.95        131.04         4.94 o                         
   3   9   0         36.22         34.57         2.45 o                         
   4   9   0          7.24          8.36         1.45 o                         
   5   9   0         16.07         20.16         2.37 o                         
   6   9   0          7.46         13.08         2.82 o                         
   7   9   0         49.91         49.62         2.87 o                         
   0  10   0          0.42          1.25         2.11 o                         
   1  10   0         37.76         32.45         2.40 o                         
   2  10   0        109.59        108.47         6.65 o                         
   4  10   0         21.28         20.36         3.24 o                         
   5  10   0        252.74        219.92         7.12 o                         
   6  10   0          4.32          5.24         1.24 o                         
   1  11   0         21.38         19.73         2.24 o                         
   2  11   0         62.68         63.20         3.14 o                         
   3  11   0         37.39         35.94         3.40 o                         
   4  11   0          9.76         11.01         2.18 o                         
   0  12   0          1.84          3.62         1.81 o                         
   1  12   0          0.75          1.04         1.16 o                         
  -1 -12   1         11.51         10.58         2.13 o                         
   0 -12   1          2.39          3.93         1.33 o                         
   1 -12   1        124.43        135.11         5.00 o                         
  -4 -11   1         15.62         18.40         2.39 o                         
  -3 -11   1         11.68         10.42         2.29 o                         
  -2 -11   1          4.28          2.63         1.43 o                         
  -1 -11   1          6.43          7.92         2.66 o                         
   0 -11   1         64.12         71.58         3.40 o                         
   1 -11   1         23.65         21.37         3.24 o                         
   2 -11   1        200.85        221.08         6.11 o                         
   3 -11   1          5.14          4.36         1.39 o                         
   4 -11   1         18.33         19.19         2.39 o                         
  -6 -10   1         12.02         13.98         2.29 o                         
  -4 -10   1          5.70          6.08         1.88 o                         
  -3 -10   1        174.21        174.03         7.66 o                         
  -2 -10   1         36.20         35.89         4.68 o                         
  -1 -10   1        330.20        348.94         8.61 o                         
   0 -10   1         32.05         37.07         3.06 o                         
   1 -10   1         69.87         77.42         5.69 o                         
   2 -10   1         43.32         43.99         3.27 o                         
   3 -10   1        286.09        296.65         6.83 o                         
   4 -10   1          2.40          2.59         1.72 o                         
   5 -10   1        233.48        221.41         7.23 o                         
  -7  -9   1          2.55          3.14         2.13 o                         
  -6  -9   1         17.75         17.51         2.27 o                         
  -5  -9   1        181.91        176.26         6.54 o                         
  -4  -9   1         15.14         14.86         2.12 o                         
  -3  -9   1          3.00          3.03         1.76 o                         
  -2  -9   1         64.40         65.19         5.16 o                         
  -1  -9   1        464.56        458.85         7.23 o                         
   0  -9   1        678.68        687.03        11.03 o                         
   1  -9   1         27.75         28.13         2.88 o                         
   2  -9   1        114.40        122.95         4.92 o                         
   3  -9   1         17.44         16.24         2.16 o                         
   4  -9   1         64.66         67.95         4.02 o                         
   5  -9   1         23.80         20.79         3.72 o                         
   6  -9   1         43.90         55.02         2.46 o                         
   7  -9   1         33.26         32.75         3.14 o                         
  -8  -8   1         16.84         20.14         1.85 o                         
  -7  -8   1         15.14         14.89         3.19 o                         
  -6  -8   1         15.84         15.48         2.50 o                         
  -5  -8   1         30.96         31.25         1.83 o                         
  -4  -8   1        253.01        265.37         6.94 o                         
  -3  -8   1         40.88         41.31         3.31 o                         
  -2  -8   1        212.94        226.49         5.22 o                         
  -1  -8   1        232.77        226.98         6.28 o                         
   0  -8   1        630.68        608.65        10.09 o                         
   1  -8   1         56.09         57.85         3.53 o                         
   2  -8   1         64.96         59.81         2.79 o                         
   3  -8   1        410.23        414.37         8.70 o                         
   4  -8   1        299.42        299.67         9.62 o                         
   5  -8   1        164.19        154.55         5.52 o                         
   6  -8   1        180.90        175.81         5.43 o                         
   7  -8   1         17.04         18.05         2.18 o                         
  -8  -7   1         25.12         23.88         1.95 o                         
  -7  -7   1          0.17          1.64         2.01 o                         
  -6  -7   1         11.19         13.30         1.51 o                         
  -5  -7   1         83.26         81.29         3.55 o                         
  -4  -7   1         68.01         69.41         2.51 o                         
  -3  -7   1        347.04        381.63         6.61 o                         
  -2  -7   1          1.46          2.10         2.10 o                         
  -1  -7   1       1623.49       1663.10        20.21 o                         
   0  -7   1         29.68         32.13         2.00 o                         
   1  -7   1         91.26        102.02         3.41 o                         
   2  -7   1         27.19         28.60         2.42 o                         
   3  -7   1          9.62          9.71         2.67 o                         
   4  -7   1         67.34         66.11         2.81 o                         
   5  -7   1        148.82        150.34         3.87 o                         
   6  -7   1         37.71         35.14         2.27 o                         
   7  -7   1         16.98         16.96         3.78 o                         
   8  -7   1         24.81         25.27         1.91 o                         
  -9  -6   1        152.87        148.51         4.44 o                         
  -8  -6   1        254.59        253.54         6.56 o                         
  -7  -6   1         29.19         32.66         2.25 o                         
  -6  -6   1         28.10         31.61         1.98 o                         
  -5  -6   1        143.69        143.68         3.12 o                         
  -4  -6   1        121.38        126.20         5.06 o                         
  -3  -6   1         95.77         94.26         4.12 o                         
  -2  -6   1         95.73         96.39         3.90 o                         
  -1  -6   1        260.52        259.60         8.08 o                         
   0  -6   1        277.84        325.14         7.66 o                         
   1  -6   1         91.88         96.81         3.54 o                         
   2  -6   1        213.80        210.87         5.28 o                         
   3  -6   1         47.27         51.79         3.16 o                         
   4  -6   1         82.54         81.46         5.48 o                         
   5  -6   1        111.02        115.02         2.82 o                         
   6  -6   1        161.11        155.89         3.63 o                         
   7  -6   1         54.16         55.02         3.13 o                         
   8  -6   1        690.35        700.68        10.73 o                         
   9  -6   1          2.60          3.37         1.41 o                         
  -9  -5   1         30.61         26.17         2.43 o                         
  -7  -5   1        124.59        134.97         3.95 o                         
  -6  -5   1          3.01          2.95         1.13 o                         
  -5  -5   1         92.54         91.82         3.36 o                         
  -4  -5   1        449.87        471.26        11.49 o                         
  -3  -5   1        735.22        811.13        13.77 o                         
  -1  -5   1        595.01        580.86        19.65 o                         
   0  -5   1         37.25         41.70         2.25 o                         
   1  -5   1         12.92         16.75         2.71 o                         
   2  -5   1       2487.84       2489.44        15.95 o                         
   3  -5   1         69.39         73.01         3.31 o                         
   4  -5   1        274.59        287.32         4.48 o                         
   5  -5   1        153.83        156.34         4.30 o                         
   6  -5   1         69.09         64.35         2.49 o                         
   7  -5   1        393.02        378.22         9.06 o                         
   8  -5   1         30.30         28.93         4.52 o                         
   9  -5   1         39.50         36.80         2.16 o                         
 -10  -4   1          6.98          7.92         2.02 o                         
  -9  -4   1        881.55        896.52        23.66 o                         
  -8  -4   1         24.79         27.04         3.14 o                         
  -7  -4   1         42.18         43.48         2.25 o                         
  -6  -4   1          7.54          7.31         1.53 o                         
  -5  -4   1        100.57        102.64         4.28 o                         
  -4  -4   1        680.58        730.52        13.45 o                         
  -3  -4   1       1013.28       1017.70        14.20 o                         
  -2  -4   1         47.48         44.69         1.70 o                         
  -1  -4   1        949.43        926.55        31.34 o                         
   0  -4   1         77.09         95.55         3.51 o                         
   1  -4   1        159.84        188.01         4.25 o                         
   2  -4   1        117.11        117.03         3.46 o                         
   3  -4   1       1427.95       1612.91        17.97 o                         
   4  -4   1        168.64        182.79         4.91 o                         
   5  -4   1        162.69        167.02         4.09 o                         
   6  -4   1         14.55         14.48         1.65 o                         
   7  -4   1         40.57         35.24         2.12 o                         
   8  -4   1        137.43        141.39         3.85 o                         
   9  -4   1         80.95         75.95         3.81 o                         
  10  -4   1          6.31          6.11         2.02 o                         
 -10  -3   1         13.66         14.09         2.39 o                         
  -9  -3   1        291.99        307.06         7.07 o                         
  -8  -3   1        451.77        491.85         6.72 o                         
  -7  -3   1        154.38        155.45         3.97 o                         
  -6  -3   1        218.80        246.15         5.14 o                         
  -5  -3   1        115.58        116.91         3.96 o                         
  -4  -3   1        594.81        633.77        20.68 o                         
  -3  -3   1        867.66        850.90        27.12 o                         
  -2  -3   1        323.72        317.27         6.49 o                         
  -1  -3   1        242.61        231.73        11.11 o                         
   0  -3   1         13.42         13.65         1.29 o                         
   1  -3   1        196.81        175.89         2.85 o                         
   2  -3   1       2524.94       2517.22        31.19 o                         
   3  -3   1        556.91        581.32        10.00 o                         
   4  -3   1       1001.09        991.86        14.52 o                         
   5  -3   1         32.37         27.85         2.42 o                         
   6  -3   1        175.69        180.69         4.66 o                         
   7  -3   1         40.67         39.90         2.15 o                         
   8  -3   1         11.06          9.46         1.99 o                         
   9  -3   1         26.33         25.24         2.57 o                         
  10  -3   1         19.08         18.50         2.66 o                         
  -9  -2   1         52.59         54.39         4.73 o                         
  -8  -2   1        401.31        430.19         9.89 o                         
  -7  -2   1         48.91         50.54         1.98 o                         
  -6  -2   1        168.22        189.77         5.18 o                         
  -5  -2   1         34.34         34.32         2.40 o                         
  -4  -2   1        121.18        117.03         4.94 o                         
  -3  -2   1        347.89        346.31         6.86 o                         
  -2  -2   1        773.47        749.57        10.77 o                         
  -1  -2   1       5483.29       5370.12        19.17 o                         
   0  -2   1        283.89        309.90         2.49 o                         
   1  -2   1       1385.07       1307.75        12.04 o                         
   2  -2   1          1.70          2.16         0.59 o                         
   3  -2   1        746.93        713.99         7.18 o                         
   4  -2   1        895.08        893.32        22.84 o                         
   5  -2   1        110.85        110.48         3.83 o                         
   6  -2   1         28.44         31.66         2.27 o                         
   7  -2   1        399.76        410.39         6.12 o                         
   8  -2   1         38.29         43.03         2.69 o                         
   9  -2   1         25.67         20.74         3.46 o                         
  10  -2   1         47.65         45.57         3.67 o                         
  -8  -1   1         41.37         43.50         2.71 o                         
  -7  -1   1        323.52        318.55         5.78 o                         
  -6  -1   1        390.04        423.38         5.90 o                         
  -5  -1   1         33.49         34.65         2.22 o                         
  -3  -1   1       1377.32       1238.43        25.02 o                         
  -2  -1   1        631.69        661.40         6.91 o                         
  -1  -1   1      12615.58      11399.38        17.74 o                         
   0  -1   1       1114.71       1098.02        28.34 o                         
   1  -1   1        509.22        496.54        12.50 o                         
   2  -1   1        284.95        274.15         4.57 o                         
   3  -1   1       1775.75       1623.80        10.55 o                         
   4  -1   1        284.18        280.95         4.90 o                         
   5  -1   1       1166.00       1118.50        27.65 o                         
   6  -1   1         25.28         26.96         2.44 o                         
   7  -1   1         54.70         54.13         2.83 o                         
   8  -1   1          6.31          6.09         1.84 o                         
   9  -1   1        168.91        158.29         8.19 o                         
  10  -1   1        158.10        150.53         6.01 o                         
  -8   0   1         35.95         34.45         2.53 o                         
  -7   0   1          0.12          0.48         2.92 o                         
  -6   0   1       1363.14       1470.86        30.73 o                         
  -5   0   1          1.53          1.15         1.18 o                         
  -4   0   1        151.48        145.63         3.13 o                         
  -3   0   1         42.24         39.95         1.66 o                         
  -2   0   1        683.20        755.10        19.20 o                         
  -1   0   1         76.51         78.63         0.96 o                         
   1   0   1          0.29          1.81         0.41 o                         
   2   0   1       1305.63       1127.93         8.19 o                         
   3   0   1        816.35        764.82        16.67 o                         
   4   0   1         24.91         20.60         1.48 o                         
   5   0   1        191.75        184.84         4.27 o                         
   6   0   1        261.68        276.41         4.84 o                         
   7   0   1        120.06        123.91         4.77 o                         
   8   0   1        167.79        174.07         4.86 o                         
   9   0   1          2.08          2.07         4.20 o                         
  -8   1   1         41.35         41.17         3.23 o                         
  -7   1   1        323.14        317.38         9.68 o                         
  -6   1   1        390.27        395.55        11.88 o                         
  -5   1   1         34.13         34.04         1.79 o                         
  -4   1   1        140.64        136.54         4.52 o                         
  -3   1   1       1377.07       1265.21        12.31 o                         
  -2   1   1        631.34        617.56        12.55 o                         
  -1   1   1      12616.31      11136.66        90.05 o                         
   0   1   1       1114.36       1036.52         7.03 o                         
   1   1   1        510.21        510.86         1.96 o                         
   2   1   1        284.92        284.85         9.68 o                         
   3   1   1       1782.40       1550.25        11.56 o                         
   4   1   1        284.73        273.62         5.48 o                         
   5   1   1       1165.98       1166.82         9.80 o                         
   6   1   1         25.32         42.77        13.40 o                         
   7   1   1         54.87         53.42         3.33 o                         
   8   1   1          6.15          5.77         1.81 o                         
   9   1   1        168.80        158.50         7.87 o                         
  -8   2   1        401.36        403.83         8.06 o                         
  -7   2   1         48.95         47.98         3.78 o                         
  -6   2   1        167.81        174.90         3.92 o                         
  -5   2   1         35.21         33.22         2.10 o                         
  -4   2   1        120.86        110.40         4.01 o                         
  -3   2   1        345.60        354.13         7.10 o                         
  -2   2   1        770.78        729.48         3.49 o                         
  -1   2   1       5483.76       5247.73        80.43 o                         
   0   2   1        284.88        297.07         3.72 o                         
   1   2   1       1385.01       1373.78         7.60 o                         
   2   2   1          1.83          4.19         1.55 o                         
   3   2   1        745.67        698.15         6.55 o                         
   4   2   1        898.56        882.14         8.13 o                         
   5   2   1        110.32        104.28         2.86 o                         
   6   2   1         28.08         29.68         3.04 o                         
   7   2   1        397.45        393.27         7.80 o                         
   8   2   1         38.57         42.87         2.70 o                         
  -9   3   1        292.20        281.06         8.51 o                         
  -8   3   1        451.96        486.41        11.80 o                         
  -7   3   1        153.66        147.63         4.91 o                         
  -6   3   1        218.84        233.78         5.53 o                         
  -5   3   1        115.35        112.69         3.29 o                         
  -4   3   1        598.02        620.31         7.46 o                         
  -3   3   1        867.63        900.78         8.48 o                         
  -2   3   1        322.45        304.93         5.80 o                         
  -1   3   1        243.43        224.79         4.63 o                         
   0   3   1         12.28         12.69         1.26 o                         
   1   3   1        196.93        177.44         5.45 o                         
   2   3   1       2526.43       2556.79        34.11 o                         
   3   3   1        558.63        579.62        10.00 o                         
   4   3   1       1005.57        971.98        32.12 o                         
   5   3   1         32.54         27.81         1.99 o                         
   6   3   1        175.59        175.74         5.28 o                         
   7   3   1         40.74         41.05         2.54 o                         
   8   3   1         11.26          8.88         1.94 o                         
   9   3   1         26.33         26.21         3.46 o                         
  -9   4   1        881.64        815.33        13.35 o                         
  -8   4   1         24.94         28.51         2.26 o                         
  -7   4   1         43.19         43.99         2.63 o                         
  -6   4   1          7.57          6.76         2.01 o                         
  -5   4   1        103.16        103.22         3.34 o                         
  -4   4   1        680.67        684.83         7.09 o                         
  -3   4   1       1006.11        945.12         8.17 o                         
  -2   4   1         47.60         47.09         2.12 o                         
  -1   4   1        950.02       1017.38         8.64 o                         
   0   4   1         77.12         92.95         2.69 o                         
   1   4   1        160.01        180.08         3.68 o                         
   2   4   1        116.84        126.31         3.06 o                         
   3   4   1       1427.95       1507.16         8.33 o                         
   4   4   1        167.73        163.78         3.73 o                         
   5   4   1        163.56        155.41         3.90 o                         
   6   4   1         14.93         13.88         2.92 o                         
   7   4   1         39.96         34.85         2.49 o                         
   8   4   1        137.15        136.53         4.90 o                         
   9   4   1         81.03         77.26         4.84 o                         
  -9   5   1         30.88         25.47         2.87 o                         
  -8   5   1        427.43        422.82        11.33 o                         
  -7   5   1        124.40        131.43         3.42 o                         
  -6   5   1          2.99          2.81         1.08 o                         
  -5   5   1         91.91         83.02         3.28 o                         
  -4   5   1        449.36        436.45         7.75 o                         
  -3   5   1        734.48        762.41         7.63 o                         
  -2   5   1         94.37        104.14         3.00 o                         
  -1   5   1        592.54        589.32         6.09 o                         
   0   5   1         37.63         42.87         2.25 o                         
   1   5   1         12.57         14.84         1.45 o                         
   2   5   1       2489.03       2630.10        48.89 o                         
   3   5   1         69.16         70.43         2.33 o                         
   4   5   1        277.02        274.32         5.07 o                         
   5   5   1        152.86        140.02         4.79 o                         
   6   5   1         69.03         60.53         2.38 o                         
   7   5   1        393.62        382.70         8.20 o                         
   8   5   1         30.06         26.59         4.36 o                         
   9   5   1         39.35         38.52         2.33 o                         
  -9   6   1        152.83        143.35         4.94 o                         
  -8   6   1        254.26        244.51         7.10 o                         
  -7   6   1         29.51         34.59         1.87 o                         
  -6   6   1         27.67         28.73         1.80 o                         
  -5   6   1        143.97        139.36         4.02 o                         
  -4   6   1        122.80        121.81         3.87 o                         
  -3   6   1         95.11         95.44         3.83 o                         
  -2   6   1         95.55         93.38         3.13 o                         
  -1   6   1        261.83        269.31         7.98 o                         
   0   6   1        277.62        332.33         6.17 o                         
   1   6   1         91.73         93.55         4.57 o                         
   2   6   1        213.05        208.69         5.11 o                         
   3   6   1         47.12         51.84         2.25 o                         
   4   6   1         84.13         78.37         3.32 o                         
   5   6   1        111.30        105.19         2.91 o                         
   6   6   1        162.69        149.85         3.70 o                         
   7   6   1         54.25         51.72         2.78 o                         
   8   6   1        690.07        718.88        13.61 o                         
   9   6   1          2.55          3.40         1.70 o                         
  -8   7   1         25.01         22.76         2.82 o                         
  -7   7   1          0.12          0.58         2.55 o                         
  -6   7   1         11.41         12.80         1.52 o                         
  -5   7   1         83.26         79.27         2.57 o                         
  -4   7   1         67.72         65.10         2.16 o                         
  -3   7   1        347.14        360.97         5.46 o                         
  -2   7   1          1.48          1.70         2.82 o                         
  -1   7   1       1621.17       1606.90        21.06 o                         
   0   7   1         29.43         30.69         2.72 o                         
   1   7   1         90.63         99.68         4.04 o                         
   2   7   1         27.31         27.32         2.62 o                         
   3   7   1          9.97          8.51         1.82 o                         
   4   7   1         67.38         60.34         2.14 o                         
   5   7   1        146.43        138.31         3.22 o                         
   6   7   1         37.49         33.61         2.42 o                         
   7   7   1         17.06         15.58         3.14 o                         
   8   7   1         24.90         25.78         2.10 o                         
  -8   8   1         16.96         20.74         2.45 o                         
  -7   8   1         14.81         15.47         2.92 o                         
  -6   8   1         15.76         14.22         2.31 o                         
  -5   8   1         30.96         30.37         1.88 o                         
  -4   8   1        254.39        250.77         4.23 o                         
  -3   8   1         40.84         37.83         2.48 o                         
  -2   8   1        212.48        214.59         6.15 o                         
  -1   8   1        232.49        213.75         6.07 o                         
   0   8   1        630.83        569.72         9.68 o                         
   1   8   1         55.88         56.02         2.67 o                         
   2   8   1         65.25         55.75         2.51 o                         
   3   8   1        410.26        376.14         6.59 o                         
   4   8   1        298.42        269.60         4.88 o                         
   5   8   1        163.53        148.15         3.69 o                         
   6   8   1        181.89        158.50         7.55 o                         
   7   8   1         16.99         16.90         1.93 o                         
  -7   9   1          2.66          3.40         1.97 o                         
  -6   9   1         18.49         18.80         2.10 o                         
  -4   9   1         15.51         14.93         1.91 o                         
  -3   9   1          2.92          2.71         1.61 o                         
  -2   9   1         63.94         58.28         3.77 o                         
  -1   9   1        464.52        429.50         8.68 o                         
   0   9   1        679.02        655.45         7.90 o                         
   1   9   1         27.62         26.29         2.06 o                         
   2   9   1        115.42        110.87         3.35 o                         
   3   9   1         17.75         16.10         1.93 o                         
   4   9   1         64.46         63.33         3.77 o                         
   5   9   1         23.29         17.50         2.27 o                         
   6   9   1         43.18         52.90         2.80 o                         
   7   9   1         33.25         31.28         1.95 o                         
  -6  10   1         11.99         12.87         2.18 o                         
  -4  10   1          5.72          5.58         2.55 o                         
  -3  10   1        174.00        158.50         7.60 o                         
  -2  10   1         36.24         36.79         4.68 o                         
  -1  10   1        330.04        318.12         6.00 o                         
   0  10   1         32.04         33.50         2.49 o                         
   1  10   1         70.09         73.39         2.81 o                         
   2  10   1         43.30         44.29         4.84 o                         
   3  10   1        285.65        257.56         8.99 o                         
   4  10   1          2.42          3.35         2.39 o                         
   5  10   1        233.86        202.74         6.86 o                         
  -4  11   1         15.88         17.97         2.45 o                         
  -3  11   1         11.64          9.94         2.45 o                         
  -2  11   1          4.07          2.66         2.29 o                         
  -1  11   1          6.44          7.31         1.82 o                         
   0  11   1         64.67         66.06         3.31 o                         
   1  11   1         23.62         21.27         2.27 o                         
   2  11   1        201.34        213.54         7.50 o                         
   3  11   1          5.03          4.04         2.18 o                         
   4  11   1         18.27         18.34         2.50 o                         
  -1  12   1         11.41          9.25         1.97 o                         
   0  12   1          2.39          3.49         1.26 o                         
   1  12   1        124.57        126.66         3.38 o                         
   0 -12   2          6.11          7.47         1.43 o                         
  -4 -11   2          6.02          5.37         1.75 o                         
  -3 -11   2          0.17          1.22         2.02 o                         
  -2 -11   2          2.02          2.07         1.29 o                         
  -1 -11   2         22.50         21.64         2.31 o                         
   0 -11   2         27.92         26.37         2.44 o                         
   1 -11   2         25.60         24.88         3.14 o                         
   2 -11   2          0.65          0.26         1.18 o                         
   3 -11   2         16.43         15.26         1.67 o                         
   4 -11   2         44.82         48.01         3.19 o                         
  -6 -10   2         13.41         13.19         2.23 o                         
  -5 -10   2        197.73        203.06         7.44 o                         
  -4 -10   2          1.89          2.12         1.75 o                         
  -3 -10   2        279.96        304.09         9.89 o                         
  -2 -10   2         28.36         30.84         4.47 o                         
  -1 -10   2        860.61        897.55        12.16 o                         
   0 -10   2          0.31          1.74         1.86 o                         
   1 -10   2        482.31        492.10        12.92 o                         
   2 -10   2         93.99         99.64         6.33 o                         
   3 -10   2        353.29        359.14         5.96 o                         
   4 -10   2          6.35          5.50         1.40 o                         
   5 -10   2         21.70         24.83         3.03 o                         
  -7  -9   2         12.69         11.43         2.50 o                         
  -6  -9   2         72.75         79.70         5.10 o                         
  -5  -9   2         40.44         38.82         2.78 o                         
  -4  -9   2          8.21          8.09         1.77 o                         
  -3  -9   2         12.17         10.97         2.03 o                         
  -2  -9   2        347.68        355.03        11.22 o                         
  -1  -9   2         24.50         22.85         2.23 o                         
   0  -9   2        484.73        479.42         9.25 o                         
   1  -9   2         13.79         15.07         2.62 o                         
   2  -9   2         70.97         76.94         5.96 o                         
   3  -9   2         46.85         49.35         2.87 o                         
   4  -9   2        366.06        384.29         8.15 o                         
   6  -9   2        248.37        285.08         5.99 o                         
  -8  -8   2          5.11          5.88         1.58 o                         
  -7  -8   2         34.10         33.07         2.74 o                         
  -6  -8   2        408.87        416.16        13.72 o                         
  -5  -8   2        137.02        138.17         3.62 o                         
  -4  -8   2        191.61        180.44         5.99 o                         
  -3  -8   2         43.80         42.29         3.24 o                         
  -2  -8   2        328.26        331.86         6.22 o                         
  -1  -8   2        523.38        489.52         9.17 o                         
   0  -8   2         25.33         29.18         2.46 o                         
   1  -8   2        175.88        162.34         5.47 o                         
   2  -8   2         11.79         12.91         1.93 o                         
   3  -8   2        467.08        465.21         9.15 o                         
   4  -8   2        329.86        309.42         7.19 o                         
   5  -8   2         70.39         76.57         4.06 o                         
   6  -8   2        145.79        145.73         4.97 o                         
   7  -8   2         21.07         21.91         2.33 o                         
  -8  -7   2         23.77         24.74         2.41 o                         
  -7  -7   2         20.08         21.30         2.65 o                         
  -6  -7   2         30.20         27.34         1.86 o                         
  -5  -7   2         11.92         12.36         1.51 o                         
  -4  -7   2         62.15         64.87         2.44 o                         
  -3  -7   2        246.98        263.24         5.62 o                         
  -2  -7   2         66.34         64.75         3.87 o                         
  -1  -7   2         45.00         46.26         5.32 o                         
   0  -7   2        110.46        114.07         4.19 o                         
   1  -7   2        356.84        402.30         5.82 o                         
   2  -7   2         51.48         54.18         2.93 o                         
   3  -7   2        162.81        176.37         8.03 o                         
   4  -7   2        218.86        203.68         4.83 o                         
   5  -7   2        415.58        397.78        10.37 o                         
   6  -7   2         58.65         59.55         2.65 o                         
   7  -7   2        221.83        227.79         6.35 o                         
   8  -7   2          1.91          2.89         1.65 o                         
  -9  -6   2         41.43         40.95         2.47 o                         
  -8  -6   2         53.84         55.55         2.84 o                         
  -7  -6   2         25.24         22.28         1.99 o                         
  -6  -6   2         61.10         57.22         2.46 o                         
  -5  -6   2         10.00         11.31         1.44 o                         
  -4  -6   2        178.14        199.28         6.01 o                         
  -3  -6   2        383.31        387.93         7.48 o                         
  -2  -6   2        641.60        629.29         8.89 o                         
  -1  -6   2        173.34        175.57         6.75 o                         
   0  -6   2        592.14        555.89         5.76 o                         
   1  -6   2         64.88         68.80         4.25 o                         
   2  -6   2        303.06        318.92         6.45 o                         
   3  -6   2          2.42          3.96         1.83 o                         
   4  -6   2        166.54        165.87         5.32 o                         
   5  -6   2        174.43        167.09         3.60 o                         
   6  -6   2        208.75        194.74         5.32 o                         
   7  -6   2         79.01         81.78         3.53 o                         
   8  -6   2         40.08         37.34         2.46 o                         
   9  -6   2         14.49         16.22         2.76 o                         
  -9  -5   2        158.21        167.70         7.07 o                         
  -8  -5   2         91.74         99.00         4.68 o                         
  -7  -5   2         52.84         53.66         3.17 o                         
  -6  -5   2         11.37         14.33         1.47 o                         
  -5  -5   2         72.54         74.51         2.86 o                         
  -4  -5   2        614.91        675.52         9.64 o                         
  -3  -5   2        381.99        431.56         8.96 o                         
  -1  -5   2        178.43        186.84        12.55 o                         
   0  -5   2         28.09         30.10         3.08 o                         
   1  -5   2        755.24        812.04         9.31 o                         
   2  -5   2        638.39        685.55        12.44 o                         
   3  -5   2         93.71         82.15         4.89 o                         
   4  -5   2         54.58         55.84         2.23 o                         
   5  -5   2        371.31        369.10         5.41 o                         
   6  -5   2         16.67         17.15         1.73 o                         
   7  -5   2        732.46        746.65        15.71 o                         
   8  -5   2        379.34        394.25         8.48 o                         
   9  -5   2        102.86        103.00         3.98 o                         
 -10  -4   2         86.44         79.70         3.88 o                         
  -9  -4   2       1024.94        999.91        32.12 o                         
  -8  -4   2         31.58         33.02         4.52 o                         
  -7  -4   2         39.71         41.05         3.29 o                         
  -6  -4   2         15.98         13.10         1.66 o                         
  -5  -4   2         99.66        107.94         4.22 o                         
  -4  -4   2        210.54        240.39         8.08 o                         
  -3  -4   2       1009.15       1085.71        14.73 o                         
  -2  -4   2        119.15        124.39         3.38 o                         
  -1  -4   2       1274.01       1242.77        46.29 o                         
   0  -4   2         54.88         54.61         2.98 o                         
   1  -4   2        108.96        133.57         3.93 o                         
   2  -4   2         17.27         12.67         1.50 o                         
   3  -4   2        157.47        184.17         4.50 o                         
   4  -4   2        320.54        357.78         5.54 o                         
   5  -4   2         36.32         38.64         2.75 o                         
   6  -4   2         32.79         30.14         1.93 o                         
   7  -4   2        986.90        995.01         8.81 o                         
   8  -4   2         41.85         43.03         2.43 o                         
   9  -4   2         12.01         12.52         1.80 o                         
 -10  -3   2        218.85        202.48         6.17 o                         
  -9  -3   2         47.22         52.63         3.40 o                         
  -8  -3   2        224.09        245.89         5.73 o                         
  -7  -3   2         88.40         87.03         3.18 o                         
  -6  -3   2         79.27         79.76         2.69 o                         
  -5  -3   2        178.29        193.88         5.66 o                         
  -4  -3   2        769.60        812.41        12.92 o                         
  -3  -3   2        934.39       1018.02        12.97 o                         
  -2  -3   2        521.33        472.48         7.98 o                         
  -1  -3   2         98.21         98.15         2.44 o                         
   0  -3   2       2937.09       2759.02        11.08 o                         
   1  -3   2        717.43        741.56         5.94 o                         
   2  -3   2        735.81        754.57         5.00 o                         
   3  -3   2        260.82        270.57         3.60 o                         
   4  -3   2        221.61        235.26         3.95 o                         
   5  -3   2         41.06         42.75         2.85 o                         
   6  -3   2        196.30        203.04         4.97 o                         
   7  -3   2         19.76         20.32         1.69 o                         
   8  -3   2       1293.11       1326.21        10.98 o                         
   9  -3   2         45.59         44.56         2.59 o                         
  10  -3   2          7.51          7.23         2.23 o                         
  -9  -2   2         21.89         22.65         3.93 o                         
  -8  -2   2        107.93        110.46         5.31 o                         
  -7  -2   2         52.85         62.33         3.21 o                         
  -6  -2   2         57.09         59.01         3.21 o                         
  -5  -2   2         18.64         23.10         2.10 o                         
  -4  -2   2        659.60        668.90        10.85 o                         
  -3  -2   2        493.27        508.43         8.40 o                         
  -2  -2   2        637.44        587.42         5.60 o                         
  -1  -2   2       8370.21       8639.79        32.31 o                         
   0  -2   2       1369.18       1397.43         7.98 o                         
   1  -2   2        222.06        172.95         3.11 o                         
   2  -2   2       1512.09       1438.95        20.66 o                         
   3  -2   2        552.53        563.77        12.71 o                         
   4  -2   2        581.57        583.31         5.52 o                         
   5  -2   2         24.64         26.59         2.07 o                         
   6  -2   2         27.12         25.00         2.74 o                         
   7  -2   2        163.22        162.09         4.04 o                         
   8  -2   2         68.40         66.48         4.01 o                         
   9  -2   2        172.78        177.73         7.58 o                         
  10  -2   2         73.88         65.67         3.00 o                         
  -8  -1   2         24.87         24.36         2.74 o                         
  -7  -1   2        187.07        210.88         5.81 o                         
  -6  -1   2        173.85        177.62         3.92 o                         
  -5  -1   2        158.86        165.68         3.94 o                         
  -4  -1   2         52.62         51.68         2.34 o                         
  -3  -1   2        390.23        383.10        10.29 o                         
  -2  -1   2        102.18        114.99         2.50 o                         
  -1  -1   2        564.58        587.70         2.67 o                         
   0  -1   2        144.17        138.74         3.19 o                         
   1  -1   2       2283.29       2240.19        52.93 o                         
   2  -1   2        174.41        173.79         7.66 o                         
   3  -1   2        255.36        264.15         3.83 o                         
   4  -1   2       1105.71       1054.63         9.17 o                         
   5  -1   2       1693.71       1749.70        16.05 o                         
   6  -1   2         17.62         18.98         3.08 o                         
   7  -1   2          7.02         10.21         2.00 o                         
   8  -1   2        235.28        238.24         6.92 o                         
  10  -1   2         63.06         58.60         4.09 o                         
  -8   0   2        496.20        525.92        13.29 o                         
  -7   0   2          9.38         13.45         3.83 o                         
  -6   0   2       1143.30       1186.73        28.45 o                         
  -5   0   2         28.43         30.35         1.74 o                         
  -4   0   2          1.18          3.88         1.24 o                         
  -3   0   2         13.80         10.15         1.22 o                         
  -2   0   2        954.58        988.34         6.89 o                         
  -1   0   2          1.78          3.43         0.56 o                         
   0   0   2          0.01          0.50         0.45 o                         
   1   0   2          0.82          1.09         0.40 o                         
   2   0   2         10.23         34.07         3.85 o                         
   3   0   2       2603.98       2450.92        16.63 o                         
   4   0   2       1071.92       1207.31        14.20 o                         
   5   0   2        161.89        171.42         4.23 o                         
   6   0   2         78.11         83.34         2.63 o                         
   7   0   2          8.67          9.36         1.67 o                         
   8   0   2          8.18         14.26         2.15 o                         
   9   0   2          0.26         -0.05         3.67 o                         
  -7   1   2        185.80        205.45         7.98 o                         
  -6   1   2        174.56        188.38        18.13 o                         
  -5   1   2        157.29        168.97         3.62 o                         
  -4   1   2         51.40         58.91         3.30 o                         
  -2   1   2        100.93        105.63         2.02 o                         
  -1   1   2        564.01        571.18         8.40 o                         
   0   1   2        144.33        131.49         1.39 o                         
   1   1   2       2284.42       2210.35         5.03 o                         
   2   1   2        176.11        160.28         7.42 o                         
   3   1   2        258.27        244.07         2.10 o                         
   4   1   2       1108.07       1037.50         8.90 o                         
   5   1   2       1692.90       1778.16        16.32 o                         
   6   1   2         17.69         21.48         3.16 o                         
   7   1   2          7.01          9.93         1.60 o                         
   8   1   2        235.71        233.87         5.44 o                         
   9   1   2         36.74         37.65         4.84 o                         
  -7   2   2         53.03         58.17         4.89 o                         
  -6   2   2         57.15         59.30         2.95 o                         
  -5   2   2         18.66         21.96         1.90 o                         
  -4   2   2        656.29        617.96         9.31 o                         
  -3   2   2        490.20        495.15         5.90 o                         
  -2   2   2        635.83        570.89         3.83 o                         
  -1   2   2       8369.76       8056.87        20.90 o                         
   0   2   2       1368.65       1407.44        10.77 o                         
   1   2   2        222.19        185.36         2.73 o                         
   2   2   2       1509.65       1469.29        12.68 o                         
   3   2   2        554.19        548.39         6.51 o                         
   4   2   2        579.32        556.62         6.02 o                         
   5   2   2         25.15         28.17         2.06 o                         
   6   2   2         26.96         23.23         2.85 o                         
   7   2   2        162.99        160.95         3.77 o                         
   8   2   2         68.79         65.10         2.66 o                         
   9   2   2        172.57        178.24         9.01 o                         
  10   2   2         73.95         64.39         3.72 o                         
  -8   3   2        223.90        235.34         6.17 o                         
  -7   3   2         88.13         79.19         3.38 o                         
  -6   3   2         78.96         76.51         3.05 o                         
  -5   3   2        177.44        188.18         4.51 o                         
  -4   3   2        764.69        793.23         8.23 o                         
  -3   3   2        934.45        953.87         8.66 o                         
  -2   3   2        522.99        440.45         6.49 o                         
  -1   3   2         98.17         97.30         1.90 o                         
   0   3   2       2936.82       2813.60        32.88 o                         
   1   3   2        717.40        747.99         7.50 o                         
   2   3   2        737.47        741.70        10.50 o                         
   3   3   2        261.87        262.66         3.42 o                         
   4   3   2        222.85        226.94         4.24 o                         
   5   3   2         41.02         41.67         2.25 o                         
   6   3   2        195.56        200.11         6.01 o                         
   7   3   2         19.79         19.15         2.01 o                         
   8   3   2       1293.29       1309.33        10.24 o                         
   9   3   2         45.59         44.30         4.57 o                         
  -8   4   2         31.48         32.68         2.74 o                         
  -7   4   2         39.74         38.83         2.14 o                         
  -6   4   2         16.27         13.89         2.20 o                         
  -5   4   2         99.11        101.31         3.25 o                         
  -4   4   2        210.73        219.14         4.13 o                         
  -3   4   2       1010.04        994.60         9.96 o                         
  -2   4   2        120.83        114.98         3.68 o                         
  -1   4   2       1273.11       1282.47         8.91 o                         
   0   4   2         55.22         47.86         3.03 o                         
   1   4   2        108.75        126.11         3.29 o                         
   2   4   2         17.69         13.62         0.81 o                         
   3   4   2        156.68        169.12         4.04 o                         
   4   4   2        321.24        333.72         6.09 o                         
   5   4   2         36.30         37.32         2.46 o                         
   6   4   2         32.80         30.33         2.14 o                         
   7   4   2        987.41       1004.14        12.72 o                         
   8   4   2         41.68         43.71         2.65 o                         
   9   4   2         11.73         12.44         1.85 o                         
  -8   5   2         91.66         85.93         5.90 o                         
  -7   5   2         52.97         54.03         2.38 o                         
  -6   5   2         11.34         13.57         1.55 o                         
  -5   5   2         72.98         71.23         3.22 o                         
  -4   5   2        613.62        622.36         7.39 o                         
  -3   5   2        383.92        409.02         5.69 o                         
  -2   5   2        131.77        140.96         4.59 o                         
  -1   5   2        179.14        195.95         4.93 o                         
   0   5   2         27.82         28.61         1.83 o                         
   1   5   2        755.53        778.64         8.91 o                         
   2   5   2        638.21        697.02         6.81 o                         
   3   5   2         93.55         78.55         2.44 o                         
   4   5   2         55.18         51.75         2.25 o                         
   5   5   2        370.30        348.54         7.19 o                         
   6   5   2         16.27         16.14         1.86 o                         
   7   5   2        733.12        721.41         9.07 o                         
   9   5   2        102.71        100.12         3.32 o                         
  -9   6   2         41.16         38.07         2.92 o                         
  -8   6   2         53.92         53.32         2.94 o                         
  -7   6   2         25.37         21.91         1.87 o                         
  -6   6   2         61.42         56.52         2.24 o                         
  -5   6   2         10.06         10.69         1.56 o                         
  -4   6   2        177.83        190.94         5.97 o                         
  -3   6   2        384.04        386.78         7.57 o                         
  -2   6   2        642.17        604.59         7.10 o                         
  -1   6   2        173.03        174.56         6.65 o                         
   0   6   2        592.08        558.35         7.95 o                         
   1   6   2         64.87         64.12         3.14 o                         
   2   6   2        303.45        309.53         6.18 o                         
   3   6   2          2.35          3.45         1.36 o                         
   4   6   2        164.96        148.98         3.67 o                         
   5   6   2        174.68        158.00         3.32 o                         
   6   6   2        208.82        193.46         5.90 o                         
   7   6   2         79.19         80.84         3.35 o                         
   8   6   2         40.27         37.97         2.69 o                         
   9   6   2         14.62         15.63         2.13 o                         
  -8   7   2         23.74         26.85         3.14 o                         
  -7   7   2         20.00         19.33         2.46 o                         
  -6   7   2         30.03         25.59         2.33 o                         
  -5   7   2         11.62         12.43         1.43 o                         
  -4   7   2         62.27         61.43         2.40 o                         
  -3   7   2        248.71        251.49         5.38 o                         
  -2   7   2         66.38         62.64         5.05 o                         
  -1   7   2         45.56         46.15         4.20 o                         
   0   7   2        110.32        104.00         4.17 o                         
   1   7   2        356.47        383.06         8.40 o                         
   2   7   2         51.42         51.08         3.25 o                         
   3   7   2        163.02        163.68         5.17 o                         
   4   7   2        218.35        183.62         3.62 o                         
   5   7   2        415.49        374.48         5.69 o                         
   6   7   2         58.71         60.18         3.63 o                         
   7   7   2        222.14        217.34         5.75 o                         
   8   7   2          1.95          3.56         2.02 o                         
  -8   8   2          5.11          5.69         1.91 o                         
  -7   8   2         34.09         30.84         3.08 o                         
  -6   8   2        408.09        377.41         7.63 o                         
  -5   8   2        136.84        132.27         3.17 o                         
  -4   8   2        191.49        181.94         3.66 o                         
  -3   8   2         43.86         41.09         2.56 o                         
  -2   8   2        328.39        313.64         7.40 o                         
  -1   8   2        522.96        456.64        12.50 o                         
   0   8   2         24.94         25.27         2.46 o                         
   1   8   2        177.35        161.36         4.26 o                         
   2   8   2         11.59         11.57         1.41 o                         
   3   8   2        466.28        417.58         6.01 o                         
   4   8   2        330.43        282.73         6.97 o                         
   5   8   2         71.05         71.03         3.15 o                         
   6   8   2        145.92        144.13         4.85 o                         
   7   8   2         21.16         22.12         2.14 o                         
  -7   9   2         12.73         10.90         2.18 o                         
  -6   9   2         72.04         76.17         3.23 o                         
  -4   9   2          8.02          8.34         1.81 o                         
  -3   9   2         12.58         10.53         1.87 o                         
  -2   9   2        347.17        332.60         7.78 o                         
  -1   9   2         24.68         21.42         2.82 o                         
   0   9   2        484.63        445.58         8.81 o                         
   1   9   2         13.81         14.88         1.53 o                         
   2   9   2         71.19         69.39         2.81 o                         
   3   9   2         46.80         44.94         3.42 o                         
   4   9   2        364.88        357.46         7.73 o                         
   5   9   2        150.35        131.39         6.54 o                         
   6   9   2        248.76        275.39        14.09 o                         
  -6  10   2         13.37         12.28         2.23 o                         
  -5  10   2        197.67        193.33         4.68 o                         
  -2  10   2         28.38         31.58         4.52 o                         
  -1  10   2        861.35        823.91        11.75 o                         
   0  10   2          0.32          1.51         1.48 o                         
   1  10   2        483.15        454.94         7.12 o                         
   2  10   2         94.13         87.72         4.55 o                         
   3  10   2        353.56        335.40        12.60 o                         
   4  10   2          6.31          5.00         1.54 o                         
   5  10   2         22.20         23.24         2.98 o                         
  -3  11   2          0.19          0.58         1.97 o                         
  -2  11   2          1.92          1.81         1.48 o                         
  -1  11   2         22.51         19.62         3.14 o                         
   0  11   2         27.84         23.54         2.23 o                         
   1  11   2         25.53         23.96         2.33 o                         
   2  11   2          0.70          0.55         1.39 o                         
   3  11   2         16.69         15.10         1.86 o                         
   4  11   2         45.12         49.45         3.35 o                         
   0  12   2          5.72          5.69         1.86 o                         
  -4 -11   3         78.72         86.56         4.09 o                         
  -3 -11   3          2.16          1.70         2.02 o                         
  -2 -11   3         12.20         13.08         2.82 o                         
  -1 -11   3          8.53          9.06         1.90 o                         
   0 -11   3         39.87         48.34         2.93 o                         
   1 -11   3          1.61          1.86         1.70 o                         
   2 -11   3         35.37         31.97         1.92 o                         
   3 -11   3        101.16         92.99         3.04 o                         
   4 -11   3          1.56          0.64         1.54 o                         
  -4 -10   3         29.10         29.63         2.60 o                         
  -3 -10   3         97.15        115.39         4.51 o                         
  -1 -10   3        549.43        599.98        10.00 o                         
   0 -10   3         42.80         46.22         3.25 o                         
   2 -10   3        133.22        136.60         7.23 o                         
   3 -10   3        172.01        168.31         4.15 o                         
   4 -10   3         13.43         11.98         1.81 o                         
   5 -10   3         35.37         36.79         3.30 o                         
  -7  -9   3          2.28          2.18         2.02 o                         
  -5  -9   3         61.95         63.76         3.38 o                         
  -4  -9   3         14.43         16.88         2.06 o                         
  -3  -9   3         19.08         21.56         2.32 o                         
  -2  -9   3        666.34        692.08         8.95 o                         
  -1  -9   3        264.34        272.14         5.70 o                         
   0  -9   3        186.04        192.20         5.97 o                         
   1  -9   3         54.69         53.89         3.61 o                         
   2  -9   3         30.81         35.68         3.10 o                         
   3  -9   3        428.93        440.49         8.53 o                         
   4  -9   3         14.63         16.33         2.74 o                         
   5  -9   3          4.88          6.19         1.83 o                         
   6  -9   3         90.68         95.16         3.60 o                         
  -8  -8   3        329.98        372.15         8.72 o                         
  -7  -8   3         72.96         64.98         2.72 o                         
  -6  -8   3        401.17        438.42        17.41 o                         
  -5  -8   3        327.41        338.06         7.52 o                         
  -4  -8   3        143.19        139.70         5.40 o                         
  -3  -8   3         87.69         84.45         4.26 o                         
  -2  -8   3         55.06         56.41         3.07 o                         
  -1  -8   3          0.03          0.80         1.50 o                         
   0  -8   3        331.56        343.44         6.32 o                         
   1  -8   3         13.60         11.94         2.07 o                         
   2  -8   3       1303.37       1380.01        25.63 o                         
   3  -8   3         51.00         49.87         2.92 o                         
   4  -8   3        521.31        499.43        12.73 o                         
   5  -8   3         11.97         12.98         1.94 o                         
   6  -8   3          7.65         10.85         3.24 o                         
   7  -8   3         56.09         61.63         4.57 o                         
  -8  -7   3         69.27         75.57         2.92 o                         
  -7  -7   3          5.49          6.03         2.19 o                         
  -6  -7   3        117.68        120.88         3.61 o                         
  -5  -7   3         84.98         97.18         2.87 o                         
  -4  -7   3          8.89          9.17         2.05 o                         
  -3  -7   3        544.75        590.18         9.91 o                         
  -2  -7   3         57.76         57.74         4.57 o                         
  -1  -7   3        511.75        525.92        11.96 o                         
   0  -7   3         89.73         99.35         3.99 o                         
   1  -7   3        816.89        892.53         8.51 o                         
   2  -7   3         59.00         57.61         3.46 o                         
   3  -7   3        200.11        179.92         5.57 o                         
   4  -7   3         42.53         39.67         4.47 o                         
   5  -7   3         26.82         30.43         3.03 o                         
   6  -7   3          3.65          4.04         1.78 o                         
   7  -7   3         19.41         21.23         2.14 o                         
   8  -7   3          0.04         -0.08         1.37 o                         
  -9  -6   3        106.71        111.05         3.61 o                         
  -8  -6   3        235.89        243.03         5.23 o                         
  -7  -6   3          5.60          6.07         1.55 o                         
  -6  -6   3         29.58         29.16         1.98 o                         
  -5  -6   3         23.20         22.37         1.50 o                         
  -4  -6   3         17.93         18.91         2.84 o                         
  -3  -6   3         70.33         70.13         3.84 o                         
  -2  -6   3        443.23        469.35         7.82 o                         
   0  -6   3        775.92        756.15         6.78 o                         
   1  -6   3          8.96         13.10         1.59 o                         
   2  -6   3         28.00         23.49         2.00 o                         
   3  -6   3        128.77        136.79         4.72 o                         
   4  -6   3         76.27         74.56         3.22 o                         
   5  -6   3         70.62         68.30         2.34 o                         
   6  -6   3        122.35        117.23         3.74 o                         
   7  -6   3        171.14        166.30         5.81 o                         
   8  -6   3         48.55         44.08         2.51 o                         
   9  -6   3          1.25          2.50         2.07 o                         
  -9  -5   3        342.11        352.82        11.62 o                         
  -8  -5   3         90.12         96.03         6.27 o                         
  -7  -5   3         19.26         20.78         2.41 o                         
  -6  -5   3         40.11         43.53         2.15 o                         
  -5  -5   3         56.13         53.09         2.61 o                         
  -4  -5   3        916.72       1066.39        23.24 o                         
  -3  -5   3       1097.90       1272.65        36.32 o                         
  -2  -5   3         24.48         32.59         3.93 o                         
  -1  -5   3        220.41        187.00         4.52 o                         
   0  -5   3         77.98         83.05         4.31 o                         
   1  -5   3       1937.36       2172.48        17.49 o                         
   2  -5   3        135.37        140.20         3.79 o                         
   3  -5   3         10.71         10.86         2.16 o                         
   4  -5   3          7.45          6.42         1.40 o                         
   5  -5   3         35.47         37.90         1.79 o                         
   6  -5   3        798.87        808.69         7.96 o                         
   7  -5   3          2.39          1.44         1.57 o                         
   8  -5   3         33.53         28.66         2.35 o                         
   9  -5   3         72.93         62.96         3.67 o                         
  -9  -4   3         90.32         94.73         4.19 o                         
  -8  -4   3         68.79         66.72         3.87 o                         
  -7  -4   3          6.50          7.75         1.90 o                         
  -6  -4   3        113.26        111.18         3.27 o                         
  -5  -4   3        383.22        388.16         7.72 o                         
  -4  -4   3        174.51        206.35         5.41 o                         
  -3  -4   3        275.43        327.06         8.35 o                         
  -2  -4   3        175.51        199.21         4.92 o                         
  -1  -4   3        292.51        296.18        11.01 o                         
   0  -4   3       1128.16       1145.32        11.80 o                         
   1  -4   3        292.38        320.84         6.27 o                         
   2  -4   3        244.36        246.55         4.15 o                         
   3  -4   3        245.74        238.05         3.92 o                         
   4  -4   3          2.31          2.89         1.37 o                         
   5  -4   3         38.67         44.86         2.18 o                         
   6  -4   3         35.61         32.57         1.99 o                         
   7  -4   3       2473.59       2412.71        20.87 o                         
   8  -4   3         50.88         46.15         3.49 o                         
   9  -4   3         13.36         15.54         2.29 o                         
  -9  -3   3          2.61          3.85         2.03 o                         
  -8  -3   3         19.42         22.08         2.70 o                         
  -7  -3   3        290.11        312.88         6.28 o                         
  -6  -3   3         82.49         73.47         3.06 o                         
  -5  -3   3         41.54         40.73         3.78 o                         
  -4  -3   3        185.00        184.72         6.49 o                         
  -3  -3   3        750.49        867.05         8.65 o                         
  -2  -3   3        158.56        174.88         3.55 o                         
  -1  -3   3        302.43        303.47         3.49 o                         
   0  -3   3        462.15        480.65        13.93 o                         
   1  -3   3        242.44        242.50         2.92 o                         
   2  -3   3        293.46        285.60         5.37 o                         
   3  -3   3          4.35          6.25         1.01 o                         
   4  -3   3        211.94        222.08         4.00 o                         
   5  -3   3          6.77          8.26         1.97 o                         
   6  -3   3        927.37        927.04        10.36 o                         
   7  -3   3         85.90         81.56         2.61 o                         
   8  -3   3         31.19         26.27         1.89 o                         
   9  -3   3         31.67         32.24         2.32 o                         
  -8  -2   3        159.74        164.20         6.11 o                         
  -7  -2   3        368.46        389.95         5.81 o                         
  -6  -2   3        234.39        245.29         6.13 o                         
  -5  -2   3         87.19         90.99         3.22 o                         
  -4  -2   3        905.35        968.57        13.13 o                         
  -3  -2   3        843.26        856.44        30.04 o                         
  -2  -2   3       1553.83       1631.45        31.11 o                         
  -1  -2   3       4804.75       5093.57        49.56 o                         
   0  -2   3       4882.49       4559.77        10.42 o                         
   1  -2   3       5840.30       5539.21        75.90 o                         
   2  -2   3         77.72         78.97         1.64 o                         
   3  -2   3        412.30        436.83        17.36 o                         
   4  -2   3        527.49        533.29         7.27 o                         
   5  -2   3         25.86         27.79         1.99 o                         
   6  -2   3        114.24        115.66         4.73 o                         
   7  -2   3        214.51        198.34         4.46 o                         
   8  -2   3         68.16         65.22         3.30 o                         
   9  -2   3          8.62          8.96         2.25 o                         
  10  -2   3          9.68         10.26         1.65 o                         
  -8  -1   3         68.19         72.21         5.48 o                         
  -7  -1   3       4664.94       4929.61       109.96 o                         
  -6  -1   3         23.48         23.00         2.45 o                         
  -5  -1   3         11.75         10.69         2.71 o                         
  -3  -1   3       1866.47       1800.36        43.39 o                         
  -2  -1   3       1009.49       1059.03         5.02 o                         
  -1  -1   3       2378.93       2515.24        11.08 o                         
   0  -1   3       2418.03       2233.62         7.71 o                         
   1  -1   3      14953.90      13456.20        84.20 o                         
   2  -1   3        876.14        859.38        25.76 o                         
   3  -1   3        101.48         98.16         2.91 o                         
   4  -1   3        363.07        373.26         5.71 o                         
   5  -1   3        253.23        273.59         5.68 o                         
   6  -1   3         15.61         15.51         1.86 o                         
   7  -1   3        336.70        309.26         6.14 o                         
   8  -1   3         17.03         17.93         2.34 o                         
   9  -1   3        313.34        311.85        10.26 o                         
  10  -1   3         13.90         14.07         1.76 o                         
  -6   0   3        193.26        169.19         4.46 o                         
  -5   0   3         15.92         11.15         1.97 o                         
  -4   0   3         32.33         28.79         1.67 o                         
  -3   0   3          1.01          1.65         1.22 o                         
  -2   0   3      15137.87      15567.50        73.22 o                         
  -1   0   3        224.02        220.28         4.76 o                         
   0   0   3       7257.07       7060.76        28.93 o                         
   1   0   3        140.15        133.72         1.62 o                         
   3   0   3        680.86        649.86         6.57 o                         
   4   0   3       6664.52       6834.82        47.96 o                         
   5   0   3          0.04         -0.25         1.36 o                         
   6   0   3       1537.99       1547.45        15.43 o                         
   7   0   3         46.01         45.66         3.26 o                         
   8   0   3         46.99         41.81         2.85 o                         
   9   0   3         24.68         22.81         4.47 o                         
  10   0   3          7.80          5.05         1.45 o                         
  -6   1   3         23.38         23.91         2.50 o                         
  -5   1   3         11.45          9.33         1.69 o                         
  -4   1   3        449.25        470.35         7.55 o                         
  -3   1   3       1864.77       1788.33        10.07 o                         
  -2   1   3       1010.54        984.51         8.93 o                         
  -1   1   3       2379.74       2398.43         9.89 o                         
   0   1   3       2415.90       2280.00        35.36 o                         
   1   1   3      14952.65      14548.12       215.16 o                         
   2   1   3        872.82        847.33        10.79 o                         
   3   1   3        101.01         96.16         2.39 o                         
   4   1   3        363.87        378.01         6.11 o                         
   5   1   3        252.95        270.39         5.38 o                         
   6   1   3         15.48         16.30         2.60 o                         
   7   1   3        336.77        322.93         6.05 o                         
   8   1   3         17.31         16.95         2.20 o                         
   9   1   3        312.73        314.19        10.00 o                         
  10   1   3         13.91         12.33         1.64 o                         
  -7   2   3        370.15        378.74        10.00 o                         
  -6   2   3        234.69        229.62         4.34 o                         
  -5   2   3         87.12         91.35         3.06 o                         
  -4   2   3        906.12        918.54        12.02 o                         
  -3   2   3        842.29        793.74         8.75 o                         
  -2   2   3       1554.79       1504.60        15.83 o                         
  -1   2   3       4808.35       4812.90        37.91 o                         
   0   2   3       4883.23       4503.82        57.11 o                         
   1   2   3       5840.81       5488.23        95.15 o                         
   2   2   3         78.15         93.72         2.80 o                         
   3   2   3        414.76        410.57         7.58 o                         
   4   2   3        526.87        524.46         4.86 o                         
   5   2   3         25.77         27.34         3.43 o                         
   6   2   3        113.48        111.71         4.81 o                         
   7   2   3        214.03        201.06         3.96 o                         
   8   2   3         68.45         65.66         2.69 o                         
   9   2   3          8.96          9.42         1.95 o                         
  10   2   3          9.62         10.58         2.13 o                         
  -7   3   3        289.78        290.68         7.17 o                         
  -6   3   3         82.42         70.40         2.97 o                         
  -5   3   3         41.60         40.47         2.18 o                         
  -4   3   3        185.92        183.58         4.35 o                         
  -3   3   3        749.70        787.90        30.52 o                         
  -2   3   3        156.79        160.99         4.39 o                         
  -1   3   3        303.45        302.64         3.02 o                         
   0   3   3        465.02        487.55         4.92 o                         
   1   3   3        242.25        233.29         4.87 o                         
   2   3   3        290.60        278.99        11.59 o                         
   3   3   3          4.36          4.95         1.06 o                         
   4   3   3        212.02        222.05         4.42 o                         
   5   3   3          6.75          8.56         1.46 o                         
   6   3   3        927.13        928.29        11.96 o                         
   7   3   3         85.92         79.81         2.90 o                         
   8   3   3         30.78         26.77         2.29 o                         
   9   3   3         31.64         31.47         2.40 o                         
  -8   4   3         69.03         66.09         4.73 o                         
  -7   4   3          6.49          7.40         1.82 o                         
  -6   4   3        112.92        109.58         3.76 o                         
  -5   4   3        383.42        367.39         5.67 o                         
  -4   4   3        173.09        184.42         3.87 o                         
  -3   4   3        275.18        301.81         4.54 o                         
  -2   4   3        176.17        188.48         4.48 o                         
  -1   4   3        289.94        310.09         5.25 o                         
   0   4   3       1129.68       1043.74        37.88 o                         
   1   4   3        292.40        308.13         4.51 o                         
   2   4   3        244.30        238.64         3.27 o                         
   3   4   3        246.25        234.57         5.12 o                         
   4   4   3          2.29          3.27         1.43 o                         
   5   4   3         38.42         40.80         2.54 o                         
   6   4   3         35.70         33.06         2.08 o                         
   7   4   3       2471.74       2406.69        27.94 o                         
   9   4   3         13.42         15.29         1.86 o                         
  -7   5   3         19.40         20.11         1.96 o                         
  -6   5   3         40.35         44.46         2.10 o                         
  -5   5   3         56.12         49.63         3.21 o                         
  -4   5   3        917.69        981.54         9.23 o                         
  -3   5   3       1096.73       1207.38         9.62 o                         
  -2   5   3         24.04         32.71         1.96 o                         
  -1   5   3        217.99        198.43         4.76 o                         
   0   5   3         78.47         81.36         3.59 o                         
   1   5   3       1936.32       1958.02        14.24 o                         
   2   5   3        134.88        131.99         3.15 o                         
   3   5   3         11.15         10.34         1.39 o                         
   4   5   3          7.16          6.59         1.52 o                         
   5   5   3         35.37         36.40         2.09 o                         
   6   5   3        798.88        794.37         8.13 o                         
   7   5   3          2.27          1.47         1.50 o                         
   8   5   3         32.75         28.65         2.61 o                         
   9   5   3         72.79         68.30         2.80 o                         
  -9   6   3        106.94        104.06         4.15 o                         
  -8   6   3        236.13        247.19         8.08 o                         
  -7   6   3          5.58          6.39         1.30 o                         
  -6   6   3         28.57         27.21         1.79 o                         
  -5   6   3         23.22         22.34         1.72 o                         
  -4   6   3         17.47         18.64         2.21 o                         
  -3   6   3         70.13         65.27         3.83 o                         
  -2   6   3        444.53        460.11         6.31 o                         
  -1   6   3        474.92        417.93        10.05 o                         
   0   6   3        777.08        722.28        13.19 o                         
   1   6   3          8.93         12.22         1.77 o                         
   2   6   3         27.72         21.41         1.84 o                         
   3   6   3        128.61        131.31         3.71 o                         
   4   6   3         76.60         68.96         2.78 o                         
   5   6   3         70.76         65.92         2.97 o                         
   6   6   3        122.00        115.11         3.93 o                         
   7   6   3        170.55        166.40         4.49 o                         
   8   6   3         47.89         41.58         3.83 o                         
  -8   7   3         69.36         77.63         4.52 o                         
  -7   7   3          5.38          5.23         1.50 o                         
  -6   7   3        117.86        118.04         2.98 o                         
  -5   7   3         84.73         92.87         2.75 o                         
  -4   7   3          8.94          9.54         1.42 o                         
  -3   7   3        544.13        559.92         9.43 o                         
  -2   7   3         57.42         55.09         4.84 o                         
  -1   7   3        510.53        491.89        12.07 o                         
   0   7   3         89.62         90.92         5.74 o                         
   1   7   3        817.06        833.72        38.71 o                         
   2   7   3         58.94         54.71         3.46 o                         
   3   7   3        200.20        162.38         5.13 o                         
   4   7   3         42.99         40.57         2.01 o                         
   5   7   3         26.91         27.93         2.35 o                         
   6   7   3          3.70          3.56         1.44 o                         
   7   7   3         19.32         20.36         3.03 o                         
   8   7   3          0.04          0.27         1.91 o                         
  -7   8   3         72.93         66.94         4.57 o                         
  -6   8   3        400.24        414.43        12.76 o                         
  -5   8   3        328.47        328.48         4.74 o                         
  -4   8   3        142.93        145.01         3.34 o                         
  -3   8   3         87.61         80.50         3.30 o                         
  -2   8   3         55.29         53.25         3.54 o                         
  -1   8   3          0.03          0.33         1.89 o                         
   0   8   3        331.48        306.43        10.47 o                         
   1   8   3         13.45         11.07         1.47 o                         
   2   8   3       1303.39       1242.01        13.13 o                         
   3   8   3         51.24         46.28         2.13 o                         
   4   8   3        522.17        469.22         9.00 o                         
   5   8   3         11.74         11.99         1.92 o                         
   6   8   3          7.58          9.87         2.05 o                         
   7   8   3         56.57         57.63         2.87 o                         
  -7   9   3          2.18          1.86         1.86 o                         
  -6   9   3        253.96        275.43         7.55 o                         
  -5   9   3         61.59         60.73         2.64 o                         
  -4   9   3         14.64         15.54         1.55 o                         
  -3   9   3         18.91         20.84         4.25 o                         
  -2   9   3        665.93        655.74        10.73 o                         
  -1   9   3        264.40        254.69         6.86 o                         
   0   9   3        185.44        173.74         5.86 o                         
   1   9   3         54.75         49.88         2.80 o                         
   2   9   3         29.83         31.42         2.02 o                         
   3   9   3        428.74        399.88         6.82 o                         
   4   9   3         15.73         17.76         3.93 o                         
   5   9   3          4.95          5.73         1.93 o                         
   6   9   3         91.18         92.62         3.46 o                         
  -6  10   3         46.97         50.94         3.35 o                         
  -5  10   3        280.04        282.32        11.25 o                         
  -4  10   3         29.10         27.41         2.39 o                         
  -2  10   3         19.01         21.53         4.25 o                         
  -1  10   3        549.26        548.62         9.62 o                         
   0  10   3         42.75         42.92         3.26 o                         
   1  10   3          4.40          4.25         2.24 o                         
   2  10   3        133.30        117.51         6.91 o                         
   3  10   3        171.84        159.19         7.42 o                         
   4  10   3         13.36         11.96         2.61 o                         
   5  10   3         35.25         34.30         3.30 o                         
  -4  11   3         78.92         83.53         3.93 o                         
  -2  11   3         12.57         12.37         1.75 o                         
  -1  11   3          8.78          8.14         2.23 o                         
   0  11   3         39.75         43.12         3.93 o                         
   1  11   3          1.56          2.23         1.62 o                         
   2  11   3         34.92         30.74         2.31 o                         
   3  11   3        100.89         92.88         4.84 o                         
   4  11   3          1.60          0.98         1.17 o                         
  -4 -11   4        106.33        112.94         4.52 o                         
  -3 -11   4          3.28          4.25         2.18 o                         
  -2 -11   4         64.84         74.33         3.31 o                         
  -1 -11   4         25.61         28.12         2.44 o                         
   0 -11   4         24.48         24.09         3.35 o                         
   1 -11   4         12.04         12.97         2.71 o                         
   2 -11   4         12.57         14.49         1.70 o                         
   3 -11   4          1.83          2.76         1.97 o                         
  -5 -10   4         42.68         37.01         3.08 o                         
  -4 -10   4         35.20         37.83         2.79 o                         
  -3 -10   4         24.61         25.74         2.63 o                         
   0 -10   4         16.02         12.65         2.98 o                         
   1 -10   4        152.11        148.35         7.23 o                         
   2 -10   4         79.23         85.54         3.97 o                         
   3 -10   4        422.18        382.88         5.90 o                         
   4 -10   4         28.66         27.96         2.44 o                         
   5 -10   4         47.13         51.31         3.62 o                         
  -7  -9   4         11.56          9.78         2.39 o                         
  -6  -9   4          7.92         10.63         3.03 o                         
  -5  -9   4        108.62        121.29         4.46 o                         
  -4  -9   4        111.18        115.96         3.87 o                         
  -3  -9   4        190.95        200.06         6.11 o                         
  -2  -9   4        254.18        260.38         5.71 o                         
  -1  -9   4        471.30        481.57         9.34 o                         
   0  -9   4         88.66         86.91         3.30 o                         
   1  -9   4          6.00          7.38         1.82 o                         
   2  -9   4          4.84          5.52         1.88 o                         
   3  -9   4         52.28         53.79         2.50 o                         
   4  -9   4         23.76         21.66         2.82 o                         
   5  -9   4        223.78        235.89         7.12 o                         
   6  -9   4         70.09         74.41         3.17 o                         
  -8  -8   4         20.47         22.97         2.87 o                         
  -7  -8   4         43.47         44.78         2.37 o                         
  -6  -8   4         28.13         25.67         2.97 o                         
  -5  -8   4         57.76         55.08         2.94 o                         
  -4  -8   4        158.62        159.17         7.92 o                         
  -3  -8   4         26.01         26.27         2.83 o                         
  -2  -8   4       1082.56       1099.41        20.50 o                         
  -1  -8   4          6.23          6.19         1.69 o                         
   0  -8   4         11.61         14.17         1.64 o                         
   1  -8   4         43.43         47.85         2.79 o                         
   2  -8   4        149.61        161.20         5.64 o                         
   3  -8   4        138.80        136.01         4.24 o                         
   4  -8   4         72.41         72.61         4.23 o                         
   5  -8   4         83.90         89.39         2.98 o                         
   6  -8   4         65.09         63.92         3.39 o                         
   7  -8   4          8.33          7.71         2.55 o                         
  -8  -7   4         85.32         92.85         3.89 o                         
  -7  -7   4         12.37         11.97         2.38 o                         
  -6  -7   4         17.91         18.57         1.93 o                         
  -5  -7   4         36.24         35.99         2.21 o                         
  -4  -7   4        143.25        148.67         5.22 o                         
  -3  -7   4        463.46        466.28         7.74 o                         
  -2  -7   4         75.27         73.79         4.09 o                         
  -1  -7   4       1263.99       1339.66        19.04 o                         
   0  -7   4         41.40         40.15         2.50 o                         
   1  -7   4        229.91        267.35         6.18 o                         
   2  -7   4         34.29         31.80         3.88 o                         
   3  -7   4        119.86        112.72         4.55 o                         
   4  -7   4          0.91          3.51         1.76 o                         
   5  -7   4        392.27        411.19         8.79 o                         
   6  -7   4        130.36        136.09         5.20 o                         
   7  -7   4         41.98         41.58         4.31 o                         
   8  -7   4         21.33         24.35         2.87 o                         
  -9  -6   4         10.71          9.47         1.64 o                         
  -8  -6   4         14.61         13.13         2.40 o                         
  -7  -6   4         13.94         13.64         1.80 o                         
  -6  -6   4          5.00          7.83         1.44 o                         
  -5  -6   4          5.05          7.17         1.19 o                         
  -4  -6   4          1.97          2.13         1.57 o                         
  -3  -6   4         61.09         65.86         3.54 o                         
  -2  -6   4        114.36        113.69         4.17 o                         
  -1  -6   4         72.82         74.76         5.32 o                         
   0  -6   4        173.32        189.27         4.67 o                         
   1  -6   4          7.91          9.08         1.56 o                         
   2  -6   4         23.10         21.88         1.99 o                         
   3  -6   4         51.51         45.91         3.12 o                         
   4  -6   4         46.81         51.00         2.84 o                         
   5  -6   4          5.35          5.59         1.49 o                         
   6  -6   4        781.12        742.67        12.40 o                         
   7  -6   4         89.43         89.81         6.33 o                         
   8  -6   4         27.30         26.23         2.07 o                         
  -9  -5   4        120.97        115.12         5.96 o                         
  -8  -5   4         38.50         36.26         4.68 o                         
  -7  -5   4          2.85          2.53         1.76 o                         
  -6  -5   4         17.27         22.28         1.79 o                         
  -5  -5   4         27.94         28.49         2.63 o                         
  -4  -5   4        742.85        841.80         7.78 o                         
  -3  -5   4         55.29         58.68         2.70 o                         
  -2  -5   4        149.98        162.28         6.22 o                         
  -1  -5   4        176.09        186.74         8.35 o                         
   0  -5   4        266.79        315.99         5.57 o                         
   1  -5   4        908.04       1020.84        12.81 o                         
   2  -5   4         33.32         51.95         3.67 o                         
   3  -5   4          8.55         10.13         1.77 o                         
   4  -5   4         63.91         70.96         2.99 o                         
   5  -5   4         57.40         62.13         2.39 o                         
   6  -5   4       1461.60       1462.08        13.48 o                         
   7  -5   4        185.30        181.80         4.41 o                         
   8  -5   4        101.66        110.07         3.68 o                         
   9  -5   4         44.12         41.21         3.83 o                         
  -9  -4   4         67.51         67.55         3.47 o                         
  -8  -4   4         34.89         32.09         3.03 o                         
  -7  -4   4        164.18        179.61         4.29 o                         
  -6  -4   4         11.05          9.57         1.44 o                         
  -5  -4   4        999.07       1062.23        12.63 o                         
  -4  -4   4        261.51        283.60         6.15 o                         
  -3  -4   4        426.41        447.71        10.93 o                         
  -2  -4   4         70.10         70.08         3.51 o                         
  -1  -4   4       1902.94       1842.04        11.80 o                         
   0  -4   4        523.78        513.50         6.03 o                         
   1  -4   4       2785.53       2875.12       101.05 o                         
   2  -4   4         17.69         22.60         1.92 o                         
   3  -4   4        308.26        304.36         4.59 o                         
   4  -4   4          2.90          1.92         1.30 o                         
   5  -4   4         56.53         48.26         2.90 o                         
   6  -4   4          6.18          5.95         1.33 o                         
   7  -4   4        670.36        671.99         8.20 o                         
   8  -4   4         10.62          7.28         3.35 o                         
   9  -4   4          2.56          3.31         1.48 o                         
  -9  -3   4          8.23          7.76         2.17 o                         
  -8  -3   4        372.46        401.79         8.42 o                         
  -7  -3   4        179.80        191.79         5.13 o                         
  -6  -3   4        116.94        120.36         3.70 o                         
  -5  -3   4         60.86         61.63         4.52 o                         
  -4  -3   4       1058.34       1160.95        15.85 o                         
  -3  -3   4        231.94        261.95         4.94 o                         
  -2  -3   4         64.73         80.17         3.00 o                         
  -1  -3   4        360.57        377.24         4.00 o                         
   0  -3   4        457.99        385.47         5.72 o                         
   1  -3   4          9.54         14.24         1.58 o                         
   2  -3   4          1.64          3.90         1.41 o                         
   3  -3   4         18.17         17.13         1.37 o                         
   4  -3   4        883.51        893.25         7.94 o                         
   5  -3   4         81.80         82.45         3.15 o                         
   6  -3   4       1666.06       1640.82        14.85 o                         
   7  -3   4        179.51        185.43         3.65 o                         
   8  -3   4         80.00         79.22         3.63 o                         
   9  -3   4          7.78          7.33         1.70 o                         
  -8  -2   4         41.01         46.41         3.81 o                         
  -7  -2   4         94.43         98.14         3.18 o                         
  -6  -2   4         41.56         43.36         2.44 o                         
  -5  -2   4        136.79        133.89         6.06 o                         
  -4  -2   4        503.89        554.42        10.21 o                         
  -3  -2   4        884.64        960.70        19.35 o                         
  -2  -2   4       4065.29       4352.71        37.55 o                         
  -1  -2   4        583.30        612.84         4.48 o                         
   0  -2   4        515.64        484.28         4.51 o                         
   1  -2   4       1606.92       1582.73         9.50 o                         
   2  -2   4        217.93        264.28         3.84 o                         
   3  -2   4        100.42         98.03         3.11 o                         
   4  -2   4         44.22         53.15         2.76 o                         
   5  -2   4        131.07        132.15         3.56 o                         
   6  -2   4         44.01         39.68         2.64 o                         
   7  -2   4        116.90        125.98         3.41 o                         
   8  -2   4         56.49         57.49         3.20 o                         
   9  -2   4         17.51         14.44         2.42 o                         
  10  -2   4         15.48         17.65         2.45 o                         
  -7  -1   4        534.86        576.83        17.31 o                         
  -6  -1   4         31.82         39.88         3.78 o                         
  -5  -1   4        322.33        300.05         7.87 o                         
  -4  -1   4        301.33        302.65         7.02 o                         
  -3  -1   4        547.60        505.08         7.98 o                         
  -2  -1   4       4216.45       4419.52        21.34 o                         
  -1  -1   4       8601.57       9124.79        92.97 o                         
   0  -1   4       1254.09       1237.81        15.90 o                         
   1  -1   4        568.80        539.81        28.18 o                         
   2  -1   4         39.05         35.36         1.29 o                         
   3  -1   4        637.86        657.04        19.65 o                         
   4  -1   4       1980.14       1907.03        13.27 o                         
   5  -1   4         40.31         42.98         2.35 o                         
   6  -1   4         27.23         26.56         2.13 o                         
   7  -1   4        619.05        625.45         6.75 o                         
   8  -1   4         66.18         61.80         2.81 o                         
   9  -1   4        626.95        618.65        14.41 o                         
  10  -1   4          7.50          6.54         1.50 o                         
  -6   0   4        294.89        311.74         8.40 o                         
  -5   0   4          3.67          4.94         2.34 o                         
  -4   0   4        135.06        111.73         9.33 o                         
  -3   0   4        783.85        754.04        45.51 o                         
  -2   0   4      56088.76      51754.31      1280.95 o                         
  -1   0   4         12.88         14.80         1.23 o                         
   0   0   4        683.40        686.53         4.68 o                         
   1   0   4          0.06         -0.06         0.76 o                         
   3   0   4         19.25         20.79         2.26 o                         
   4   0   4          0.99         14.19         4.94 o                         
   5   0   4        165.67        157.19         4.55 o                         
   6   0   4       1052.85       1036.46        12.32 o                         
   7   0   4         87.69         93.89         3.14 o                         
   8   0   4        333.20        326.15        11.27 o                         
  10   0   4          0.30          2.53         1.35 o                         
  -5   1   4        322.43        274.58         6.97 o                         
  -4   1   4        300.86        285.46         4.09 o                         
  -3   1   4        553.09        476.51         8.80 o                         
  -2   1   4       4214.28       4030.09        25.60 o                         
  -1   1   4       8602.13       8532.06        39.82 o                         
   0   1   4       1254.14       1235.30        14.27 o                         
   1   1   4        569.98        565.58         4.17 o                         
   2   1   4         39.13         39.96         1.95 o                         
   3   1   4        637.85        611.30         8.75 o                         
   4   1   4       1981.05       1829.11        20.07 o                         
   5   1   4         39.08         40.25         2.88 o                         
   6   1   4         27.46         26.30         2.36 o                         
   7   1   4        620.95        638.62         6.76 o                         
   8   1   4         65.98         62.58         3.01 o                         
   9   1   4        627.40        628.01        13.88 o                         
  10   1   4          7.45          6.79         1.44 o                         
  -6   2   4         41.84         39.86         3.24 o                         
  -5   2   4        136.82        131.54         3.54 o                         
  -4   2   4        503.03        517.00         6.50 o                         
  -3   2   4        883.39        876.02         7.05 o                         
  -2   2   4       4066.67       3921.03        27.66 o                         
  -1   2   4        583.48        561.94         5.85 o                         
   0   2   4        513.45        470.68         5.85 o                         
   1   2   4       1607.65       1602.66        16.58 o                         
   2   2   4        217.77        238.34         7.19 o                         
   3   2   4        100.26         96.14         2.66 o                         
   4   2   4         44.33         47.08         1.92 o                         
   5   2   4        130.93        131.69         4.50 o                         
   6   2   4         44.42         39.28         3.46 o                         
   7   2   4        115.85        129.45         4.11 o                         
   8   2   4         56.61         58.12         2.58 o                         
   9   2   4         17.54         14.99         3.08 o                         
  10   2   4         15.75         18.50         2.45 o                         
  -6   3   4        117.53        118.13         3.61 o                         
  -5   3   4         60.99         63.01         2.54 o                         
  -4   3   4       1055.73       1088.10        15.87 o                         
  -3   3   4        233.12        224.55         3.61 o                         
  -2   3   4         64.84         65.76         2.24 o                         
  -1   3   4        359.80        375.74         4.11 o                         
   0   3   4        456.58        391.06         5.34 o                         
   1   3   4          9.45         14.01         3.22 o                         
   2   3   4          1.73          3.09         2.16 o                         
   3   3   4         17.89         15.56         1.52 o                         
   4   3   4        885.32        897.21        12.79 o                         
   5   3   4         81.40         85.21         4.15 o                         
   6   3   4       1667.17       1651.76        39.08 o                         
   7   3   4        179.85        188.47         4.23 o                         
   8   3   4         81.13         80.83         2.89 o                         
   9   3   4          7.77          6.50         1.57 o                         
  -8   4   4         34.42         32.70         3.72 o                         
  -7   4   4        163.91        176.45         5.34 o                         
  -6   4   4         11.09          8.48         1.63 o                         
  -5   4   4       1000.00       1035.77         9.30 o                         
  -4   4   4        261.47        263.86         4.49 o                         
  -3   4   4        421.65        413.58         6.17 o                         
  -2   4   4         69.93         64.03         2.42 o                         
  -1   4   4       1911.64       1835.01        73.14 o                         
   0   4   4        524.39        461.05         7.18 o                         
   1   4   4       2786.23       2659.58        10.80 o                         
   2   4   4         17.61         18.53         1.25 o                         
   3   4   4        306.94        282.96         6.58 o                         
   4   4   4          2.94          2.29         1.44 o                         
   5   4   4         57.59         47.96         5.05 o                         
   6   4   4          6.14          6.04         1.29 o                         
   7   4   4        670.53        685.48         7.71 o                         
   8   4   4         10.62          7.49         2.16 o                         
   9   4   4          2.49          2.39         2.02 o                         
  -7   5   4          2.79          3.41         1.71 o                         
  -6   5   4         17.67         23.06         2.07 o                         
  -5   5   4         27.56         28.68         2.50 o                         
  -4   5   4        741.88        798.97         8.39 o                         
  -3   5   4         55.64         57.70         2.56 o                         
  -2   5   4        151.13        156.91         3.51 o                         
  -1   5   4        177.19        175.54         4.75 o                         
   0   5   4        267.59        279.70         5.75 o                         
   1   5   4        908.39        934.70        13.98 o                         
   2   5   4         33.25         47.76         2.57 o                         
   3   5   4          8.48          9.51         1.58 o                         
   4   5   4         63.40         65.79         2.53 o                         
   5   5   4         56.84         59.32         2.56 o                         
   6   5   4       1461.67       1457.93        11.07 o                         
   7   5   4        185.48        179.43         4.03 o                         
   8   5   4        101.56        105.86         6.06 o                         
   9   5   4         44.03         36.69         2.92 o                         
  -8   6   4         14.21         11.43         2.76 o                         
  -7   6   4         13.94         13.12         1.84 o                         
  -6   6   4          4.95          7.46         1.38 o                         
  -5   6   4          5.08          7.14         1.35 o                         
  -4   6   4          1.98          2.61         1.88 o                         
  -3   6   4         60.57         61.56         2.88 o                         
  -2   6   4        113.75        110.04         3.36 o                         
  -1   6   4         73.63         77.74         4.68 o                         
   0   6   4        174.75        172.75         6.70 o                         
   1   6   4          7.71          9.20         2.82 o                         
   2   6   4         22.84         21.15         2.07 o                         
   3   6   4         51.31         43.75         2.43 o                         
   4   6   4         46.52         48.73         2.47 o                         
   5   6   4          5.36          4.98         1.23 o                         
   6   6   4        780.14        734.51         9.01 o                         
   7   6   4         89.36         84.22         6.06 o                         
   8   6   4         27.03         24.94         2.25 o                         
  -8   7   4         85.18         91.40         4.73 o                         
  -7   7   4         11.90         11.96         2.10 o                         
  -6   7   4         17.95         18.24         1.56 o                         
  -5   7   4         35.73         34.78         1.94 o                         
  -4   7   4        143.40        140.12         3.02 o                         
  -3   7   4        462.90        453.57         6.11 o                         
  -2   7   4         75.09         70.35         5.32 o                         
  -1   7   4       1265.06       1227.84        18.88 o                         
   0   7   4         41.36         36.74         4.31 o                         
   1   7   4        230.00        247.14         8.93 o                         
   2   7   4         34.36         29.37         2.63 o                         
   3   7   4        119.73        107.59         3.64 o                         
   4   7   4          0.92          2.48         1.35 o                         
   5   7   4        388.91        390.34         5.71 o                         
   6   7   4        130.44        128.24         3.94 o                         
   7   7   4         41.50         39.37         2.70 o                         
   8   7   4         21.47         24.03         1.97 o                         
  -8   8   4         20.66         18.24         2.23 o                         
  -7   8   4         43.75         46.35         2.72 o                         
  -6   8   4         28.39         24.10         2.50 o                         
  -5   8   4         57.51         52.82         2.51 o                         
  -4   8   4        157.69        154.34         3.78 o                         
  -3   8   4         25.90         25.22         1.87 o                         
  -2   8   4       1083.93       1078.08        13.46 o                         
  -1   8   4          6.51          6.63         2.16 o                         
   0   8   4         11.90         14.08         2.45 o                         
   1   8   4         43.28         42.22         3.29 o                         
   2   8   4        150.83        146.20         4.38 o                         
   3   8   4        138.63        122.70         3.48 o                         
   4   8   4         71.18         65.30         2.69 o                         
   5   8   4         84.71         84.10         4.15 o                         
   6   8   4         64.79         64.02         3.36 o                         
   7   8   4          8.24          7.66         1.64 o                         
  -7   9   4         11.07          7.71         1.86 o                         
  -6   9   4          8.13          9.88         1.71 o                         
  -5   9   4        108.43        115.50         3.50 o                         
  -4   9   4        111.09        109.60         3.76 o                         
  -3   9   4        190.69        183.34         8.03 o                         
  -2   9   4        253.70        251.02         9.84 o                         
  -1   9   4        471.27        456.45         9.10 o                         
   0   9   4         88.54         78.99         3.41 o                         
   1   9   4          6.03          6.46         1.78 o                         
   2   9   4          4.90          5.97         1.48 o                         
   3   9   4         52.64         47.94         2.85 o                         
   4   9   4         24.16         20.56         2.89 o                         
   5   9   4        222.38        218.05         5.73 o                         
   6   9   4         70.52         68.95         3.01 o                         
  -5  10   4         42.49         39.25         2.26 o                         
  -4  10   4         35.30         34.45         2.50 o                         
  -2  10   4         71.42         68.17         5.64 o                         
  -1  10   4         40.49         41.15         4.94 o                         
   0  10   4         16.02         11.96         3.83 o                         
   1  10   4        151.58        135.16         7.39 o                         
   2  10   4         79.20         75.26         2.93 o                         
   3  10   4        421.40        359.66        12.39 o                         
   4  10   4         28.81         27.06         2.30 o                         
   5  10   4         47.40         47.38         2.50 o                         
  -3  11   4          3.35          3.96         1.35 o                         
  -2  11   4         64.25         64.40         2.89 o                         
  -1  11   4         25.54         23.45         2.10 o                         
   0  11   4         24.46         21.58         2.07 o                         
   1  11   4         12.05         11.33         2.45 o                         
   2  11   4         12.52         14.70         1.92 o                         
   3  11   4          1.75          2.55         1.39 o                         
  -3 -11   5         10.31         10.37         2.45 o                         
  -2 -11   5         37.56         42.07         2.57 o                         
  -1 -11   5         14.23         14.48         1.95 o                         
   0 -11   5        282.79        300.15         8.83 o                         
   1 -11   5          2.96          2.99         1.29 o                         
   2 -11   5         96.20         94.95         3.11 o                         
   3 -11   5         91.08         93.74         4.09 o                         
  -5 -10   5         35.54         33.13         2.98 o                         
  -4 -10   5          6.60          9.20         2.66 o                         
  -3 -10   5         69.85         69.34         5.05 o                         
   0 -10   5          4.70          5.48         2.13 o                         
   1 -10   5        278.28        274.83         8.45 o                         
   2 -10   5         29.56         31.83         2.17 o                         
   3 -10   5        236.36        194.91         4.14 o                         
   4 -10   5          7.93          8.24         2.39 o                         
   5 -10   5         13.82         14.89         2.34 o                         
  -7  -9   5         53.33         54.98         3.83 o                         
  -6  -9   5          1.19          1.65         2.55 o                         
  -5  -9   5          4.08          5.91         2.06 o                         
  -4  -9   5         42.08         44.00         3.49 o                         
  -3  -9   5        340.25        358.90         7.93 o                         
  -2  -9   5        339.21        338.37         8.03 o                         
  -1  -9   5        113.75        112.28         3.96 o                         
   0  -9   5        161.71        165.63         8.29 o                         
   1  -9   5         14.76         12.88         1.69 o                         
   2  -9   5        107.95        109.31         3.87 o                         
   3  -9   5         79.56         71.82         3.18 o                         
   4  -9   5         93.16        112.72         6.49 o                         
   5  -9   5         60.68         64.18         3.78 o                         
   6  -9   5         30.02         34.19         3.40 o                         
  -8  -8   5         27.65         32.28         3.03 o                         
  -7  -8   5          9.68         11.32         1.66 o                         
  -6  -8   5        199.83        198.12        13.56 o                         
  -5  -8   5         26.94         27.67         2.38 o                         
  -4  -8   5         11.94         13.29         3.40 o                         
  -3  -8   5        203.41        209.50         6.32 o                         
  -2  -8   5       1531.48       1506.08        16.51 o                         
  -1  -8   5         25.77         26.78         2.41 o                         
   0  -8   5         75.40         76.21         3.41 o                         
   1  -8   5        306.38        325.42         7.20 o                         
   2  -8   5        270.01        263.41         5.66 o                         
   3  -8   5        414.41        409.98         6.79 o                         
   4  -8   5         74.39         66.25         3.88 o                         
   5  -8   5        198.63        198.97         8.45 o                         
   6  -8   5         35.10         36.37         4.15 o                         
   7  -8   5         19.29         25.42         3.14 o                         
  -8  -7   5         17.25         16.47         2.22 o                         
  -7  -7   5         18.78         17.93         1.74 o                         
  -6  -7   5          2.85          3.82         1.22 o                         
  -5  -7   5        150.33        159.47         4.52 o                         
  -4  -7   5         91.28         96.28         4.45 o                         
  -3  -7   5        765.70        799.07         9.41 o                         
  -2  -7   5        234.53        242.92         6.80 o                         
  -1  -7   5        355.60        363.43        10.69 o                         
   0  -7   5         15.39         19.15         2.29 o                         
   1  -7   5          1.10          2.02         1.78 o                         
   2  -7   5         38.06         34.13         2.93 o                         
   3  -7   5         83.34         83.81         3.37 o                         
   4  -7   5        163.69        172.04         5.79 o                         
   5  -7   5         48.03         48.07         2.45 o                         
   6  -7   5         28.53         29.35         4.31 o                         
   7  -7   5        110.91        109.59         4.30 o                         
   8  -7   5         28.12         32.38         2.98 o                         
  -9  -6   5          2.85          1.78         1.27 o                         
  -8  -6   5         41.89         46.94         2.63 o                         
  -7  -6   5         39.33         43.51         2.78 o                         
  -6  -6   5         24.95         23.63         1.96 o                         
  -5  -6   5          0.92          1.73         1.09 o                         
  -4  -6   5         30.38         33.54         1.80 o                         
  -3  -6   5        107.55        114.65         4.67 o                         
  -2  -6   5        121.33        119.82         4.44 o                         
  -1  -6   5        278.45        289.73         8.67 o                         
   0  -6   5        312.36        350.00         6.78 o                         
   1  -6   5        317.41        366.82         5.54 o                         
   2  -6   5         80.94         88.69         3.19 o                         
   3  -6   5        263.24        277.40         9.36 o                         
   4  -6   5         54.99         48.14         3.44 o                         
   5  -6   5         87.28         93.59         2.90 o                         
   6  -6   5       1050.69       1011.17        11.48 o                         
   7  -6   5          2.75          4.20         3.19 o                         
   8  -6   5         14.87         16.04         1.76 o                         
  -9  -5   5         64.74         64.17         2.56 o                         
  -8  -5   5         20.24         19.14         3.56 o                         
  -7  -5   5         51.52         52.58         3.20 o                         
  -6  -5   5         48.15         53.26         2.38 o                         
  -5  -5   5        412.61        441.70         7.63 o                         
  -4  -5   5         85.40         95.49         2.96 o                         
  -3  -5   5         63.85         64.33         2.70 o                         
  -2  -5   5         71.09         89.59         5.37 o                         
  -1  -5   5         41.93         45.34         2.46 o                         
   0  -5   5       2123.54       2364.06        43.44 o                         
   1  -5   5        381.76        411.97         9.31 o                         
   2  -5   5         56.37         53.02         2.93 o                         
   3  -5   5        158.71        160.99         4.77 o                         
   4  -5   5         76.18         91.33         3.37 o                         
   5  -5   5        468.43        443.39         6.56 o                         
   6  -5   5         88.92         81.57         3.73 o                         
   7  -5   5         19.33         16.59         2.16 o                         
   8  -5   5         54.41         54.39         2.35 o                         
   9  -5   5          4.88          6.27         2.34 o                         
  -9  -4   5         11.73         12.49         2.03 o                         
  -8  -4   5         39.74         39.73         2.65 o                         
  -7  -4   5        147.98        157.45         3.98 o                         
  -6  -4   5         52.66         58.44         2.31 o                         
  -5  -4   5        844.20        856.19        11.50 o                         
  -4  -4   5         27.15         30.05         2.02 o                         
  -3  -4   5        712.56        776.40         9.13 o                         
  -2  -4   5          5.67          4.93         2.26 o                         
  -1  -4   5        434.09        445.16        10.61 o                         
   0  -4   5        665.68        652.68         7.09 o                         
   1  -4   5       6463.52       6851.60        46.30 o                         
   2  -4   5        564.05        644.82         8.07 o                         
   3  -4   5        776.22        788.41         9.63 o                         
   4  -4   5          5.36          5.88         1.28 o                         
   5  -4   5         12.22         15.07         2.27 o                         
   6  -4   5        165.05        158.47         3.40 o                         
   7  -4   5         20.97         21.94         1.99 o                         
   8  -4   5         11.31         10.79         2.15 o                         
   9  -4   5         62.07         62.43         3.25 o                         
  -9  -3   5         42.18         43.74         2.97 o                         
  -8  -3   5         84.72         93.29         4.36 o                         
  -7  -3   5         94.97         95.22         2.88 o                         
  -6  -3   5        173.92        182.33         5.64 o                         
  -5  -3   5          4.92          2.76         2.18 o                         
  -4  -3   5         65.80         86.24         5.10 o                         
  -3  -3   5         54.29         59.83         2.49 o                         
  -2  -3   5         21.76         22.57         1.68 o                         
  -1  -3   5        553.45        589.14         7.63 o                         
   0  -3   5       1427.47       1503.16        13.56 o                         
   1  -3   5        904.30        919.78        14.04 o                         
   2  -3   5       1496.53       1496.49        31.04 o                         
   3  -3   5         24.49         24.90         1.82 o                         
   4  -3   5        252.60        296.96         6.01 o                         
   5  -3   5         86.22         84.31         2.95 o                         
   6  -3   5         94.58         99.46         2.91 o                         
   7  -3   5         14.46         15.11         1.73 o                         
   8  -3   5         46.05         42.87         2.79 o                         
   9  -3   5          0.42          0.72         1.42 o                         
  -8  -2   5         21.23         23.66         3.24 o                         
  -7  -2   5         43.67         51.63         2.52 o                         
  -6  -2   5        156.40        155.01         5.11 o                         
  -5  -2   5        131.43        130.27         6.11 o                         
  -4  -2   5        801.93        855.26        12.81 o                         
  -3  -2   5        308.07        348.56         9.92 o                         
  -2  -2   5       1344.31       1419.77         9.24 o                         
  -1  -2   5        285.25        296.94         2.98 o                         
   0  -2   5         41.85         41.57         1.92 o                         
   1  -2   5       3743.75       3674.53        39.11 o                         
   2  -2   5         17.60         17.73         1.65 o                         
   3  -2   5         80.95         92.60         3.12 o                         
   4  -2   5         31.42         25.98         2.41 o                         
   5  -2   5        318.18        317.00         4.80 o                         
   6  -2   5        106.26        105.93         3.28 o                         
   7  -2   5         61.36         62.74         2.59 o                         
   8  -2   5         49.67         45.86         2.93 o                         
   9  -2   5         12.82         13.88         3.30 o                         
  10  -2   5         22.68         23.13         2.66 o                         
  -7  -1   5         52.26         55.28         3.75 o                         
  -6  -1   5        110.31        111.82         5.69 o                         
  -5  -1   5        275.86        270.64         7.55 o                         
  -4  -1   5       1327.14       1300.84        14.57 o                         
  -3  -1   5       4382.79       4697.55       150.29 o                         
  -2  -1   5        280.00        310.67         8.37 o                         
  -1  -1   5        104.95        101.99         2.02 o                         
   0  -1   5        600.22        627.02         7.20 o                         
   1  -1   5        527.32        476.58         7.60 o                         
   2  -1   5        331.94        317.09         5.50 o                         
   3  -1   5       1109.25       1107.24         7.62 o                         
   4  -1   5       1510.43       1456.05        12.13 o                         
   5  -1   5          7.58         12.55         2.98 o                         
   6  -1   5          8.86          8.60         1.88 o                         
   7  -1   5          9.92         10.73         1.64 o                         
   8  -1   5        284.03        270.03         5.18 o                         
   9  -1   5        341.41        330.70         7.39 o                         
  10  -1   5          1.81          2.01         1.31 o                         
  -6   0   5        486.83        481.15        10.47 o                         
  -5   0   5         68.95         75.45         4.20 o                         
  -4   0   5       2094.08       2057.31       125.96 o                         
  -3   0   5       1179.44       1166.57        61.20 o                         
  -2   0   5      33041.18      31952.92        52.73 o                         
  -1   0   5        116.44        107.59         2.69 o                         
   0   0   5       1664.59       1692.73        14.72 o                         
   1   0   5        120.92        125.09         1.83 o                         
   2   0   5         14.24         17.04         1.26 o                         
   3   0   5          0.17          0.27         1.22 o                         
   4   0   5        114.90        104.08         3.36 o                         
   5   0   5        344.43        339.23         6.56 o                         
   6   0   5        355.58        357.59         6.24 o                         
   7   0   5          3.63          7.44         1.41 o                         
   8   0   5         91.47         82.84         3.67 o                         
   9   0   5         15.45         13.98         3.30 o                         
  10   0   5        124.30        126.00         3.57 o                         
  -5   1   5        275.76        268.26         4.66 o                         
  -4   1   5       1320.22       1239.92         8.48 o                         
  -3   1   5       4383.56       4380.54        30.89 o                         
  -2   1   5        280.28        283.39         3.22 o                         
  -1   1   5        104.47         99.14         2.71 o                         
   0   1   5        600.41        634.39         5.12 o                         
   1   1   5        526.19        453.03         6.46 o                         
   2   1   5        331.04        311.34         4.21 o                         
   3   1   5       1110.16       1082.49        17.60 o                         
   4   1   5       1506.15       1475.37        26.77 o                         
   5   1   5          7.68         12.96         2.12 o                         
   6   1   5          8.98          9.20         1.99 o                         
   7   1   5          9.44          9.91         1.87 o                         
   8   1   5        283.50        268.85         5.66 o                         
   9   1   5        341.33        346.03         7.44 o                         
  10   1   5          1.77          2.50         1.81 o                         
  -6   2   5        157.00        139.53         4.77 o                         
  -5   2   5        133.49        133.94         5.48 o                         
  -4   2   5        804.04        837.06         8.36 o                         
  -3   2   5        307.45        307.23         6.81 o                         
  -2   2   5       1340.07       1253.42         8.88 o                         
  -1   2   5        284.89        275.30         5.58 o                         
   0   2   5         41.80         41.71         1.83 o                         
   1   2   5       3745.35       3537.35        19.43 o                         
   2   2   5         17.76         16.64         1.02 o                         
   3   2   5         80.66         94.38         3.46 o                         
   4   2   5         31.85         26.43         1.79 o                         
   5   2   5        316.20        313.00        23.24 o                         
   6   2   5        106.50        112.32         4.40 o                         
   7   2   5         61.84         64.92         2.73 o                         
   8   2   5         49.78         46.62         2.40 o                         
   9   2   5         12.63         14.84         2.16 o                         
  -6   3   5        173.93        180.47         5.79 o                         
  -5   3   5          4.85          3.96         2.11 o                         
  -4   3   5         64.41         73.90         2.84 o                         
  -3   3   5         54.52         55.03         2.63 o                         
  -2   3   5         22.08         23.42         2.37 o                         
  -1   3   5        553.74        558.88         6.41 o                         
   0   3   5       1428.75       1384.52        27.09 o                         
   1   3   5        903.71        877.97         8.37 o                         
   2   3   5       1496.81       1305.00        26.32 o                         
   3   3   5         24.46         21.60         1.87 o                         
   4   3   5        250.27        273.78         6.75 o                         
   5   3   5         86.32         78.91         6.81 o                         
   6   3   5         94.24         96.91         3.49 o                         
   7   3   5         14.33         14.43         2.08 o                         
   8   3   5         45.93         43.13         3.29 o                         
   9   3   5          0.43          0.57         1.18 o                         
  -7   4   5        149.17        149.45         4.15 o                         
  -6   4   5         52.62         55.47         2.97 o                         
  -5   4   5        846.48        839.12        24.91 o                         
  -4   4   5         27.20         27.28         1.91 o                         
  -3   4   5        713.56        703.84         6.87 o                         
  -2   4   5          5.71          6.24         1.95 o                         
  -1   4   5        432.19        418.58         9.36 o                         
   0   4   5        667.40        562.00        35.23 o                         
   1   4   5       6463.88       6238.85        17.49 o                         
   2   4   5        562.84        585.99         8.17 o                         
   3   4   5        775.32        721.96        32.99 o                         
   4   4   5          5.16          4.73         2.21 o                         
   5   4   5         12.50         17.39         3.06 o                         
   6   4   5        165.23        154.66         3.82 o                         
   7   4   5         20.98         22.65         1.85 o                         
   8   4   5         11.17         10.32         2.87 o                         
   9   4   5         62.00         59.13         2.69 o                         
  -7   5   5         51.32         52.90         2.84 o                         
  -6   5   5         47.75         52.17         2.88 o                         
  -5   5   5        411.65        428.68         6.68 o                         
  -4   5   5         85.29         88.36         3.24 o                         
  -3   5   5         64.65         64.00         2.67 o                         
  -2   5   5         71.70         78.23         2.74 o                         
  -1   5   5         42.53         48.44         3.56 o                         
   0   5   5       2124.49       2088.10        20.42 o                         
   1   5   5        381.89        378.53         9.25 o                         
   2   5   5         57.08         47.59         4.09 o                         
   3   5   5        159.49        144.63         4.84 o                         
   4   5   5         76.13         78.88         4.42 o                         
   5   5   5        467.92        449.69         6.99 o                         
   6   5   5         88.74         85.61         2.66 o                         
   7   5   5         19.34         15.58         1.74 o                         
   8   5   5         54.67         53.93         2.46 o                         
   9   5   5          5.22          5.88         1.34 o                         
  -8   6   5         41.58         43.11         2.76 o                         
  -7   6   5         39.35         42.05         2.58 o                         
  -6   6   5         25.11         23.88         2.06 o                         
  -5   6   5          0.95          1.29         1.12 o                         
  -4   6   5         30.41         32.40         2.09 o                         
  -3   6   5        108.70        114.53         4.81 o                         
  -2   6   5        122.66        117.13         3.57 o                         
  -1   6   5        277.70        273.73         8.35 o                         
   0   6   5        313.31        326.05         9.20 o                         
   1   6   5        317.36        345.83         9.84 o                         
   2   6   5         80.35         79.97         5.48 o                         
   3   6   5        263.05        247.00         8.51 o                         
   4   6   5         56.10         49.77         2.08 o                         
   5   6   5         87.44         89.40         2.72 o                         
   6   6   5       1052.54       1000.70        10.56 o                         
   7   6   5          2.68          3.33         1.85 o                         
   8   6   5         14.91         15.57         1.95 o                         
  -8   7   5         17.41         16.00         2.71 o                         
  -7   7   5         18.89         17.81         3.35 o                         
  -6   7   5          2.77          2.60         1.53 o                         
  -5   7   5        150.47        160.59         3.49 o                         
  -4   7   5         91.38         89.88         2.71 o                         
  -3   7   5        768.29        766.58         9.20 o                         
  -2   7   5        234.41        226.46         8.61 o                         
  -1   7   5        354.83        334.71        10.16 o                         
   0   7   5         15.49         18.66         3.72 o                         
   1   7   5          0.97          1.60         2.98 o                         
   2   7   5         38.07         31.53         3.72 o                         
   3   7   5         85.73         80.89         3.19 o                         
   4   7   5        163.41        163.87         4.45 o                         
   5   7   5         48.89         45.47         2.34 o                         
   6   7   5         28.48         26.07         2.22 o                         
   7   7   5        110.89        107.84         3.97 o                         
   8   7   5         28.17         33.74         2.09 o                         
  -7   8   5          9.70         10.29         1.80 o                         
  -6   8   5        199.96        205.35         5.71 o                         
  -5   8   5         26.82         26.18         1.78 o                         
  -4   8   5         11.71         11.44         1.67 o                         
  -3   8   5        202.11        199.40         4.88 o                         
  -2   8   5       1532.02       1536.29        22.49 o                         
  -1   8   5         25.82         24.86         2.75 o                         
   0   8   5         75.27         68.27         3.87 o                         
   1   8   5        306.21        279.95         7.35 o                         
   2   8   5        269.98        231.40         6.86 o                         
   3   8   5        413.07        370.57         7.86 o                         
   4   8   5         74.62         61.87         2.60 o                         
   5   8   5        198.99        174.10         5.37 o                         
   6   8   5         36.15         38.76         2.74 o                         
   7   8   5         19.27         24.70         2.03 o                         
  -7   9   5         52.96         52.21         3.35 o                         
  -6   9   5          1.17          1.53         1.41 o                         
  -5   9   5          4.09          4.51         1.48 o                         
  -4   9   5         42.06         42.43         4.84 o                         
  -3   9   5        341.02        345.83         7.61 o                         
  -2   9   5        339.11        326.42        10.58 o                         
  -1   9   5        113.52        106.45         6.97 o                         
   0   9   5        161.89        154.19         4.51 o                         
   1   9   5         14.92         11.20         1.78 o                         
   2   9   5        107.36         99.68         3.72 o                         
   3   9   5         80.30         65.45         3.12 o                         
   4   9   5         92.36         93.74         5.05 o                         
   5   9   5         61.38         62.42         3.23 o                         
   6   9   5         30.21         32.92         2.27 o                         
  -5  10   5         35.27         33.32         2.29 o                         
  -4  10   5          6.59          7.62         1.69 o                         
  -3  10   5         69.20         70.82         4.73 o                         
  -1  10   5          2.35          1.60         3.35 o                         
   0  10   5          4.72          5.90         3.14 o                         
   1  10   5        278.26        251.27         6.99 o                         
   2  10   5         29.65         27.89         2.44 o                         
   3  10   5        235.61        183.91         8.45 o                         
   4  10   5          7.91          7.86         1.75 o                         
   5  10   5         14.37         15.00         1.69 o                         
  -3  11   5         10.35          8.66         1.43 o                         
  -2  11   5         37.61         36.07         2.27 o                         
  -1  11   5         14.10         12.55         1.82 o                         
   0  11   5        282.97        270.74         7.28 o                         
   1  11   5          2.97          2.56         1.29 o                         
   2  11   5         95.71         89.28         4.79 o                         
   3  11   5         91.02         87.25         4.36 o                         
  -3 -11   6         26.42         23.13         2.76 o                         
  -2 -11   6         34.52         37.86         2.50 o                         
  -1 -11   6         87.75        103.45         3.72 o                         
   0 -11   6         97.93        110.07         5.42 o                         
   1 -11   6          0.38          1.38         1.60 o                         
   2 -11   6          1.55          1.56         1.13 o                         
  -5 -10   6        371.10        394.43         8.51 o                         
  -4 -10   6         50.93         51.83         3.00 o                         
  -3 -10   6        689.33        725.26        14.30 o                         
  -2 -10   6         77.99         86.52         4.04 o                         
   0 -10   6         32.64         34.61         3.46 o                         
   1 -10   6        205.32        212.33         7.02 o                         
   2 -10   6         50.05         56.58         2.59 o                         
   3 -10   6        182.33        183.76         5.07 o                         
   4 -10   6          4.61          3.83         2.13 o                         
  -6  -9   6         63.18         65.35         3.75 o                         
  -5  -9   6         88.22        100.92         4.09 o                         
  -4  -9   6        128.09        129.60         6.70 o                         
  -3  -9   6        334.73        339.50        10.85 o                         
  -2  -9   6        361.21        368.14         8.25 o                         
  -1  -9   6         37.68         45.63         3.29 o                         
   0  -9   6         20.65         22.36         2.16 o                         
   1  -9   6         18.60         19.90         2.24 o                         
   2  -9   6         79.94         76.51         2.84 o                         
   3  -9   6          4.33          5.37         3.56 o                         
   4  -9   6        110.30        128.46         4.64 o                         
   5  -9   6         26.92         28.98         3.35 o                         
   6  -9   6         26.36         30.47         3.14 o                         
  -7  -8   6         98.85        109.70         4.94 o                         
  -6  -8   6        161.35        166.02        10.08 o                         
  -5  -8   6         71.04         79.19         4.08 o                         
  -4  -8   6        426.07        438.90         8.89 o                         
  -3  -8   6        481.93        488.06        13.24 o                         
  -2  -8   6         57.65         57.39         3.75 o                         
  -1  -8   6         61.53         56.88         3.57 o                         
   0  -8   6        139.36        131.09         5.28 o                         
   1  -8   6        211.45        209.78         5.01 o                         
   2  -8   6        319.22        291.25         7.14 o                         
   3  -8   6          6.14          9.26         1.82 o                         
   4  -8   6        471.78        483.85         7.39 o                         
   5  -8   6         19.28         18.17         2.57 o                         
   6  -8   6          1.79          3.30         2.61 o                         
   7  -8   6         25.40         28.77         2.87 o                         
  -8  -7   6        143.30        164.83         6.70 o                         
  -7  -7   6         48.29         53.09         2.39 o                         
  -6  -7   6         51.18         49.87         1.98 o                         
  -5  -7   6        589.66        598.91         8.46 o                         
  -4  -7   6        132.72        119.96         7.07 o                         
  -3  -7   6        848.63        870.77         9.98 o                         
  -2  -7   6         52.71         56.39         3.14 o                         
  -1  -7   6        289.07        313.88         7.38 o                         
   0  -7   6          4.50          4.86         1.74 o                         
   1  -7   6         56.46         72.59         2.48 o                         
   2  -7   6         50.87         47.65         3.19 o                         
   3  -7   6         61.08         74.27         3.20 o                         
   4  -7   6         96.77        103.33         4.56 o                         
   5  -7   6         82.99         79.05         3.30 o                         
   6  -7   6          4.48          5.26         2.76 o                         
   7  -7   6        189.51        193.23         7.50 o                         
  -9  -6   6         13.23         13.13         2.29 o                         
  -8  -6   6         18.96         21.19         1.73 o                         
  -7  -6   6          1.45          0.49         1.34 o                         
  -6  -6   6          0.16          0.52         1.49 o                         
  -5  -6   6        213.46        220.96         4.11 o                         
  -4  -6   6        312.20        305.23         4.23 o                         
  -3  -6   6         95.54        105.43         4.61 o                         
  -2  -6   6       1078.16       1090.71        17.39 o                         
  -1  -6   6         26.69         30.38         2.10 o                         
   0  -6   6        641.45        676.77        20.66 o                         
   1  -6   6        167.15        192.84         5.20 o                         
   2  -6   6         39.89         43.32         3.42 o                         
   3  -6   6        432.23        432.66         8.82 o                         
   4  -6   6        603.81        583.59         8.21 o                         
   5  -6   6         34.52         34.14         2.41 o                         
   6  -6   6        329.60        326.56         6.64 o                         
   7  -6   6          2.34          3.30         2.02 o                         
   8  -6   6          2.95          3.19         1.97 o                         
  -9  -5   6         42.99         46.21         3.72 o                         
  -8  -5   6        115.27        141.22         7.44 o                         
  -7  -5   6        135.67        139.75         3.80 o                         
  -6  -5   6        188.00        191.01         3.54 o                         
  -5  -5   6        630.23        663.49         7.46 o                         
  -4  -5   6         11.46         11.70         1.74 o                         
  -3  -5   6        106.75        105.81         3.32 o                         
  -2  -5   6         70.67         81.25         5.37 o                         
  -1  -5   6         97.22        109.40         3.59 o                         
   0  -5   6       1188.18       1407.09        11.92 o                         
   1  -5   6        743.90        777.88         7.83 o                         
   2  -5   6         38.72         31.63         2.08 o                         
   3  -5   6         85.91         72.71         3.69 o                         
   4  -5   6        102.13         91.56         3.05 o                         
   5  -5   6        938.29        894.17         9.30 o                         
   6  -5   6        152.74        160.61         4.98 o                         
   7  -5   6        146.74        143.09         4.49 o                         
   8  -5   6         61.16         59.39         2.38 o                         
  -9  -4   6          7.39          8.90         1.90 o                         
  -8  -4   6        125.85        137.87         5.26 o                         
  -7  -4   6         13.92         11.66         1.74 o                         
  -6  -4   6         30.33         28.63         1.90 o                         
  -5  -4   6          2.75          4.15         1.62 o                         
  -4  -4   6         46.65         49.08         2.95 o                         
  -3  -4   6        125.37        128.49         4.17 o                         
  -2  -4   6        195.34        202.08         9.65 o                         
  -1  -4   6       1104.16       1170.20        14.68 o                         
   0  -4   6       1440.09       1592.35        11.03 o                         
   1  -4   6        144.87        151.56         4.10 o                         
   2  -4   6         66.35         69.55         4.09 o                         
   3  -4   6         72.41         62.23         3.16 o                         
   4  -4   6        202.14        205.59         3.91 o                         
   5  -4   6        496.77        459.77         7.51 o                         
   6  -4   6         41.26         43.32         2.11 o                         
   7  -4   6         55.35         53.65         2.68 o                         
   8  -4   6          4.37          4.17         1.42 o                         
   9  -4   6         15.91         16.91         2.98 o                         
  -9  -3   6          2.75          3.33         1.77 o                         
  -8  -3   6        122.62        136.13         4.18 o                         
  -7  -3   6        439.56        435.93         6.28 o                         
  -6  -3   6        505.32        522.15         9.11 o                         
  -5  -3   6         58.68         60.82         2.74 o                         
  -4  -3   6        548.72        570.80        11.80 o                         
  -3  -3   6        135.73        165.74         5.13 o                         
  -2  -3   6         40.07         39.80         2.80 o                         
  -1  -3   6         12.73         12.25         1.62 o                         
   0  -3   6       1523.71       1619.61        14.14 o                         
   1  -3   6        633.78        661.56        14.17 o                         
   2  -3   6          6.77          5.46         1.05 o                         
   3  -3   6         91.41         85.70         3.59 o                         
   4  -3   6        528.71        511.81         6.69 o                         
   5  -3   6          7.18          6.61         1.78 o                         
   6  -3   6        489.28        473.71         6.77 o                         
   7  -3   6          3.78          3.79         1.40 o                         
   9  -3   6          2.78          3.27         1.77 o                         
  -8  -2   6        106.24        107.57         6.38 o                         
  -7  -2   6        222.83        240.70         5.52 o                         
  -6  -2   6        764.59        810.76        10.92 o                         
  -4  -2   6        268.99        262.93         7.66 o                         
  -3  -2   6       4546.84       5009.50        29.19 o                         
  -2  -2   6         53.30         53.61         2.69 o                         
  -1  -2   6        936.11        978.84         8.75 o                         
   0  -2   6       1085.21       1189.13        34.16 o                         
   1  -2   6        443.15        443.52         5.60 o                         
   2  -2   6         58.49         59.50         2.54 o                         
   3  -2   6         50.90         61.09         2.29 o                         
   4  -2   6        329.90        301.18         4.40 o                         
   5  -2   6        309.37        312.09         4.90 o                         
   6  -2   6          2.96          2.56         1.26 o                         
   7  -2   6         21.74         17.47         2.26 o                         
   8  -2   6         96.74         87.80         3.81 o                         
   9  -2   6         19.39         22.03         2.38 o                         
  -7  -1   6        314.05        343.28        16.27 o                         
  -6  -1   6        214.26        226.56         9.12 o                         
  -5  -1   6        160.86        170.79         6.49 o                         
  -4  -1   6        602.48        596.85        10.26 o                         
  -3  -1   6        984.21        982.42        39.91 o                         
  -2  -1   6        238.10        224.26         4.16 o                         
  -1  -1   6       1783.31       1721.05        22.41 o                         
   0  -1   6        954.53        934.65        11.87 o                         
   1  -1   6         83.17         82.51         2.04 o                         
   2  -1   6        133.92        132.01         3.34 o                         
   3  -1   6       2522.81       2683.19        15.37 o                         
   4  -1   6        245.41        230.58         4.32 o                         
   5  -1   6        502.16        461.25         8.14 o                         
   6  -1   6         70.88         72.04         2.65 o                         
   7  -1   6        168.12        158.71         3.73 o                         
   8  -1   6        316.82        312.87         5.46 o                         
   9  -1   6          2.50          4.51         1.94 o                         
  -6   0   6        542.14        541.39        11.27 o                         
  -5   0   6          1.69          1.65         2.50 o                         
  -4   0   6         69.00         97.30         4.25 o                         
  -3   0   6       1130.84       1155.95        12.07 o                         
  -2   0   6       5760.17       5572.68        84.19 o                         
  -1   0   6         18.60         18.85         1.18 o                         
   0   0   6         11.04         14.61         0.98 o                         
   1   0   6         98.21        104.05         2.78 o                         
   2   0   6       2227.15       2318.69        11.19 o                         
   3   0   6         15.71         12.97         1.27 o                         
   4   0   6        401.49        395.01         5.90 o                         
   5   0   6          0.23          1.36         1.56 o                         
   6   0   6        349.61        337.27         6.15 o                         
   7   0   6         24.68         19.19         1.63 o                         
   8   0   6         46.92         38.98         2.37 o                         
   9   0   6         13.08         12.26         2.06 o                         
  -5   1   6        160.66        161.95         3.96 o                         
  -4   1   6        604.34        571.85        16.40 o                         
  -3   1   6        984.78        917.16         9.84 o                         
  -2   1   6        238.33        241.75         4.34 o                         
  -1   1   6       1782.26       1731.23        20.26 o                         
   0   1   6        956.55        926.42        16.83 o                         
   1   1   6         83.80         77.36         2.05 o                         
   2   1   6        133.48        112.95         3.88 o                         
   3   1   6       2523.54       2594.54        13.11 o                         
   4   1   6        244.90        220.37         5.06 o                         
   5   1   6        502.07        468.17         7.50 o                         
   6   1   6         70.92         68.77         2.44 o                         
   7   1   6        168.30        162.77         4.00 o                         
   8   1   6        318.84        313.84         6.33 o                         
   9   1   6          2.45          3.24         1.82 o                         
  -6   2   6        765.57        766.79        13.56 o                         
  -5   2   6         56.84         70.06         3.35 o                         
  -4   2   6        268.39        251.64         4.88 o                         
  -3   2   6       4549.60       4662.39        76.70 o                         
  -2   2   6         53.33         51.44         2.59 o                         
  -1   2   6        936.54        913.76        10.32 o                         
   0   2   6       1079.50       1121.97        13.10 o                         
   1   2   6        442.55        418.99         3.63 o                         
   2   2   6         57.12         56.15         2.04 o                         
   3   2   6         51.06         57.49         2.26 o                         
   4   2   6        329.66        298.36         5.70 o                         
   5   2   6        309.53        301.31         8.92 o                         
   6   2   6          2.92          3.80         1.34 o                         
   7   2   6         21.92         18.15         1.81 o                         
   8   2   6         96.55         89.03         3.57 o                         
   9   2   6         19.89         21.24         1.68 o                         
  -6   3   6        503.90        511.31         8.86 o                         
  -5   3   6         58.93         59.71         3.47 o                         
  -4   3   6        548.38        527.57         7.61 o                         
  -3   3   6        135.54        149.52         5.58 o                         
  -2   3   6         40.36         62.07        23.66 o                         
  -1   3   6         12.59         11.22         3.83 o                         
   0   3   6       1521.09       1570.56        15.74 o                         
   1   3   6        633.70        616.62        11.92 o                         
   2   3   6          6.61         19.78         2.45 o                         
   3   3   6         91.35         82.26         2.42 o                         
   4   3   6        527.42        512.55        22.20 o                         
   5   3   6          7.17          5.67         2.69 o                         
   6   3   6        489.72        485.33         9.06 o                         
   7   3   6          3.82          3.20         1.78 o                         
   8   3   6         57.01         47.43         4.73 o                         
   9   3   6          2.74          3.10         1.15 o                         
  -7   4   6         14.05         10.58         1.87 o                         
  -6   4   6         30.34         26.92         2.38 o                         
  -5   4   6          2.58          2.92         4.79 o                         
  -4   4   6         47.03         45.35         2.62 o                         
  -3   4   6        125.34        116.12         3.01 o                         
  -2   4   6        195.10        193.04         4.26 o                         
  -1   4   6       1104.79       1149.00        20.71 o                         
   0   4   6       1443.61       1477.21        11.62 o                         
   1   4   6        143.45        135.96         3.49 o                         
   2   4   6         67.49         63.21         2.66 o                         
   3   4   6         72.25         49.40         5.21 o                         
   4   4   6        201.54        199.14        13.64 o                         
   5   4   6        496.55        446.68         6.92 o                         
   6   4   6         41.30         40.53         2.28 o                         
   7   4   6         55.33         54.60         2.53 o                         
   8   4   6          4.33          3.65         1.82 o                         
   9   4   6         16.25         14.78         2.34 o                         
  -8   5   6        115.33        133.35         5.90 o                         
  -7   5   6        135.25        138.92         4.20 o                         
  -6   5   6        187.91        193.01         4.92 o                         
  -5   5   6        628.76        650.96         8.49 o                         
  -4   5   6         11.65         10.88         1.95 o                         
  -3   5   6        107.39        105.90         3.30 o                         
  -2   5   6         70.50         78.60         2.76 o                         
  -1   5   6         97.43        104.48         4.94 o                         
   1   5   6        743.55        719.93         9.78 o                         
   2   5   6         38.60         31.16         3.67 o                         
   3   5   6         86.43         68.11         4.89 o                         
   4   5   6        101.43         89.19         4.07 o                         
   5   5   6        938.01        896.53         9.96 o                         
   6   5   6        153.02        157.86         3.49 o                         
   7   5   6        145.66        138.07         4.21 o                         
   8   5   6         61.01         60.19         3.14 o                         
  -8   6   6         19.00         20.31         2.82 o                         
  -7   6   6          1.47          1.86         3.46 o                         
  -6   6   6          0.15          1.20         1.63 o                         
  -5   6   6        214.04        216.82         4.44 o                         
  -4   6   6        311.05        278.15         5.86 o                         
  -3   6   6         95.26        101.16         3.62 o                         
  -2   6   6       1079.78       1042.82        11.75 o                         
  -1   6   6         26.84         28.93         3.62 o                         
   0   6   6        643.33        650.90         8.51 o                         
   1   6   6        167.40        171.16         7.34 o                         
   2   6   6         40.83         36.74         4.31 o                         
   3   6   6        432.06        396.71        11.27 o                         
   4   6   6        602.13        558.22        11.46 o                         
   5   6   6         34.41         31.93         1.90 o                         
   6   6   6        329.30        319.33         5.24 o                         
   7   6   6          2.32          2.53         1.42 o                         
   8   6   6          2.98          3.63         1.50 o                         
  -8   7   6        143.13        142.35        11.30 o                         
  -7   7   6         48.19         51.63         4.36 o                         
  -6   7   6         51.16         47.87         2.71 o                         
  -5   7   6        587.35        585.97         7.17 o                         
  -4   7   6        132.63        122.40         3.42 o                         
  -3   7   6        850.43        838.65         9.56 o                         
  -2   7   6         52.53         53.15         3.21 o                         
  -1   7   6        289.08        298.24         9.84 o                         
   0   7   6          4.52          3.24         2.61 o                         
   1   7   6         56.48         66.78         4.89 o                         
   2   7   6         50.74         45.99         4.47 o                         
   3   7   6         60.96         68.86         4.25 o                         
   4   7   6         97.27         96.37         3.16 o                         
   5   7   6         82.80         77.73         2.77 o                         
   6   7   6          4.55          4.25         1.88 o                         
   7   7   6        188.36        193.01         7.18 o                         
  -7   8   6         98.68        102.13         3.57 o                         
  -6   8   6        161.57        166.09         5.19 o                         
  -5   8   6         71.82         75.92         2.85 o                         
  -4   8   6        426.35        412.61         6.27 o                         
  -3   8   6        481.83        467.22        13.53 o                         
  -2   8   6         56.88         53.35         3.49 o                         
  -1   8   6         61.16         55.88         4.73 o                         
   0   8   6        138.82        128.68         5.13 o                         
   1   8   6        211.03        185.18         6.15 o                         
   2   8   6        318.63        256.19         7.22 o                         
   3   8   6          6.47          7.67         2.19 o                         
   4   8   6        471.37        440.10         8.37 o                         
   5   8   6         19.22         16.16         2.35 o                         
   6   8   6          1.77          3.30         1.64 o                         
   7   8   6         25.32         28.29         1.68 o                         
  -6   9   6         63.67         67.63         3.06 o                         
  -5   9   6         87.97         95.01         3.98 o                         
  -4   9   6        127.36        126.34         5.96 o                         
  -3   9   6        335.18        320.02        12.26 o                         
  -2   9   6        361.20        354.27         7.83 o                         
  -1   9   6         37.71         42.27         4.52 o                         
   0   9   6         20.80         22.16         2.82 o                         
   1   9   6         18.48         18.27         2.10 o                         
   2   9   6         79.43         70.11         3.23 o                         
   3   9   6          4.24          5.21         3.62 o                         
   4   9   6        111.07        115.18         4.23 o                         
   5   9   6         26.78         26.69         3.30 o                         
   6   9   6         27.24         30.23         2.10 o                         
  -5  10   6        371.47        400.20        13.48 o                         
  -4  10   6         51.12         46.47         2.14 o                         
  -3  10   6        689.68        704.47        12.76 o                         
  -2  10   6         78.13         83.80         5.32 o                         
  -1  10   6        202.99        198.70         7.92 o                         
   0  10   6         32.63         32.31         2.82 o                         
   1  10   6        205.99        199.16         6.70 o                         
   2  10   6         50.07         50.62         2.98 o                         
   3  10   6        182.51        165.58         6.97 o                         
   4  10   6          4.58          3.28         1.50 o                         
  -2  11   6         34.25         32.91         2.10 o                         
  -1  11   6         87.52         92.89         3.29 o                         
   0  11   6         98.08        100.76         4.63 o                         
   1  11   6          0.38          0.59         1.29 o                         
   2  11   6          1.48          1.28         1.86 o                         
  -3 -11   7         12.49         13.40         2.34 o                         
  -2 -11   7         24.70         26.99         2.18 o                         
  -1 -11   7         18.47         23.26         2.14 o                         
   0 -11   7         12.65         13.03         2.55 o                         
   1 -11   7         31.91         33.13         2.98 o                         
  -5 -10   7         69.90         72.47         3.93 o                         
  -4 -10   7         54.84         56.79         4.20 o                         
  -3 -10   7        563.03        579.82        18.40 o                         
  -2 -10   7        116.47        121.31         4.55 o                         
  -1 -10   7        247.72        274.94         9.49 o                         
   0 -10   7          9.88         11.54         1.95 o                         
   1 -10   7        201.87        195.79         4.35 o                         
   2 -10   7          9.09          7.81         1.91 o                         
   3 -10   7          7.96          9.69         1.75 o                         
   4 -10   7         10.54         10.16         2.29 o                         
  -6  -9   7         37.61         35.62         3.03 o                         
  -5  -9   7         33.92         36.60         2.79 o                         
  -4  -9   7        441.24        467.54        12.34 o                         
  -3  -9   7         72.26         73.44         4.02 o                         
  -2  -9   7        160.66        165.43         5.73 o                         
  -1  -9   7         16.28         15.47         2.37 o                         
   0  -9   7         26.17         25.83         2.24 o                         
   1  -9   7         23.49         22.53         2.10 o                         
   2  -9   7         99.88        112.35         3.77 o                         
   3  -9   7         34.85         29.29         2.61 o                         
   4  -9   7        201.99        214.54         5.58 o                         
   5  -9   7         55.55         59.61         4.04 o                         
  -6  -8   7        105.80        113.07         4.53 o                         
  -5  -8   7         57.90         57.64         5.32 o                         
  -4  -8   7         62.47         71.13         3.89 o                         
  -3  -8   7         98.71        100.14         4.75 o                         
  -2  -8   7        422.17        427.33         9.12 o                         
  -1  -8   7        107.15        104.06         4.69 o                         
   0  -8   7        272.40        281.70         8.16 o                         
   1  -8   7        205.44        199.50         4.93 o                         
   2  -8   7        568.27        539.62         9.60 o                         
   3  -8   7          3.42          3.17         1.80 o                         
   4  -8   7         59.19         65.51         3.79 o                         
   5  -8   7         11.05         12.26         2.06 o                         
   6  -8   7         82.31         89.54         5.32 o                         
  -8  -7   7         14.57         18.82         2.82 o                         
  -7  -7   7         13.67         11.01         1.78 o                         
  -6  -7   7          7.09          8.08         1.83 o                         
  -5  -7   7         40.43         47.54         2.80 o                         
  -4  -7   7         21.77         22.88         2.72 o                         
  -3  -7   7        137.23        141.26         4.34 o                         
  -2  -7   7         48.60         49.19         3.07 o                         
  -1  -7   7        549.07        561.59        16.73 o                         
   0  -7   7          7.65          6.41         1.40 o                         
   1  -7   7         29.69         37.55         2.80 o                         
   2  -7   7         12.03         12.19         1.78 o                         
   3  -7   7         70.08         58.06         3.65 o                         
   4  -7   7          6.58          6.97         2.10 o                         
   5  -7   7         69.50         66.54         3.14 o                         
   6  -7   7          8.75          8.93         2.76 o                         
   7  -7   7         78.34         75.88         4.79 o                         
  -9  -6   7         25.84         25.58         2.71 o                         
  -8  -6   7         10.96          8.69         1.63 o                         
  -7  -6   7          5.15          3.14         1.99 o                         
  -6  -6   7        152.06        153.38         4.44 o                         
  -5  -6   7         20.04         23.75         1.84 o                         
  -4  -6   7        132.27        138.98         3.08 o                         
  -3  -6   7         59.17         61.25         3.67 o                         
  -2  -6   7        680.22        660.34        13.88 o                         
  -1  -6   7          9.05          9.72         1.70 o                         
   0  -6   7         92.11        101.59         5.72 o                         
   1  -6   7         20.16         22.84         2.88 o                         
   2  -6   7         78.69         89.43         3.50 o                         
   3  -6   7         54.30         53.05         2.29 o                         
   4  -6   7        219.50        203.95         4.43 o                         
   5  -6   7        245.73        237.38         7.17 o                         
   6  -6   7         69.28         67.36         3.34 o                         
   7  -6   7         15.08         16.58         2.40 o                         
   8  -6   7         42.35         42.70         3.19 o                         
  -9  -5   7         92.12         89.54         4.79 o                         
  -8  -5   7         17.71         14.77         2.26 o                         
  -7  -5   7        209.91        196.69         4.38 o                         
  -6  -5   7        218.61        235.84         4.83 o                         
  -5  -5   7        148.42        166.28         3.26 o                         
  -4  -5   7          6.51          7.31         1.60 o                         
  -3  -5   7         42.11         40.39         2.13 o                         
  -2  -5   7         79.75         80.71         5.53 o                         
  -1  -5   7        637.06        705.81         9.94 o                         
   0  -5   7        236.10        252.39         8.37 o                         
   1  -5   7        210.66        208.93         4.28 o                         
   2  -5   7        136.26        142.75         4.62 o                         
   3  -5   7         90.07         92.68         3.36 o                         
   4  -5   7        142.89        140.16         4.27 o                         
   5  -5   7        435.88        424.38         6.57 o                         
   6  -5   7        158.55        163.59         4.89 o                         
   8  -5   7         72.98         78.30         2.47 o                         
  -9  -4   7         19.17         16.41         2.19 o                         
  -8  -4   7         82.53         77.47         5.90 o                         
  -7  -4   7        148.94        151.96         7.55 o                         
  -6  -4   7         95.55         94.82         2.80 o                         
  -5  -4   7         59.74         68.17         3.11 o                         
  -4  -4   7          3.74          4.06         1.35 o                         
  -3  -4   7        182.73        206.45         6.11 o                         
  -2  -4   7         82.99         92.05         3.55 o                         
  -1  -4   7        153.35        180.43         4.57 o                         
   0  -4   7        446.20        492.50         5.60 o                         
   1  -4   7        264.82        272.04         4.47 o                         
   2  -4   7          1.17          2.90         1.89 o                         
   3  -4   7         70.00         83.76         2.97 o                         
   4  -4   7        108.17        112.24         2.67 o                         
   5  -4   7       3050.89       2961.95        24.66 o                         
   6  -4   7          7.69          7.99         2.07 o                         
   7  -4   7          4.20          4.44         1.58 o                         
   8  -4   7          5.26          6.70         1.68 o                         
   9  -4   7         13.71         15.21         1.92 o                         
  -9  -3   7          6.19          5.85         1.78 o                         
  -8  -3   7         46.77         46.02         3.43 o                         
  -7  -3   7        337.24        324.54         8.07 o                         
  -6  -3   7          6.10         10.56         1.78 o                         
  -5  -3   7         48.79         64.10         8.16 o                         
  -4  -3   7          5.26          7.98         1.78 o                         
  -3  -3   7        359.39        402.30         9.62 o                         
  -2  -3   7        222.32        204.64         7.12 o                         
  -1  -3   7        443.80        478.60        11.59 o                         
   0  -3   7        843.57        923.17         8.49 o                         
   1  -3   7        170.68        179.46         4.10 o                         
   2  -3   7         10.81         10.79         1.71 o                         
   3  -3   7          1.10          2.18         1.17 o                         
   4  -3   7        208.27        209.71         4.77 o                         
   5  -3   7        131.12        129.92         3.72 o                         
   6  -3   7        425.44        404.22         5.71 o                         
   7  -3   7         19.50         19.33         1.74 o                         
   8  -3   7         25.54         25.40         2.77 o                         
   9  -3   7          7.63         10.63         2.76 o                         
  -8  -2   7        107.30        101.01         4.50 o                         
  -7  -2   7        116.86        122.81         3.56 o                         
  -6  -2   7         70.54         87.78         3.36 o                         
  -5  -2   7        237.87        235.14         7.47 o                         
  -4  -2   7         47.50         59.13         4.41 o                         
  -3  -2   7       2101.44       2185.26        14.19 o                         
  -2  -2   7         38.19         40.33         2.31 o                         
  -1  -2   7        388.37        431.97         5.77 o                         
   0  -2   7       1098.42       1302.06        13.45 o                         
   1  -2   7        127.06        129.09         3.57 o                         
   2  -2   7         19.74         21.81         1.54 o                         
   3  -2   7         28.46         26.36         1.61 o                         
   4  -2   7        111.82        105.68         3.39 o                         
   5  -2   7        148.76        145.11         3.69 o                         
   6  -2   7         18.52         18.82         1.36 o                         
   7  -2   7         46.85         47.87         2.75 o                         
   8  -2   7        152.06        179.02         5.96 o                         
   9  -2   7         34.45         34.91         2.74 o                         
  -7  -1   7         80.78         85.75         4.34 o                         
  -6  -1   7        156.64        163.89         5.07 o                         
  -5  -1   7        501.84        488.27        10.69 o                         
  -4  -1   7        436.99        443.45         9.36 o                         
  -3  -1   7       3187.53       3354.23        65.27 o                         
  -2  -1   7        338.88        421.29        69.92 o                         
  -1  -1   7        877.89        945.17        58.86 o                         
   0  -1   7       1290.23       1329.73         9.12 o                         
   1  -1   7         62.18         75.61         2.22 o                         
   2  -1   7         62.64         61.03         1.91 o                         
   3  -1   7       1670.53       1771.47        13.16 o                         
   4  -1   7        179.52        168.28         3.93 o                         
   5  -1   7         54.01         54.93         2.56 o                         
   6  -1   7         54.84         56.45         2.05 o                         
   7  -1   7        620.80        624.56         7.69 o                         
   8  -1   7        194.65        187.48         8.99 o                         
   9  -1   7         53.14         56.13         3.29 o                         
  -6   0   7         11.43         14.25         2.92 o                         
  -5   0   7         10.11         10.32         2.98 o                         
  -4   0   7        366.12        368.43         8.03 o                         
  -3   0   7        195.87        176.74         5.32 o                         
  -2   0   7       1284.35       1340.14        13.72 o                         
  -1   0   7        115.25        107.68         2.57 o                         
   0   0   7        141.19        168.71         5.36 o                         
   1   0   7         27.37         30.37         1.66 o                         
   2   0   7       1793.54       2036.76        23.87 o                         
   3   0   7         24.64         22.73         2.45 o                         
   4   0   7        211.15        225.65         5.43 o                         
   5   0   7        195.67        194.47         4.46 o                         
   6   0   7        141.28        150.76         3.38 o                         
   7   0   7         56.33         54.17         2.57 o                         
   8   0   7        114.09        150.95         5.66 o                         
   9   0   7          6.68          6.75         2.71 o                         
  -5   1   7        501.33        477.25         6.62 o                         
  -4   1   7        437.73        440.37         8.88 o                         
  -2   1   7        340.85        386.34         8.29 o                         
  -1   1   7        876.34        882.71        30.04 o                         
   0   1   7       1282.24       1230.03        15.32 o                         
   1   1   7         63.76         73.23         2.37 o                         
   2   1   7         62.27         59.21         2.35 o                         
   3   1   7       1670.31       1649.30        11.49 o                         
   4   1   7        179.43        166.32         3.82 o                         
   5   1   7         54.43         57.31         3.27 o                         
   6   1   7         54.86         53.35         2.08 o                         
   7   1   7        620.95        637.09         7.67 o                         
   8   1   7        194.08        186.84         8.72 o                         
   9   1   7         53.14         55.97         3.08 o                         
  -6   2   7         70.67         81.94         5.48 o                         
  -5   2   7        237.33        219.24         5.19 o                         
  -4   2   7         47.43         60.67         3.88 o                         
  -3   2   7       2105.53       2055.03        19.30 o                         
  -2   2   7         38.01         35.62         4.89 o                         
  -1   2   7        389.31        407.03         8.83 o                         
   0   2   7       1100.51       1161.48        13.72 o                         
   1   2   7        125.70        112.73         2.91 o                         
   2   2   7         19.56         19.79         1.70 o                         
   3   2   7         28.66         23.72         2.30 o                         
   4   2   7        113.01        103.86         4.06 o                         
   5   2   7        148.58        140.76         5.06 o                         
   6   2   7         17.89         19.54         1.82 o                         
   7   2   7         47.27         50.32         2.53 o                         
   8   2   7        152.15        167.54         7.87 o                         
   9   2   7         34.03         32.26         1.90 o                         
  -6   3   7          6.09         10.56         2.96 o                         
  -5   3   7         48.54         50.09         2.65 o                         
  -4   3   7          5.31          8.22         2.17 o                         
  -3   3   7        360.22        355.08         8.88 o                         
  -2   3   7        221.56        192.48         6.33 o                         
  -1   3   7        443.37        447.83         6.71 o                         
   0   3   7        837.06        818.45        23.58 o                         
   1   3   7        171.00        165.70         5.57 o                         
   2   3   7         11.24         10.38         2.19 o                         
   3   3   7          1.07          1.68         2.01 o                         
   4   3   7        207.81        209.32        11.75 o                         
   5   3   7        131.33        127.47         3.78 o                         
   6   3   7        425.20        407.33         6.01 o                         
   7   3   7         19.47         19.14         1.83 o                         
   8   3   7         26.00         25.18         2.09 o                         
   9   3   7          7.62         10.20         1.35 o                         
  -7   4   7        149.07        148.43         5.04 o                         
  -6   4   7         94.88         91.72         3.15 o                         
  -5   4   7         59.59         67.16         6.33 o                         
  -4   4   7          3.86          3.99         2.76 o                         
  -3   4   7        182.72        188.33         3.79 o                         
  -2   4   7         82.29         81.51         3.00 o                         
  -1   4   7        153.09        168.71         4.29 o                         
   0   4   7        445.23        426.18         8.83 o                         
   1   4   7        263.68        255.01         4.85 o                         
   2   4   7          1.22          1.73         1.70 o                         
   3   4   7         70.31         70.72         6.01 o                         
   4   4   7        108.27        104.19         6.78 o                         
   5   4   7       3051.68       2927.99        17.80 o                         
   6   4   7          7.69          8.51         1.87 o                         
   7   4   7          3.88          4.85         1.35 o                         
   8   4   7          5.31          6.41         1.90 o                         
   9   4   7         13.69         14.78         2.45 o                         
  -8   5   7         17.81         14.25         2.66 o                         
  -7   5   7        210.55        191.54         4.77 o                         
  -6   5   7        219.08        239.92         6.64 o                         
  -5   5   7        148.27        156.11         3.94 o                         
  -4   5   7          6.76          8.32         2.72 o                         
  -3   5   7         42.10         36.46         2.43 o                         
  -2   5   7         78.91         76.46         3.32 o                         
  -1   5   7        637.55        694.05        12.02 o                         
   0   5   7        234.97        244.73         5.15 o                         
   1   5   7        209.75        195.78         6.17 o                         
   2   5   7        136.77        134.20         6.43 o                         
   3   5   7         90.98         83.85         5.74 o                         
   4   5   7        142.93        133.76         4.81 o                         
   5   5   7        436.95        423.86         6.07 o                         
   6   5   7        159.24        164.41         3.93 o                         
   7   5   7        130.88        114.56         4.81 o                         
   8   5   7         73.01         74.83         3.14 o                         
  -8   6   7         10.48          7.76         2.29 o                         
  -7   6   7          5.28          3.14         3.56 o                         
  -6   6   7        151.02        148.72         5.45 o                         
  -5   6   7         19.95         23.28         2.26 o                         
  -4   6   7        133.67        129.05         4.28 o                         
  -3   6   7         58.99         62.87         3.64 o                         
  -2   6   7        677.79        659.24        11.11 o                         
  -1   6   7          8.92          8.35         2.92 o                         
   0   6   7         91.94         95.79         3.85 o                         
   1   6   7         20.10         21.22         3.72 o                         
   2   6   7         78.65         78.11         5.74 o                         
   3   6   7         54.51         50.35         4.47 o                         
   4   6   7        219.23        204.02         8.77 o                         
   5   6   7        246.13        238.49         4.59 o                         
   6   6   7         68.70         68.93         3.05 o                         
   7   6   7         15.20         16.67         2.23 o                         
   8   6   7         42.64         46.45         2.46 o                         
  -8   7   7         14.76         15.68         1.58 o                         
  -7   7   7         13.79         10.78         1.99 o                         
  -6   7   7          7.12          8.23         1.84 o                         
  -5   7   7         40.64         45.23         3.44 o                         
  -4   7   7         21.60         21.30         1.96 o                         
  -3   7   7        137.73        134.73         3.54 o                         
  -2   7   7         48.31         46.58         3.08 o                         
  -1   7   7        548.61        558.51        13.24 o                         
   0   7   7          7.58          6.33         2.66 o                         
   1   7   7         29.61         34.51         2.90 o                         
   2   7   7         11.83         13.26         2.45 o                         
   3   7   7         70.52         55.71         3.73 o                         
   4   7   7          6.53          6.07         2.34 o                         
   5   7   7         69.86         65.06         3.57 o                         
   6   7   7          8.75          8.63         1.59 o                         
   7   7   7         78.62         77.28         3.23 o                         
  -6   8   7        105.54        106.96         4.23 o                         
  -5   8   7         57.63         55.08         3.61 o                         
  -4   8   7         63.66         62.21         3.12 o                         
  -3   8   7         98.48        101.02         4.40 o                         
  -2   8   7        420.92        433.04         8.55 o                         
  -1   8   7        108.48        108.36         4.73 o                         
   0   8   7        272.54        259.56         7.12 o                         
   1   8   7        206.29        182.70         4.93 o                         
   2   8   7        568.95        503.55         9.63 o                         
   3   8   7          3.36          3.09         2.15 o                         
   4   8   7         58.88         54.02         5.48 o                         
   5   8   7         11.32         12.20         2.11 o                         
   6   8   7         82.33         83.75         7.34 o                         
  -6   9   7         37.63         38.51         2.44 o                         
  -5   9   7         34.28         34.88         2.63 o                         
  -4   9   7        440.85        427.61         7.53 o                         
  -3   9   7         72.64         70.56         5.90 o                         
  -2   9   7        160.10        160.56         5.36 o                         
  -1   9   7         16.41         14.36         2.06 o                         
   0   9   7         26.34         23.95         2.69 o                         
   1   9   7         23.21         19.25         2.61 o                         
   2   9   7         98.88        103.15         4.66 o                         
   3   9   7         35.00         27.62         2.69 o                         
   4   9   7        202.59        197.39         5.26 o                         
   5   9   7         55.65         56.13         2.85 o                         
  -5  10   7         69.69         71.47         2.85 o                         
  -4  10   7         54.86         54.77         4.04 o                         
  -2  10   7        116.25        111.82         4.02 o                         
  -1  10   7        250.51        262.99         6.17 o                         
   0  10   7          9.84         11.43         2.92 o                         
   1  10   7        201.86        185.11         5.50 o                         
   2  10   7          9.20          7.60         1.80 o                         
   3  10   7          7.96          8.45         2.61 o                         
   4  10   7         10.55          9.20         2.29 o                         
  -3  11   7         12.49         11.80         2.13 o                         
  -2  11   7         24.44         23.66         2.34 o                         
  -1  11   7         18.16         19.51         1.82 o                         
   0  11   7         13.13         11.85         1.58 o                         
   1  11   7         32.12         29.78         2.61 o                         
   2  11   7         17.60         20.05         2.45 o                         
  -2 -11   8         68.00         70.34         3.38 o                         
  -1 -11   8         41.28         39.99         3.35 o                         
   0 -11   8          6.38          4.41         1.97 o                         
   1 -11   8          1.14          1.49         1.54 o                         
  -4 -10   8         65.80         69.12         4.41 o                         
  -3 -10   8         43.02         44.81         2.82 o                         
  -2 -10   8         46.98         48.43         3.10 o                         
  -1 -10   8         67.82         68.80         4.94 o                         
   0 -10   8         88.09         89.72         3.58 o                         
   1 -10   8        263.93        247.17         5.53 o                         
   2 -10   8         19.05         24.34         1.79 o                         
   4 -10   8          5.37          7.60         1.81 o                         
  -6  -9   8         52.80         53.01         3.35 o                         
  -5  -9   8         28.33         30.09         2.59 o                         
  -4  -9   8        377.54        404.95         7.93 o                         
  -2  -9   8        462.36        482.64        11.33 o                         
  -1  -9   8         52.63         54.35         3.48 o                         
   0  -9   8         18.37         18.49         2.06 o                         
   1  -9   8         37.95         37.70         3.99 o                         
   2  -9   8          0.15          1.10         1.81 o                         
   3  -9   8         24.66         27.49         2.56 o                         
   4  -9   8         40.92         40.94         3.93 o                         
   5  -9   8         37.94         38.82         3.30 o                         
  -7  -8   8         59.69         60.46         4.31 o                         
  -6  -8   8         76.39         81.47         3.00 o                         
  -5  -8   8         23.69         23.02         3.67 o                         
  -4  -8   8        505.55        539.96         9.79 o                         
  -3  -8   8         79.50         81.69         4.35 o                         
  -2  -8   8         31.95         32.94         3.17 o                         
  -1  -8   8         57.44         61.53         2.98 o                         
   0  -8   8        171.51        185.78         5.96 o                         
   1  -8   8        245.00        251.71         5.50 o                         
   2  -8   8        189.24        175.77         5.62 o                         
   3  -8   8         38.65         38.07         3.99 o                         
   4  -8   8         20.19         20.92         2.76 o                         
   5  -8   8         27.12         31.06         2.60 o                         
   6  -8   8         19.61         26.90         3.35 o                         
  -8  -7   8         15.33         18.24         2.82 o                         
  -7  -7   8         19.59         20.23         1.97 o                         
  -6  -7   8         87.20         87.57         6.17 o                         
  -5  -7   8        114.14        125.15         3.56 o                         
  -4  -7   8         99.75         98.21         6.33 o                         
  -3  -7   8        573.99        595.75        10.23 o                         
  -2  -7   8         86.38         88.10         4.57 o                         
  -1  -7   8        126.81        147.70         5.26 o                         
   0  -7   8         51.78         57.84         2.69 o                         
   1  -7   8        179.51        207.73         5.26 o                         
   2  -7   8        136.12        160.48         4.49 o                         
   3  -7   8         73.68         78.80         5.42 o                         
   4  -7   8         98.00        103.61         3.65 o                         
   5  -7   8          3.38          5.00         3.30 o                         
   6  -7   8          4.36          3.93         2.76 o                         
   7  -7   8         78.28         98.63         4.94 o                         
  -8  -6   8          9.64         10.27         2.05 o                         
  -7  -6   8         11.20          8.46         2.33 o                         
  -6  -6   8         79.13         81.80         2.66 o                         
  -5  -6   8          4.57          4.97         1.46 o                         
  -4  -6   8        166.40        167.34         3.69 o                         
  -3  -6   8         68.60         70.56         3.25 o                         
  -2  -6   8         43.15         49.45         5.90 o                         
  -1  -6   8         28.01         31.03         2.32 o                         
   0  -6   8         41.83         41.35         3.31 o                         
   1  -6   8         91.17        110.58         4.63 o                         
   2  -6   8         51.86         65.69         3.62 o                         
   3  -6   8         86.23         85.55         3.17 o                         
   4  -6   8         97.14         95.60         3.25 o                         
   5  -6   8        199.76        187.96         6.40 o                         
   6  -6   8          5.08          5.42         2.82 o                         
   7  -6   8         17.11         19.85         2.38 o                         
  -9  -5   8          2.21          2.34         1.97 o                         
  -7  -5   8         44.76         54.30         2.56 o                         
  -6  -5   8        126.50        148.59         3.22 o                         
  -5  -5   8         21.05         21.12         1.59 o                         
  -4  -5   8         60.08         58.32         2.66 o                         
  -3  -5   8          3.30          5.44         1.56 o                         
  -2  -5   8         33.35         37.92         3.62 o                         
  -1  -5   8        738.81        813.04        11.41 o                         
   0  -5   8          0.98          4.41         1.45 o                         
   1  -5   8        146.01        168.02         7.71 o                         
   2  -5   8        412.50        504.06         8.42 o                         
   3  -5   8        510.32        563.46         9.29 o                         
   4  -5   8       2932.63       2913.92        37.09 o                         
   5  -5   8        343.20        324.24         6.76 o                         
   6  -5   8        104.95        101.53         3.90 o                         
   7  -5   8         24.32         23.65         2.23 o                         
   8  -5   8         67.66         70.63         3.16 o                         
  -9  -4   8         13.43         13.88         2.76 o                         
  -8  -4   8         26.77         24.32         2.85 o                         
  -7  -4   8        267.76        264.14         6.98 o                         
  -6  -4   8        168.64        169.76         3.34 o                         
  -5  -4   8         98.05        113.82         3.36 o                         
  -4  -4   8         82.41         75.08         3.07 o                         
  -3  -4   8        571.58        584.28         7.10 o                         
  -2  -4   8         51.85         54.49         2.33 o                         
  -1  -4   8       1083.39       1102.98        14.70 o                         
   0  -4   8         47.02         51.91         2.61 o                         
   1  -4   8        842.34        909.39        11.61 o                         
   2  -4   8        104.58        125.87         4.87 o                         
   3  -4   8        253.52        246.92         5.00 o                         
   4  -4   8        528.74        492.53         6.64 o                         
   5  -4   8       2608.85       2458.81        23.77 o                         
   6  -4   8         17.71         19.53         2.44 o                         
   7  -4   8         81.44         84.01         6.27 o                         
   8  -4   8         11.22         12.85         1.85 o                         
  -9  -3   8          9.87          9.73         2.61 o                         
  -8  -3   8         54.85         57.74         3.68 o                         
  -7  -3   8        115.72        130.31         3.82 o                         
  -6  -3   8         66.16         67.86         3.07 o                         
  -5  -3   8         32.19         33.19         2.35 o                         
  -4  -3   8         12.74         13.52         1.95 o                         
  -3  -3   8        223.80        250.38         8.08 o                         
  -2  -3   8         80.59         69.74         3.73 o                         
  -1  -3   8         79.50         85.21         3.31 o                         
   0  -3   8         15.77         19.84         2.20 o                         
   1  -3   8         52.37         49.22         3.01 o                         
   2  -3   8        683.99        803.53         9.27 o                         
   3  -3   8        310.05        298.28         6.41 o                         
   4  -3   8       3511.91       3435.79        22.47 o                         
   5  -3   8        160.06        153.25         3.22 o                         
   6  -3   8         38.29         37.57         2.90 o                         
   7  -3   8         17.71         18.67         2.05 o                         
   8  -3   8        107.54        115.90         3.80 o                         
   9  -3   8          1.85          2.62         1.54 o                         
  -8  -2   8         67.39         70.18         3.88 o                         
  -7  -2   8         51.55         56.24         2.72 o                         
  -6  -2   8         18.99         20.51         2.22 o                         
  -5  -2   8        100.85        105.04         4.00 o                         
  -4  -2   8       1183.29       1191.57        16.80 o                         
  -3  -2   8       1638.71       1684.52        36.21 o                         
  -2  -2   8        528.51        540.77        25.23 o                         
  -1  -2   8        461.14        501.46        22.12 o                         
   0  -2   8         43.45         45.67         1.96 o                         
   1  -2   8        623.20        669.10         6.07 o                         
   2  -2   8         15.72         17.68         1.54 o                         
   3  -2   8        188.29        193.18         5.19 o                         
   4  -2   8         29.19         25.36         1.95 o                         
   5  -2   8        368.57        365.44         5.73 o                         
   6  -2   8         69.62         71.37         2.18 o                         
   7  -2   8         70.12         75.71         3.08 o                         
   8  -2   8         39.16         37.39         2.57 o                         
   9  -2   8         17.27         15.00         2.09 o                         
  -7  -1   8        168.38        166.14         4.56 o                         
  -6  -1   8         79.02         91.54         4.21 o                         
  -5  -1   8        203.42        190.28         6.41 o                         
  -4  -1   8       1139.63       1074.17        14.99 o                         
  -3  -1   8        524.14        508.98         9.09 o                         
  -1  -1   8        303.63        299.19         5.00 o                         
   0  -1   8        174.50        179.92         4.00 o                         
   1  -1   8        732.77        818.83        11.93 o                         
   2  -1   8        577.10        604.06         7.06 o                         
   3  -1   8         31.04         29.57         2.63 o                         
   4  -1   8         42.23         36.35         2.34 o                         
   5  -1   8        405.78        393.28         5.79 o                         
   6  -1   8          2.72          3.69         1.30 o                         
   7  -1   8        574.11        510.96         6.21 o                         
   8  -1   8          3.24          5.38         2.34 o                         
   9  -1   8         73.34         78.08         3.52 o                         
  -6   0   8        192.26        187.31         5.32 o                         
  -5   0   8          1.72          2.33         1.74 o                         
  -4   0   8      10806.33      10320.23        47.75 o                         
  -3   0   8       2726.30       2706.61       122.14 o                         
  -2   0   8        421.39        420.24        14.60 o                         
  -1   0   8         37.63         39.00         2.57 o                         
   0   0   8       1675.28       1777.98        11.50 o                         
   1   0   8        198.19        201.44         4.37 o                         
   2   0   8        796.26        969.94         8.96 o                         
   3   0   8          6.28          5.22         1.93 o                         
   4   0   8       1730.83       1707.23        23.43 o                         
   5   0   8        103.22        100.92         3.58 o                         
   6   0   8          1.85          7.36         1.46 o                         
   7   0   8         16.83         20.40         1.75 o                         
   8   0   8        193.75        157.00         4.81 o                         
   9   0   8         22.38         18.22         2.10 o                         
  -6   1   8         78.85         85.39         5.42 o                         
  -5   1   8        202.00        180.85         4.84 o                         
  -4   1   8       1138.98       1096.24        14.62 o                         
  -3   1   8        526.84        491.25         9.41 o                         
  -2   1   8        207.42        206.28        12.20 o                         
  -1   1   8        303.53        276.07         6.03 o                         
   0   1   8        175.24        180.52         4.27 o                         
   1   1   8        733.41        798.17         6.60 o                         
   2   1   8        577.08        569.35         5.80 o                         
   3   1   8         30.84         29.98         2.40 o                         
   4   1   8         41.78         37.11         3.00 o                         
   5   1   8        403.01        390.28        10.00 o                         
   6   1   8          2.74          3.13         1.23 o                         
   7   1   8        574.37        502.58         6.69 o                         
   8   1   8          3.16          6.09         2.05 o                         
   9   1   8         73.42         78.00         4.89 o                         
  -6   2   8         19.16         24.14         3.88 o                         
  -5   2   8        101.36         96.84         3.87 o                         
  -4   2   8       1183.80       1180.09        16.27 o                         
  -3   2   8       1638.61       1574.09        17.81 o                         
  -2   2   8        531.23        503.15        13.24 o                         
  -1   2   8        461.69        477.53        14.25 o                         
   0   2   8         43.87         41.27         2.17 o                         
   1   2   8        622.30        650.92         8.19 o                         
   2   2   8         16.37         17.21         2.46 o                         
   3   2   8        188.50        176.60         5.77 o                         
   4   2   8         28.99         22.73         2.62 o                         
   5   2   8        368.50        366.17         6.15 o                         
   6   2   8         69.71         72.81         2.83 o                         
   7   2   8         70.21         75.43         2.88 o                         
   8   2   8         38.99         36.85         2.40 o                         
   9   2   8         17.43         13.72         2.71 o                         
  -6   3   8         65.85         65.51         3.70 o                         
  -5   3   8         32.28         32.06         2.79 o                         
  -4   3   8         12.03         12.28         2.71 o                         
  -3   3   8        224.24        219.97         7.44 o                         
  -2   3   8         81.54         74.65         4.47 o                         
  -1   3   8         79.47         77.28         3.65 o                         
   0   3   8         15.98         15.63         5.96 o                         
   1   3   8         52.65         49.57         2.46 o                         
   2   3   8        685.14        710.90        11.27 o                         
   3   3   8        310.14        274.64        10.34 o                         
   4   3   8       3509.13       3194.44       160.45 o                         
   5   3   8        159.55        153.02         4.26 o                         
   6   3   8         37.64         38.28         2.18 o                         
   7   3   8         17.75         18.84         1.83 o                         
   8   3   8        108.01        116.96         3.53 o                         
   9   3   8          1.85          2.31         1.35 o                         
  -7   4   8        267.80        256.39         9.52 o                         
  -6   4   8        168.77        174.56         4.63 o                         
  -4   4   8         82.42         70.77         5.05 o                         
  -3   4   8        573.40        568.72        12.55 o                         
  -2   4   8         52.01         51.68         2.61 o                         
  -1   4   8       1083.68       1001.22         9.82 o                         
   0   4   8         47.09         47.77         2.54 o                         
   1   4   8        843.16        858.93         9.15 o                         
   2   4   8        104.31        119.07         3.90 o                         
   4   4   8        528.89        480.86        12.65 o                         
   5   4   8       2610.78       2476.82        22.39 o                         
   6   4   8         17.62         19.18         1.80 o                         
   7   4   8         81.52         83.60         4.36 o                         
   8   4   8         11.23         11.93         2.00 o                         
  -8   5   8         11.36          9.78         2.50 o                         
  -7   5   8         44.47         51.64         2.79 o                         
  -6   5   8        126.17        145.44         4.44 o                         
  -5   5   8         20.79         19.98         1.86 o                         
  -4   5   8         60.79         58.81         5.37 o                         
  -3   5   8          3.25          4.15         2.55 o                         
  -2   5   8         33.51         36.23         2.63 o                         
  -1   5   8        739.58        796.03        13.08 o                         
   0   5   8          0.98          3.85         1.85 o                         
   1   5   8        145.60        160.25         4.62 o                         
   2   5   8        412.70        450.26        11.54 o                         
   3   5   8        511.04        492.60         8.97 o                         
   4   5   8       2930.42       2759.58        21.79 o                         
   5   5   8        343.19        333.18         6.23 o                         
   6   5   8        104.67        100.49         3.77 o                         
   7   5   8         24.25         25.18         2.03 o                         
   8   5   8         68.27         69.39         3.03 o                         
  -8   6   8          9.73          7.87         2.07 o                         
  -7   6   8         11.15          7.66         3.72 o                         
  -6   6   8         79.11         80.40         3.50 o                         
  -5   6   8          4.61          4.27         1.59 o                         
  -4   6   8        167.85        155.54         4.50 o                         
  -3   6   8         68.33         63.38         3.63 o                         
  -2   6   8         43.33         46.10         3.23 o                         
   0   6   8         41.84         69.81         5.10 o                         
   1   6   8         91.21         99.22         5.90 o                         
   2   6   8         52.16         62.05         4.94 o                         
   3   6   8         85.73         76.99         3.96 o                         
   4   6   8         97.75         90.45         4.47 o                         
   5   6   8        200.10        188.25         5.71 o                         
   6   6   8          5.03          4.56         2.46 o                         
   7   6   8         17.15         21.37         1.82 o                         
  -7   7   8         19.27         18.24         3.03 o                         
  -6   7   8         87.25         77.63         6.11 o                         
  -5   7   8        113.62        118.31         4.09 o                         
  -4   7   8         99.61         91.67         3.73 o                         
  -3   7   8        574.97        567.38         8.03 o                         
  -2   7   8         86.14         88.90         4.06 o                         
  -1   7   8        127.63        134.95         8.48 o                         
   0   7   8         51.41         53.01         3.28 o                         
   1   7   8        179.27        182.24        11.96 o                         
   2   7   8        136.27        146.33         7.92 o                         
   3   7   8         75.20         75.50         5.74 o                         
   4   7   8         98.08         94.48         4.60 o                         
   5   7   8          3.33          3.67         3.51 o                         
   6   7   8          4.26          4.29         1.47 o                         
   7   7   8         78.47        103.73         3.46 o                         
  -7   8   8         59.73         54.82         3.62 o                         
  -6   8   8         76.31         76.37         3.55 o                         
  -5   8   8         23.70         20.95         4.20 o                         
  -4   8   8        505.95        488.88         7.65 o                         
  -3   8   8         79.60         74.55         5.69 o                         
  -2   8   8         31.38         31.05         2.40 o                         
  -1   8   8         57.60         62.71         3.79 o                         
   0   8   8        172.57        174.46         4.75 o                         
   1   8   8        244.48        233.39         6.63 o                         
   2   8   8        189.93        159.54         5.65 o                         
   3   8   8         38.92         35.83         2.48 o                         
   4   8   8         20.03         18.03         4.04 o                         
   5   8   8         27.09         29.72         3.62 o                         
   6   8   8         19.46         23.93         2.02 o                         
  -6   9   8         52.94         53.44         3.72 o                         
  -5   9   8         28.10         28.37         2.48 o                         
  -4   9   8        376.36        380.93         7.61 o                         
  -3   9   8        427.42        421.81        10.21 o                         
  -2   9   8        461.67        461.26        12.23 o                         
  -1   9   8         52.85         52.61         2.84 o                         
   0   9   8         18.27         17.63         2.11 o                         
   1   9   8         38.06         34.24         4.09 o                         
   2   9   8          0.12          1.70         3.40 o                         
   3   9   8         24.73         25.83         2.56 o                         
   5   9   8         38.06         34.67         3.35 o                         
  -5  10   8          5.60          3.80         1.31 o                         
  -4  10   8         66.04         67.95         4.31 o                         
  -3  10   8         42.97         46.95         4.04 o                         
  -2  10   8         47.16         44.24         4.09 o                         
  -1  10   8         67.42         66.91         3.27 o                         
   0  10   8         88.00         91.73         3.76 o                         
   1  10   8        263.22        234.63         5.56 o                         
   2  10   8         18.99         23.45         3.03 o                         
   3  10   8         20.73         14.77         1.72 o                         
   4  10   8          5.35          6.75         1.97 o                         
  -2  11   8         68.29         62.26         3.62 o                         
   0  11   8          6.37          3.93         1.28 o                         
   1  11   8          1.12          1.22         1.54 o                         
  -1 -11   9          8.78          8.08         2.07 o                         
  -4 -10   9          0.38          1.49         2.02 o                         
  -3 -10   9         22.98         24.28         2.29 o                         
  -2 -10   9         18.44         21.85         3.24 o                         
  -1 -10   9        119.25        113.79         6.06 o                         
   0 -10   9         33.41         38.23         2.80 o                         
   1 -10   9        390.39        349.23         8.32 o                         
   2 -10   9          5.61          4.96         1.40 o                         
   3 -10   9         12.30         15.31         2.39 o                         
  -5  -9   9        184.82        188.76         7.28 o                         
  -4  -9   9         36.50         37.65         4.04 o                         
  -3  -9   9        144.20        151.50         5.22 o                         
   0  -9   9         60.67         63.65         5.48 o                         
   1  -9   9          7.57          7.71         3.24 o                         
   2  -9   9         15.04         16.89         1.86 o                         
   3  -9   9         62.85         63.86         4.63 o                         
   4  -9   9          2.16          3.67         1.97 o                         
   5  -9   9         15.25         17.44         2.34 o                         
  -7  -8   9          2.79          4.09         1.97 o                         
  -6  -8   9         36.25         38.82         2.34 o                         
  -5  -8   9         61.52         62.32         5.00 o                         
  -4  -8   9        586.45        641.46        10.45 o                         
  -3  -8   9         96.18        102.20         4.71 o                         
  -2  -8   9          3.03          2.34         2.04 o                         
  -1  -8   9        144.40        149.68         8.29 o                         
   0  -8   9        264.19        296.48         9.84 o                         
   1  -8   9         75.02         62.46         3.20 o                         
   2  -8   9         31.29         27.07         1.98 o                         
   3  -8   9         43.32         50.85         2.86 o                         
   4  -8   9         17.21         16.23         1.90 o                         
   5  -8   9         17.88         20.53         2.25 o                         
   6  -8   9         72.97         80.77         6.27 o                         
  -8  -7   9          7.33          6.65         2.18 o                         
  -7  -7   9         16.40         18.18         2.26 o                         
  -6  -7   9         10.25          9.47         1.85 o                         
  -5  -7   9        484.11        502.06         7.76 o                         
  -4  -7   9        304.18        316.37        11.01 o                         
  -3  -7   9        562.52        602.75        14.73 o                         
  -2  -7   9          9.13          8.45         2.92 o                         
  -1  -7   9        107.93        129.25         5.13 o                         
   0  -7   9         28.09         27.92         2.39 o                         
   1  -7   9         58.49         53.12         2.50 o                         
   2  -7   9         18.15         21.40         2.17 o                         
   3  -7   9        121.61        123.91         4.97 o                         
   4  -7   9         40.48         38.82         2.23 o                         
   5  -7   9        117.30        123.09         6.75 o                         
   6  -7   9          6.72          9.04         2.87 o                         
   7  -7   9        107.74        123.45         3.37 o                         
  -8  -6   9         19.02         20.13         2.29 o                         
  -7  -6   9         15.02         10.55         1.59 o                         
  -6  -6   9        153.81        150.99         3.92 o                         
  -5  -6   9        128.36        135.06         4.46 o                         
  -4  -6   9        315.91        322.90         5.55 o                         
  -3  -6   9        311.51        305.50         6.09 o                         
  -2  -6   9        111.72        123.59         5.00 o                         
  -1  -6   9         87.10         86.12         4.42 o                         
   0  -6   9         22.02         20.83         1.86 o                         
   1  -6   9         99.50        113.13         3.97 o                         
   2  -6   9        115.84        110.95         5.10 o                         
   3  -6   9         67.49         71.10         2.81 o                         
   4  -6   9       2201.02       2133.98        16.12 o                         
   5  -6   9         27.30         25.72         2.40 o                         
   6  -6   9         21.59         20.90         3.67 o                         
  -9  -5   9         15.66         15.63         2.39 o                         
  -8  -5   9         22.22         27.81         2.62 o                         
  -7  -5   9         12.77         15.57         2.08 o                         
  -6  -5   9        541.16        529.18         8.21 o                         
  -5  -5   9        185.60        190.86         3.91 o                         
  -4  -5   9        397.64        392.12         5.89 o                         
  -3  -5   9         96.60        100.35         3.19 o                         
  -2  -5   9        333.65        360.27        25.66 o                         
  -1  -5   9        161.16        167.49         4.11 o                         
   0  -5   9          1.43          2.09         1.36 o                         
   1  -5   9          0.30          2.23         1.71 o                         
   2  -5   9         11.47         11.23         2.77 o                         
   3  -5   9         81.73         87.88         3.07 o                         
   4  -5   9        386.95        393.23        12.99 o                         
   5  -5   9         20.06         18.59         2.12 o                         
   6  -5   9        175.34        164.26         4.72 o                         
   7  -5   9         20.53         19.58         2.59 o                         
   8  -5   9         32.80         35.73         2.98 o                         
  -9  -4   9         12.71         13.40         2.61 o                         
  -8  -4   9          5.15          6.73         2.17 o                         
  -7  -4   9        396.32        433.74         7.43 o                         
  -6  -4   9        356.87        349.21         4.67 o                         
  -5  -4   9        142.05        137.61         2.96 o                         
  -4  -4   9        391.21        386.82         7.93 o                         
  -3  -4   9        381.26        379.12         6.08 o                         
  -2  -4   9        143.73        143.24         3.53 o                         
  -1  -4   9       1605.30       1659.86        37.97 o                         
   0  -4   9         19.10         25.88         2.31 o                         
   1  -4   9        162.77        180.28         4.94 o                         
   2  -4   9         12.46         13.86         1.85 o                         
   3  -4   9        538.78        523.49        10.56 o                         
   4  -4   9        944.40        868.11        10.36 o                         
   5  -4   9         41.49         40.86         2.54 o                         
   6  -4   9         14.55         14.80         2.13 o                         
   7  -4   9          1.59          2.65         1.80 o                         
   8  -4   9         33.38         40.90         2.58 o                         
  -9  -3   9          0.35          0.58         2.07 o                         
  -8  -3   9         36.78         44.08         4.73 o                         
  -7  -3   9         85.87         90.83         3.81 o                         
  -6  -3   9        260.61        270.98         5.01 o                         
  -5  -3   9        119.07        117.65         3.92 o                         
  -4  -3   9        210.89        208.55         4.67 o                         
  -3  -3   9        473.11        478.63         7.84 o                         
  -2  -3   9         50.31         60.15         3.97 o                         
  -1  -3   9        113.85        136.39         3.91 o                         
   0  -3   9        159.35        150.98         4.50 o                         
   1  -3   9        106.64        127.67         3.54 o                         
   2  -3   9        535.83        611.08         8.61 o                         
   3  -3   9        302.97        291.71         7.60 o                         
   4  -3   9        603.42        612.90         7.25 o                         
   5  -3   9        316.01        296.64         5.54 o                         
   6  -3   9          0.17          1.01         1.57 o                         
   7  -3   9         10.22          9.04         2.71 o                         
   8  -3   9         82.96         97.59         5.58 o                         
  -8  -2   9          8.09          6.13         2.09 o                         
  -7  -2   9        201.55        194.30         6.39 o                         
  -6  -2   9         63.09         62.47         2.38 o                         
  -5  -2   9        101.12        107.82         4.63 o                         
  -4  -2   9       1111.56       1080.29        16.91 o                         
  -3  -2   9        488.20        498.05         7.90 o                         
  -2  -2   9         52.46         47.55         2.77 o                         
  -1  -2   9        426.89        415.80         9.78 o                         
   0  -2   9        147.81        174.72         8.56 o                         
   1  -2   9        652.54        726.86         8.56 o                         
   2  -2   9         52.87         51.93         2.49 o                         
   3  -2   9        802.12        775.30        10.30 o                         
   4  -2   9          8.75         12.14         2.16 o                         
   5  -2   9        467.71        425.97         6.32 o                         
   6  -2   9        214.44        196.80         5.09 o                         
   7  -2   9          7.37          5.46         1.69 o                         
   8  -2   9         34.91         36.90         2.40 o                         
   9  -2   9         43.28         40.91         2.50 o                         
  -7  -1   9         33.15         29.50         2.64 o                         
  -6  -1   9         45.73         43.07         2.68 o                         
  -5  -1   9        296.50        315.22        16.56 o                         
  -4  -1   9        323.84        309.00         5.81 o                         
  -3  -1   9        313.00        325.14         7.55 o                         
  -2  -1   9        249.48        272.52         9.31 o                         
  -1  -1   9        675.48        679.66         9.51 o                         
   0  -1   9        386.84        432.73         7.82 o                         
   1  -1   9        165.99        192.80         4.45 o                         
   2  -1   9        784.61        809.76         6.38 o                         
   3  -1   9        245.37        254.69         9.28 o                         
   4  -1   9         21.07         21.59         2.37 o                         
   5  -1   9        514.01        522.58         6.81 o                         
   6  -1   9        186.64        175.55         3.82 o                         
   7  -1   9        721.20        652.43         6.91 o                         
   8  -1   9         46.99         42.73         2.57 o                         
   9  -1   9         18.19         23.37         2.18 o                         
  -7   0   9        203.14        182.64         8.24 o                         
  -6   0   9        433.47        441.70        11.86 o                         
  -5   0   9        269.60        276.92         8.88 o                         
  -4   0   9       9939.85       9728.27        43.07 o                         
  -3   0   9         28.46         29.87         2.65 o                         
  -2   0   9        141.33        135.23         4.15 o                         
  -1   0   9          0.02          0.94         1.11 o                         
   0   0   9        105.01        134.86         3.20 o                         
   1   0   9       1309.43       1386.85         9.09 o                         
   2   0   9        168.07        152.54         5.82 o                         
   3   0   9          3.76          4.64         1.59 o                         
   4   0   9        752.92        751.67        10.65 o                         
   5   0   9         14.19         13.03         1.63 o                         
   6   0   9        702.81        639.09         7.67 o                         
   7   0   9          4.95          5.93         1.43 o                         
   8   0   9         32.71         32.61         1.94 o                         
   9   0   9         81.39         78.06         3.27 o                         
  -6   1   9         45.26         39.24         4.31 o                         
  -5   1   9        296.14        296.34         6.33 o                         
  -4   1   9        325.16        328.02         8.67 o                         
  -3   1   9        315.85        327.11         8.24 o                         
  -2   1   9        250.42        273.18         5.63 o                         
  -1   1   9        675.54        655.65         9.38 o                         
   0   1   9        386.11        412.89         6.16 o                         
   1   1   9        167.34        188.33         3.80 o                         
   2   1   9        784.12        789.31        12.20 o                         
   3   1   9        246.13        257.30         5.89 o                         
   4   1   9         21.14         22.06         2.32 o                         
   5   1   9        514.36        521.66         6.57 o                         
   6   1   9        186.35        171.86         3.67 o                         
   7   1   9        721.12        643.53         6.70 o                         
   8   1   9         47.37         42.61         2.46 o                         
   9   1   9         18.36         23.45         2.12 o                         
  -6   2   9         62.33         58.12         2.88 o                         
  -5   2   9        100.58        103.15         4.17 o                         
  -4   2   9       1110.45       1078.22        11.72 o                         
  -3   2   9        487.27        475.41        10.42 o                         
  -2   2   9         52.19         45.65         3.07 o                         
  -1   2   9        427.61        404.77         9.43 o                         
   0   2   9        147.37        170.04         4.17 o                         
   1   2   9        652.39        658.42        11.38 o                         
   2   2   9         52.78         43.06         3.68 o                         
   3   2   9        801.76        759.46         9.51 o                         
   4   2   9          8.78          9.71         2.07 o                         
   5   2   9        468.45        425.86         8.64 o                         
   6   2   9        214.08        201.82         3.89 o                         
   7   2   9          7.31          5.92         1.79 o                         
   8   2   9         35.76         38.77         2.97 o                         
   9   2   9         42.46         37.40         2.29 o                         
  -7   3   9         86.09         91.77         5.90 o                         
  -6   3   9        260.79        258.52        10.90 o                         
  -5   3   9        118.62        111.42         4.55 o                         
  -4   3   9        211.88        211.77         5.73 o                         
  -3   3   9        473.76        407.31        48.28 o                         
  -2   3   9         50.16         54.02         3.99 o                         
  -1   3   9        113.21        123.23         3.85 o                         
   0   3   9        158.04        143.45         3.81 o                         
   1   3   9        107.06        120.50         3.70 o                         
   2   3   9        536.72        551.18        10.85 o                         
   3   3   9        303.67        276.13        17.23 o                         
   4   3   9        605.50        574.72        33.98 o                         
   5   3   9        315.59        285.83         7.19 o                         
   6   3   9          0.16          0.88         1.40 o                         
   7   3   9         10.18          8.61         3.67 o                         
   8   3   9         82.79         96.80         3.83 o                         
  -7   4   9        396.98        418.44        14.60 o                         
  -6   4   9        356.92        357.55         6.50 o                         
  -5   4   9        143.24        133.41         4.93 o                         
  -4   4   9        390.70        366.30        10.95 o                         
  -3   4   9        377.13        357.31        10.42 o                         
  -2   4   9        143.86        142.02         6.59 o                         
  -1   4   9       1605.92       1591.74        12.75 o                         
   0   4   9         19.12         29.38         4.89 o                         
   1   4   9        163.43        173.55         4.62 o                         
   2   4   9         12.30         12.55         1.72 o                         
   3   4   9        539.02        489.66        11.33 o                         
   4   4   9        943.18        834.56        21.27 o                         
   5   4   9         41.97         39.41         3.09 o                         
   6   4   9         14.75         15.20         1.59 o                         
   7   4   9          1.78          2.44         1.42 o                         
   8   4   9         33.18         39.43         2.53 o                         
  -8   5   9         21.84         25.04         3.08 o                         
  -7   5   9         12.96         16.23         2.67 o                         
  -6   5   9        541.25        528.80         7.98 o                         
  -5   5   9        184.66        179.66         4.25 o                         
  -4   5   9        398.35        372.84         8.13 o                         
  -3   5   9         96.97         95.02         6.27 o                         
  -2   5   9        333.15        358.05        11.27 o                         
  -1   5   9        161.65        169.94         6.49 o                         
   0   5   9          1.71          2.98         2.55 o                         
   1   5   9          0.33          4.24         1.81 o                         
   2   5   9         11.62         10.20         2.09 o                         
   3   5   9         81.11         83.48         5.74 o                         
   4   5   9        388.91        366.62        10.74 o                         
   5   5   9         19.80         18.18         2.13 o                         
   6   5   9        174.87        162.33         4.51 o                         
   7   5   9         20.26         19.72         2.31 o                         
   8   5   9         32.59         34.39         2.10 o                         
  -7   6   9         15.05         11.25         1.99 o                         
  -6   6   9        154.20        145.88         4.38 o                         
  -5   6   9        128.98        129.05         7.60 o                         
  -4   6   9        315.04        293.45         7.65 o                         
  -3   6   9        309.89        289.77         7.31 o                         
  -2   6   9        111.73        120.37         6.11 o                         
  -1   6   9         86.80         85.95         4.09 o                         
   0   6   9         22.11         20.05         2.09 o                         
   1   6   9         99.64         94.91         5.85 o                         
   2   6   9        116.19        102.24         4.47 o                         
   3   6   9         67.72         68.15         4.06 o                         
   4   6   9       2200.68       2042.46        36.45 o                         
   5   6   9         27.47         23.77         2.23 o                         
   6   6   9         21.64         19.65         2.33 o                         
   7   6   9         62.95         70.30         3.18 o                         
  -7   7   9         16.35         19.13         2.08 o                         
  -6   7   9         10.18          8.93         3.30 o                         
  -5   7   9        483.86        472.23         7.58 o                         
  -4   7   9        304.15        287.82         6.15 o                         
  -3   7   9        562.48        542.31         8.18 o                         
  -2   7   9          9.10          7.70         2.27 o                         
  -1   7   9        108.05        124.58         4.74 o                         
   0   7   9         28.24         24.72         2.24 o                         
   1   7   9         58.78         52.96         3.68 o                         
   2   7   9         18.23         19.16         2.80 o                         
   3   7   9        120.67        112.45         4.95 o                         
   4   7   9         40.54         36.02         3.25 o                         
   5   7   9        117.08        117.35         6.38 o                         
   6   7   9          6.79          8.35         1.79 o                         
   7   7   9        107.60        131.99         3.52 o                         
  -7   8   9          2.77          3.67         1.28 o                         
  -6   8   9         36.10         38.12         3.67 o                         
  -5   8   9         60.67         56.52         3.44 o                         
  -4   8   9        587.66        580.46         8.17 o                         
  -3   8   9         96.87         93.10         6.22 o                         
  -2   8   9          2.78          1.71         2.07 o                         
  -1   8   9        143.30        145.91         4.25 o                         
   0   8   9        263.10        281.12         7.16 o                         
   1   8   9         74.80         60.41         3.01 o                         
   2   8   9         31.32         25.47         2.78 o                         
   3   8   9         43.38         46.10         5.16 o                         
   4   8   9         17.42         16.38         3.19 o                         
   5   8   9         17.64         19.19         2.98 o                         
   6   8   9         73.10         85.55         4.52 o                         
  -6   9   9          7.76          6.79         1.43 o                         
  -5   9   9        184.88        177.73         4.81 o                         
  -4   9   9         36.81         38.28         2.76 o                         
  -3   9   9        144.12        140.27         6.70 o                         
  -2   9   9         44.53         43.87         3.88 o                         
  -1   9   9         56.25         62.05         5.53 o                         
   0   9   9         61.35         61.36         5.58 o                         
   1   9   9          7.57         10.05         3.78 o                         
   2   9   9         15.24         16.06         3.19 o                         
   3   9   9         62.84         60.30         4.52 o                         
   4   9   9          2.12          3.06         1.56 o                         
   5   9   9         15.21         15.26         2.39 o                         
  -4  10   9          0.38          0.77         1.26 o                         
  -3  10   9         22.95         22.94         2.14 o                         
  -2  10   9         18.52         19.19         2.82 o                         
  -1  10   9        118.52        105.17         4.89 o                         
   0  10   9         33.39         38.89         2.58 o                         
   1  10   9        390.53        340.24         8.77 o                         
   2  10   9          5.61          4.09         1.43 o                         
   3  10   9         11.91         12.02         2.18 o                         
  -1  11   9          8.55          8.45         1.91 o                         
  -4 -10  10         16.06         15.42         2.45 o                         
  -3 -10  10         38.56         44.02         2.63 o                         
  -2 -10  10         43.50         44.73         2.76 o                         
  -1 -10  10        124.47        115.65         5.74 o                         
   0 -10  10         50.15         47.12         2.15 o                         
   1 -10  10        179.40        160.51         3.98 o                         
   2 -10  10         18.90         20.42         2.50 o                         
  -5  -9  10        234.77        242.46         7.50 o                         
  -4  -9  10        175.30        179.40         7.23 o                         
  -3  -9  10         15.42         16.23         2.26 o                         
  -2  -9  10         25.76         25.88         2.72 o                         
  -1  -9  10         89.68         80.64         3.65 o                         
   0  -9  10        125.97        126.38         4.51 o                         
   1  -9  10         28.07         29.08         3.67 o                         
   2  -9  10         85.85         82.69         3.58 o                         
   3  -9  10         63.74         68.13         3.29 o                         
   4  -9  10          8.13          9.25         2.07 o                         
  -7  -8  10          8.60          9.15         2.29 o                         
  -6  -8  10         15.13         14.94         1.70 o                         
  -5  -8  10        120.26        130.00         4.72 o                         
  -4  -8  10        184.46        185.62         7.98 o                         
  -3  -8  10         30.85         31.37         3.01 o                         
  -2  -8  10         32.36         34.17         3.19 o                         
  -1  -8  10        181.26        178.12         5.78 o                         
   0  -8  10        411.38        415.40         8.61 o                         
   1  -8  10         17.54         18.28         1.89 o                         
   2  -8  10        206.73        192.50         5.79 o                         
   3  -8  10          7.01          7.18         3.19 o                         
   4  -8  10          8.09          7.26         1.57 o                         
   5  -8  10         25.22         23.40         2.45 o                         
  -7  -7  10        135.82        139.41         4.47 o                         
  -6  -7  10         78.09         80.36         2.77 o                         
  -5  -7  10        633.84        677.26        10.88 o                         
  -4  -7  10         24.79         28.61         2.91 o                         
  -3  -7  10        132.71        150.95         7.71 o                         
  -2  -7  10          4.06          4.20         2.71 o                         
  -1  -7  10         71.19         70.99         4.07 o                         
   0  -7  10         48.48         52.01         2.98 o                         
   1  -7  10          1.28          2.64         1.51 o                         
   2  -7  10         25.39         23.41         2.58 o                         
   3  -7  10          8.29          5.78         1.68 o                         
   4  -7  10          5.25          5.21         3.46 o                         
   5  -7  10        398.39        408.04        11.64 o                         
   6  -7  10         61.50         61.21         2.98 o                         
  -7  -6  10         37.06         38.61         3.10 o                         
  -6  -6  10         16.04         18.17         2.18 o                         
  -5  -6  10        107.54        117.33         4.94 o                         
  -4  -6  10         88.77         95.14         3.35 o                         
  -3  -6  10         47.42         50.56         3.53 o                         
  -2  -6  10         40.73         39.50         2.22 o                         
  -1  -6  10         21.46         24.19         2.31 o                         
   0  -6  10         28.52         23.81         2.41 o                         
   1  -6  10         68.32         68.28         2.93 o                         
   2  -6  10        109.35         99.56         4.50 o                         
   3  -6  10         57.12         63.34         3.80 o                         
   4  -6  10        915.23        872.15        12.23 o                         
   5  -6  10         23.87         25.68         3.83 o                         
   6  -6  10          2.01          2.61         2.61 o                         
   7  -6  10          5.50          7.71         1.54 o                         
  -8  -5  10          6.85          7.41         1.62 o                         
  -7  -5  10        199.98        198.61         6.15 o                         
  -6  -5  10          3.94          5.32         1.54 o                         
  -5  -5  10         73.18         75.35         3.05 o                         
  -4  -5  10         96.64         98.94         3.21 o                         
  -3  -5  10         47.84         51.34         2.27 o                         
  -2  -5  10        866.00        924.58        11.86 o                         
  -1  -5  10         50.95         45.56         3.49 o                         
   0  -5  10         53.02         52.67         2.84 o                         
   1  -5  10         36.38         41.92         2.80 o                         
   2  -5  10          8.22         11.43         1.62 o                         
   3  -5  10        789.51        783.60        14.31 o                         
   4  -5  10        164.94        154.60         6.06 o                         
   5  -5  10        268.79        251.85         7.08 o                         
   6  -5  10          6.76          8.88         3.46 o                         
   7  -5  10        132.02        140.63         3.59 o                         
  -9  -4  10          2.29          2.07         2.02 o                         
  -8  -4  10         38.46         40.49         3.08 o                         
  -7  -4  10         28.71         27.98         2.40 o                         
  -6  -4  10        108.94        103.43         3.46 o                         
  -5  -4  10        153.86        159.75         3.57 o                         
  -4  -4  10          5.40          5.79         1.55 o                         
  -3  -4  10         16.41         14.82         1.83 o                         
  -2  -4  10        142.48        141.91         3.71 o                         
  -1  -4  10        554.57        596.22         7.04 o                         
   0  -4  10         53.57         55.92         2.63 o                         
   1  -4  10         67.64         69.24         2.98 o                         
   2  -4  10          0.69          1.78         1.71 o                         
   3  -4  10        200.27        192.81         4.30 o                         
   4  -4  10        172.42        162.40         3.83 o                         
   5  -4  10         47.33         48.70         3.90 o                         
   6  -4  10         61.67         62.95         3.11 o                         
   7  -4  10         67.26         75.06         2.60 o                         
   8  -4  10         37.42         41.07         2.46 o                         
  -8  -3  10          2.00          2.66         2.07 o                         
  -7  -3  10         62.43         53.82         2.92 o                         
  -6  -3  10         56.82         52.91         2.59 o                         
  -5  -3  10         46.33         43.33         2.10 o                         
  -4  -3  10         65.86         68.92         3.09 o                         
  -3  -3  10         32.53         35.81         2.20 o                         
  -2  -3  10        873.77        947.18         8.88 o                         
  -1  -3  10         88.65         93.33         3.01 o                         
   0  -3  10         37.31         39.71         2.69 o                         
   1  -3  10         62.75         66.16         2.61 o                         
   2  -3  10         97.12        101.60         3.41 o                         
   3  -3  10         47.40         43.81         2.99 o                         
   4  -3  10        674.60        614.37         8.74 o                         
   5  -3  10        149.58        153.24         4.13 o                         
   6  -3  10         45.08         46.94         2.51 o                         
   7  -3  10          1.08          0.70         1.24 o                         
   8  -3  10         42.68         37.54         4.04 o                         
  -8  -2  10         26.46         22.65         3.88 o                         
  -7  -2  10        183.53        164.91         5.95 o                         
  -6  -2  10        173.12        162.91         4.02 o                         
  -5  -2  10        215.57        241.05         6.41 o                         
  -4  -2  10         57.78         58.15         2.70 o                         
  -3  -2  10          5.94          5.21         1.64 o                         
  -2  -2  10        186.07        194.71         6.33 o                         
  -1  -2  10         34.47         38.71         4.04 o                         
   0  -2  10         56.09         63.27         2.79 o                         
   1  -2  10        219.04        243.84         4.66 o                         
   2  -2  10         56.55         54.69         2.59 o                         
   3  -2  10        189.48        199.65         4.73 o                         
   4  -2  10          9.24          8.81         1.89 o                         
   5  -2  10         83.18         76.06         2.71 o                         
   6  -2  10        201.88        193.26         3.53 o                         
   7  -2  10          0.14          0.54         2.30 o                         
   8  -2  10        214.73        250.19         6.20 o                         
  -7  -1  10         76.58         83.91         4.15 o                         
  -6  -1  10         96.24         97.14         3.08 o                         
  -5  -1  10        165.75        170.41         8.56 o                         
  -4  -1  10        256.30        260.43         5.66 o                         
  -3  -1  10         61.41         52.16         3.72 o                         
  -2  -1  10         14.69         16.75         2.55 o                         
  -1  -1  10         46.02         44.32         2.36 o                         
   0  -1  10        474.72        515.87         7.56 o                         
   1  -1  10       3785.23       4005.10        44.99 o                         
   2  -1  10         63.95         59.25         2.24 o                         
   3  -1  10          5.79          6.83         1.83 o                         
   4  -1  10        225.39        207.11         5.14 o                         
   5  -1  10        134.35        132.82         3.04 o                         
   6  -1  10        247.23        232.56         4.36 o                         
   7  -1  10         17.04         12.96         2.50 o                         
   8  -1  10         70.67         76.84         3.83 o                         
  -7   0  10        169.40        143.31         5.28 o                         
  -6   0  10          0.04          0.99         1.43 o                         
  -5   0  10         88.31         80.06         3.68 o                         
  -4   0  10       4142.57       3972.70        67.26 o                         
  -3   0  10          3.34          4.20         2.23 o                         
  -2   0  10        466.62        494.26         7.14 o                         
  -1   0  10         61.96         72.19         2.66 o                         
   0   0  10          4.77          0.80         2.13 o                         
   1   0  10        363.22        384.20         5.28 o                         
   2   0  10          7.04         12.15         2.34 o                         
   3   0  10          9.01          8.79         2.28 o                         
   4   0  10        966.29        906.13        13.88 o                         
   5   0  10          0.18          0.80         1.19 o                         
   6   0  10        178.98        149.03         3.57 o                         
   7   0  10         12.44         13.40         1.78 o                         
   8   0  10        265.46        291.90         6.77 o                         
  -6   1  10         95.37         91.83         4.40 o                         
  -5   1  10        165.46        201.70        33.47 o                         
  -4   1  10        257.04        262.35         5.97 o                         
  -2   1  10         14.46         16.62         1.96 o                         
  -1   1  10         45.03         44.63         3.38 o                         
   0   1  10        475.21        495.14         7.20 o                         
   1   1  10       3788.25       3881.24        44.63 o                         
   2   1  10         63.86         54.34         2.50 o                         
   3   1  10          5.66          5.88         1.95 o                         
   4   1  10        225.04        214.35         6.05 o                         
   5   1  10        134.30        130.65         3.66 o                         
   6   1  10        246.89        227.38         5.45 o                         
   7   1  10         17.19         12.95         2.06 o                         
   8   1  10         70.14         73.93         3.70 o                         
  -6   2  10        173.36        149.25         4.37 o                         
  -5   2  10        216.08        221.13         6.09 o                         
  -4   2  10         57.28         55.53         3.29 o                         
  -3   2  10          6.40          5.58         1.54 o                         
  -2   2  10        186.47        189.77        10.16 o                         
  -1   2  10         35.24         35.54         2.57 o                         
   0   2  10         56.05         61.61         2.95 o                         
   1   2  10        221.07        236.08         7.60 o                         
   2   2  10         55.96         53.54         3.44 o                         
   3   2  10        189.30        189.19         9.94 o                         
   4   2  10          9.37          9.51         1.47 o                         
   5   2  10         83.51         76.55         3.26 o                         
   6   2  10        202.36        195.04         4.96 o                         
   7   2  10          0.13          0.16         3.30 o                         
   8   2  10        214.41        234.88         5.60 o                         
  -7   3  10         62.45         54.66         4.84 o                         
  -6   3  10         55.82         50.54         2.93 o                         
  -5   3  10         46.40         41.30         2.61 o                         
  -4   3  10         66.20         70.48         3.82 o                         
  -3   3  10         32.69         34.40         2.74 o                         
  -2   3  10        873.20        894.70        14.54 o                         
  -1   3  10         88.68         88.74         3.60 o                         
   0   3  10         37.40         35.93         2.48 o                         
   1   3  10         63.22         63.61         2.52 o                         
   2   3  10         97.05        101.40         5.48 o                         
   3   3  10         47.55         48.31         2.88 o                         
   4   3  10        673.97        604.08        10.01 o                         
   5   3  10        149.49        146.20         4.26 o                         
   6   3  10         45.81         46.66         3.35 o                         
   7   3  10          1.11          0.93         1.77 o                         
   8   3  10         42.22         36.90         2.59 o                         
  -7   4  10         28.41         28.18         3.93 o                         
  -6   4  10        109.30        104.57         3.32 o                         
  -5   4  10        154.03        151.80         4.42 o                         
  -4   4  10          5.31          6.06         1.60 o                         
  -3   4  10         16.34          9.94         3.46 o                         
  -2   4  10        141.88        135.85         6.81 o                         
  -1   4  10        555.22        546.60        12.34 o                         
   0   4  10         53.45         55.03         3.99 o                         
   1   4  10         67.50         66.25         3.27 o                         
   2   4  10          0.74          1.92         1.61 o                         
   3   4  10        199.75        181.08         5.45 o                         
   4   4  10        172.27        152.42         5.27 o                         
   5   4  10         47.56         50.41         2.94 o                         
   6   4  10         61.45         61.51         3.08 o                         
   7   4  10         67.39         75.87         2.99 o                         
   8   4  10         37.32         39.21         1.94 o                         
  -8   5  10          6.85          7.44         2.29 o                         
  -7   5  10        199.93        182.94         5.93 o                         
  -6   5  10          3.97          4.72         1.78 o                         
  -5   5  10         74.51         69.97         2.90 o                         
  -4   5  10         96.12         93.40         3.18 o                         
  -3   5  10         47.45         45.35         2.66 o                         
  -2   5  10        864.69        858.99        16.54 o                         
  -1   5  10         50.82         49.56         3.21 o                         
   0   5  10         52.73         52.53         3.35 o                         
   1   5  10         36.39         39.21         2.53 o                         
   2   5  10          8.19          9.83         1.90 o                         
   3   5  10        789.79        719.25        15.85 o                         
   4   5  10        165.29        161.16         7.92 o                         
   5   5  10        270.24        252.24         5.60 o                         
   6   5  10          6.75          6.11         3.72 o                         
   7   5  10        133.42        147.88         3.68 o                         
  -8   6  10          5.27          3.72         1.86 o                         
  -7   6  10         37.41         37.58         2.69 o                         
  -6   6  10         16.32         19.10         2.89 o                         
  -5   6  10        107.58        109.13         3.99 o                         
  -4   6  10         88.43         85.99         3.61 o                         
  -3   6  10         47.43         44.80         2.82 o                         
  -2   6  10         40.99         37.96         3.13 o                         
  -1   6  10         21.49         21.42         2.78 o                         
   0   6  10         27.55         20.62         2.18 o                         
   1   6  10         68.30         64.44         3.61 o                         
   2   6  10        108.43         95.55         4.45 o                         
   3   6  10         57.19         59.56         3.93 o                         
   4   6  10        913.90        855.52        12.44 o                         
   5   6  10         23.86         22.70         4.41 o                         
   6   6  10          1.99          2.32         1.57 o                         
   7   6  10          5.48          7.74         1.64 o                         
  -7   7  10        135.50        134.06         3.96 o                         
  -6   7  10         77.92         77.42         5.53 o                         
  -5   7  10        635.69        624.48         8.61 o                         
  -4   7  10         24.94         24.54         2.41 o                         
  -3   7  10        132.17        131.33         4.32 o                         
  -2   7  10          4.13          4.22         2.41 o                         
  -1   7  10         71.17         63.33         3.71 o                         
   0   7  10         48.47         45.81         2.33 o                         
   1   7  10          1.41          1.63         1.52 o                         
   2   7  10         25.63         22.33         2.89 o                         
   3   7  10          8.41          5.65         2.34 o                         
   4   7  10          5.25          5.69         3.72 o                         
   5   7  10        398.96        384.64        10.63 o                         
   6   7  10         61.53         59.87         4.04 o                         
  -7   8  10          8.57          7.44         1.86 o                         
  -6   8  10         15.04         14.77         1.97 o                         
  -5   8  10        120.01        121.65         4.55 o                         
  -4   8  10        183.83        164.41         7.82 o                         
  -3   8  10         31.01         27.70         3.72 o                         
  -2   8  10         32.19         30.20         3.83 o                         
  -1   8  10        182.80        166.63         4.43 o                         
   0   8  10        410.99        390.89         8.27 o                         
   1   8  10         17.30         18.01         2.05 o                         
   2   8  10        207.10        178.05         6.22 o                         
   3   8  10          7.05          7.07         2.87 o                         
   4   8  10          7.79          6.65         2.29 o                         
   5   8  10         25.08         25.98         2.18 o                         
  -5   9  10        235.14        230.32         5.21 o                         
  -4   9  10        175.66        169.46         6.97 o                         
  -3   9  10         15.42         16.71         2.24 o                         
  -2   9  10         26.57         25.30         2.55 o                         
  -1   9  10         90.27         81.14         4.68 o                         
   0   9  10        126.26        114.11         5.69 o                         
   1   9  10         28.58         29.44         2.65 o                         
   2   9  10         85.67         84.82         3.66 o                         
   3   9  10         63.51         66.15         4.41 o                         
   4   9  10          7.88          7.71         2.07 o                         
  -4  10  10         16.14         14.72         1.65 o                         
  -3  10  10         38.46         42.46         2.46 o                         
  -1  10  10        127.32        116.82         5.48 o                         
   0  10  10         50.14         48.97         3.99 o                         
   1  10  10        178.43        155.46         5.21 o                         
   2  10  10         18.84         17.92         2.39 o                         
  -3 -10  11         73.11         87.72         5.42 o                         
  -2 -10  11         35.26         34.70         2.37 o                         
  -1 -10  11        317.72        319.99         8.51 o                         
   0 -10  11          4.40          6.59         2.13 o                         
   1 -10  11         29.07         30.15         2.61 o                         
  -5  -9  11         64.24         69.18         4.15 o                         
  -4  -9  11        154.22        160.20         4.74 o                         
  -3  -9  11          5.26          5.30         1.94 o                         
  -2  -9  11         33.23         36.90         3.93 o                         
  -1  -9  11         48.68         45.48         3.23 o                         
   0  -9  11         47.04         52.92         2.57 o                         
   1  -9  11         69.04         61.61         2.63 o                         
   2  -9  11        116.49        127.95         4.92 o                         
   3  -9  11          2.26          3.19         2.18 o                         
   4  -9  11          2.30          3.56         1.86 o                         
  -6  -8  11        121.21        112.83         5.10 o                         
  -5  -8  11         28.20         29.71         2.70 o                         
  -4  -8  11         28.44         29.43         2.84 o                         
  -2  -8  11         77.36         74.95         4.16 o                         
  -1  -8  11        171.06        167.01         7.82 o                         
   0  -8  11        182.32        187.14         5.80 o                         
   1  -8  11         49.24         52.06         3.50 o                         
   2  -8  11        180.44        194.20         5.86 o                         
   3  -8  11         16.22         19.42         2.29 o                         
   4  -8  11          2.23          2.69         1.65 o                         
   5  -8  11          8.94          8.14         2.34 o                         
  -7  -7  11         63.78         57.94         4.52 o                         
  -6  -7  11         27.52         26.43         1.85 o                         
  -5  -7  11         11.76         11.48         2.31 o                         
  -4  -7  11         20.40         23.37         2.37 o                         
  -3  -7  11         81.05         81.88         5.80 o                         
  -2  -7  11          0.94          2.31         1.86 o                         
  -1  -7  11         12.71         12.87         2.48 o                         
   0  -7  11         37.36         34.10         2.62 o                         
   1  -7  11         74.33         70.90         3.29 o                         
   2  -7  11         30.21         35.99         3.15 o                         
   3  -7  11         97.99        102.99         3.68 o                         
   4  -7  11         13.52         12.33         2.12 o                         
   5  -7  11         45.62         43.49         2.64 o                         
   6  -7  11         73.17         73.96         3.11 o                         
  -8  -6  11         57.80         58.54         4.04 o                         
  -7  -6  11          3.61          4.39         1.34 o                         
  -6  -6  11        189.04        188.41         6.05 o                         
  -5  -6  11        173.86        181.87         4.31 o                         
  -4  -6  11        183.78        201.15         9.09 o                         
  -3  -6  11        139.50        149.08         5.43 o                         
  -2  -6  11        340.43        358.76         7.63 o                         
  -1  -6  11         79.99         86.19         4.00 o                         
   0  -6  11          9.41          8.54         2.35 o                         
   1  -6  11         57.80         59.53         2.67 o                         
   2  -6  11        116.89        121.94         4.10 o                         
   3  -6  11        104.05        100.13         4.48 o                         
   4  -6  11         34.84         36.38         3.31 o                         
   5  -6  11        118.73        115.49         6.81 o                         
   6  -6  11         16.74         15.31         1.98 o                         
  -8  -5  11         50.75         48.93         2.95 o                         
  -7  -5  11        215.02        222.53         7.84 o                         
  -6  -5  11         24.07         22.89         1.95 o                         
  -5  -5  11         62.68         61.28         3.30 o                         
  -4  -5  11         31.51         32.29         2.16 o                         
  -3  -5  11         84.22         80.13         3.05 o                         
  -2  -5  11        557.14        554.82         7.80 o                         
  -1  -5  11         76.62         85.16         3.93 o                         
   0  -5  11         10.06          7.93         1.66 o                         
   1  -5  11         94.20         96.38         4.46 o                         
   2  -5  11        195.46        209.87         4.50 o                         
   3  -5  11        586.79        595.42        10.38 o                         
   4  -5  11         91.13         98.16         4.68 o                         
   5  -5  11         25.32         26.85         3.93 o                         
   6  -5  11        353.25        340.29         7.12 o                         
   7  -5  11         49.92         50.58         2.56 o                         
  -9  -4  11         16.39         13.98         2.29 o                         
  -8  -4  11         21.05         19.46         1.96 o                         
  -7  -4  11         26.01         29.29         2.50 o                         
  -6  -4  11         64.45         71.22         4.04 o                         
  -5  -4  11         16.11         15.59         1.72 o                         
  -4  -4  11        129.01        139.35         3.68 o                         
  -3  -4  11       1371.74       1427.18        15.08 o                         
  -2  -4  11        440.17        447.29         8.25 o                         
  -1  -4  11          6.26          7.55         1.82 o                         
   0  -4  11         84.87         81.73         4.24 o                         
   1  -4  11         45.22         48.70         2.78 o                         
   2  -4  11         21.14         23.12         2.24 o                         
   3  -4  11       2454.93       2442.91        43.77 o                         
   4  -4  11        167.23        161.98         6.35 o                         
   5  -4  11        139.22        135.80         7.55 o                         
   6  -4  11         67.99         64.39         5.58 o                         
   7  -4  11         51.72         52.65         2.34 o                         
  -9  -3  11          4.46          3.67         1.97 o                         
  -8  -3  11          6.45          3.72         1.64 o                         
  -7  -3  11         88.93         91.65         3.18 o                         
  -6  -3  11         19.02         20.79         1.83 o                         
  -5  -3  11         73.13         73.73         2.92 o                         
  -4  -3  11        177.35        195.09         5.94 o                         
  -3  -3  11        343.11        329.76         5.53 o                         
  -2  -3  11        356.07        375.23         5.89 o                         
  -1  -3  11         40.69         41.23         1.99 o                         
   0  -3  11        158.60        159.39         3.96 o                         
   1  -3  11         82.48         84.94         3.17 o                         
   2  -3  11        174.91        183.80         4.64 o                         
   3  -3  11        104.52         99.34         3.44 o                         
   4  -3  11         87.17         84.86         4.73 o                         
   5  -3  11        276.93        263.05         7.14 o                         
   6  -3  11         54.85         56.69         3.50 o                         
   7  -3  11          3.64          3.53         1.21 o                         
   8  -3  11        197.31        253.52         7.87 o                         
  -8  -2  11         91.98         89.38         5.96 o                         
  -7  -2  11        132.29        139.20         3.76 o                         
  -6  -2  11         37.83         38.10         2.71 o                         
  -5  -2  11       1059.92       1055.98        13.63 o                         
  -4  -2  11        217.40        223.65         7.18 o                         
  -3  -2  11        827.67        818.85         8.38 o                         
  -2  -2  11        289.01        296.30        11.54 o                         
  -1  -2  11          4.82          6.65         2.50 o                         
   0  -2  11         60.60         66.01         4.15 o                         
   1  -2  11         91.60         87.16         3.72 o                         
   2  -2  11          3.79          3.23         1.15 o                         
   3  -2  11        145.51        138.33         5.45 o                         
   4  -2  11        273.84        253.74         5.80 o                         
   5  -2  11         47.16         47.77         2.24 o                         
   6  -2  11          2.26          3.45         1.59 o                         
   7  -2  11         52.46         55.13         2.75 o                         
   8  -2  11          7.93          6.38         1.82 o                         
  -7  -1  11         43.58         34.85         3.05 o                         
  -6  -1  11          3.94          4.31         1.59 o                         
  -5  -1  11         79.20         78.90         3.93 o                         
  -4  -1  11        222.28        224.26         5.65 o                         
  -3  -1  11        149.85        152.88         3.75 o                         
  -2  -1  11         90.86         84.06         4.79 o                         
  -1  -1  11        173.46        160.51         4.43 o                         
   0  -1  11         47.73         52.05         2.52 o                         
   1  -1  11        192.76        215.96         4.35 o                         
   2  -1  11         79.66         78.86         2.68 o                         
   3  -1  11         24.75         19.36         2.24 o                         
   4  -1  11         19.38         18.30         1.55 o                         
   5  -1  11         96.40         89.12         3.16 o                         
   6  -1  11        108.53         92.84         3.57 o                         
   7  -1  11          0.09          0.20         1.33 o                         
   8  -1  11         21.88         27.27         2.44 o                         
  -7   0  11         52.81         49.87         4.94 o                         
  -6   0  11          0.38          1.09         1.56 o                         
  -5   0  11         14.93         19.31         2.41 o                         
  -4   0  11        378.66        353.47         7.07 o                         
  -3   0  11        116.86        102.80         3.88 o                         
  -2   0  11         16.23         15.89         2.02 o                         
  -1   0  11          8.59         10.75         1.86 o                         
   0   0  11       1477.25       1628.55        31.72 o                         
   1   0  11         34.49         32.57         1.87 o                         
   2   0  11          0.08          2.45         1.99 o                         
   3   0  11          8.76         10.20         1.97 o                         
   4   0  11         13.06         15.59         1.81 o                         
   5   0  11          1.85          2.28         1.81 o                         
   6   0  11          1.65          3.39         2.21 o                         
   7   0  11          5.24          6.25         2.03 o                         
   8   0  11         14.81         20.10         2.29 o                         
  -7   1  11         43.08         33.44         4.31 o                         
  -6   1  11          4.01          4.13         1.67 o                         
  -5   1  11         79.55         76.66         3.89 o                         
  -4   1  11        221.97        219.23         5.86 o                         
  -3   1  11        149.81        148.08         6.86 o                         
  -2   1  11         90.44         85.33         2.95 o                         
  -1   1  11        172.25        165.44         5.40 o                         
   0   1  11         47.64         52.55         2.95 o                         
   1   1  11        192.08        209.81         5.15 o                         
   2   1  11         80.70         76.51         3.79 o                         
   3   1  11         24.94         19.20         2.38 o                         
   4   1  11         19.91         18.77         1.86 o                         
   5   1  11         96.49         87.36         3.57 o                         
   6   1  11        108.97         92.05         3.63 o                         
   7   1  11          0.11          0.46         1.91 o                         
   8   1  11         21.78         27.10         1.90 o                         
  -7   2  11        131.66        132.50         7.39 o                         
  -6   2  11         37.60         37.03         2.33 o                         
  -5   2  11       1059.72       1052.50        11.09 o                         
  -4   2  11        217.16        212.03         6.01 o                         
  -3   2  11        826.76        810.85        10.85 o                         
  -2   2  11        287.11        289.23         8.88 o                         
  -1   2  11          4.77          6.89         1.80 o                         
   0   2  11         60.69         61.28         3.03 o                         
   1   2  11         91.93         77.84         4.94 o                         
   2   2  11          3.90          3.14         2.39 o                         
   3   2  11        145.55        143.17         5.07 o                         
   4   2  11        273.91        247.56         4.71 o                         
   5   2  11         47.81         47.82         3.44 o                         
   6   2  11          2.29          3.02         1.49 o                         
   7   2  11         52.40         55.32         3.35 o                         
   8   2  11          7.75          6.70         1.37 o                         
  -7   3  11         88.95         84.10         4.15 o                         
  -6   3  11         19.05         19.38         2.28 o                         
  -5   3  11         73.44         73.30         3.35 o                         
  -4   3  11        177.98        196.70         7.50 o                         
  -3   3  11        343.04        318.05         8.91 o                         
  -2   3  11        353.37        358.10         6.01 o                         
  -1   3  11         40.56         36.64         3.72 o                         
   1   3  11         82.57         83.21         4.79 o                         
   2   3  11        174.97        187.81         4.39 o                         
   3   3  11        104.56        105.27         3.70 o                         
   4   3  11         88.34         87.32         3.38 o                         
   5   3  11        276.54        270.63         7.09 o                         
   6   3  11         54.70         58.42         3.56 o                         
   7   3  11          3.69          3.61         1.86 o                         
   8   3  11        196.87        243.17        12.95 o                         
  -7   4  11         25.99         29.03         4.68 o                         
  -6   4  11         64.79         69.17         2.83 o                         
  -5   4  11         16.24         14.91         1.98 o                         
  -4   4  11        129.98        126.84         5.08 o                         
  -3   4  11       1371.60       1341.46        21.27 o                         
  -2   4  11        441.65        428.69         8.29 o                         
  -1   4  11          6.28          7.50         3.03 o                         
   0   4  11         85.21         81.51         5.74 o                         
   1   4  11         44.77         46.97         2.62 o                         
   2   4  11         21.35         20.75         1.57 o                         
   3   4  11       2454.61       2495.41        21.80 o                         
   4   4  11        167.12        156.49         4.38 o                         
   5   4  11        142.04        136.39         5.16 o                         
   6   4  11         67.73         60.19         5.69 o                         
   7   4  11         50.97         53.54         4.25 o                         
  -7   5  11        214.48        231.08         8.61 o                         
  -6   5  11         23.78         20.99         2.22 o                         
  -5   5  11         62.84         58.81         2.73 o                         
  -4   5  11         31.27         30.44         2.47 o                         
  -3   5  11         85.36         75.79         2.92 o                         
  -2   5  11        555.88        521.10         9.72 o                         
  -1   5  11         76.04         76.59         5.02 o                         
   0   5  11         10.02          8.33         1.92 o                         
   1   5  11         94.23         86.38         2.88 o                         
   2   5  11        194.90        211.97         6.08 o                         
   3   5  11        585.24        590.86        28.39 o                         
   4   5  11         91.23         93.76         4.61 o                         
   5   5  11         24.45         25.00         2.72 o                         
   6   5  11        353.85        349.15         7.25 o                         
   7   5  11         49.63         51.70         2.76 o                         
  -7   6  11          3.59          3.92         1.55 o                         
  -5   6  11        173.90        166.91         4.79 o                         
  -4   6  11        185.20        184.06         4.99 o                         
  -3   6  11        139.25        135.47         4.32 o                         
  -2   6  11        341.54        321.84         7.80 o                         
  -1   6  11         79.74         73.12         3.30 o                         
   0   6  11          9.46          7.78         1.45 o                         
   1   6  11         57.93         55.44         2.90 o                         
   2   6  11        117.43        118.74         4.93 o                         
   3   6  11        104.25         96.40         4.57 o                         
   4   6  11         34.74         31.28         3.16 o                         
   5   6  11        119.38        114.48         6.49 o                         
   6   6  11         15.85         14.34         1.99 o                         
  -7   7  11         63.52         55.96         2.54 o                         
  -6   7  11         27.26         24.91         2.35 o                         
  -5   7  11         11.88          9.04         3.88 o                         
  -4   7  11         20.24         22.28         2.28 o                         
  -3   7  11         82.12         75.33         3.39 o                         
  -2   7  11          0.95          1.70         2.48 o                         
  -1   7  11         12.27         10.57         1.97 o                         
   0   7  11         37.17         28.85         2.82 o                         
   1   7  11         74.51         62.44         3.86 o                         
   2   7  11         30.23         35.87         2.60 o                         
   3   7  11         97.70         93.17         4.47 o                         
   4   7  11         13.49         11.49         3.14 o                         
   5   7  11         44.43         40.46         3.93 o                         
  -6   8  11        121.78        107.99         5.32 o                         
  -5   8  11         28.09         28.46         2.57 o                         
  -4   8  11         28.13         26.92         2.69 o                         
  -2   8  11         77.13         68.93         3.76 o                         
  -1   8  11        171.69        159.90         5.35 o                         
   0   8  11        182.82        175.53         5.73 o                         
   1   8  11         49.09         49.63         3.50 o                         
   2   8  11        179.95        189.18         7.76 o                         
   3   8  11         15.91         18.03         2.27 o                         
   4   8  11          2.35          2.47         1.62 o                         
   5   8  11          8.90          7.39         2.13 o                         
  -5   9  11         64.51         63.69         2.82 o                         
  -4   9  11        154.17        151.75         4.40 o                         
  -3   9  11          5.30          5.40         1.80 o                         
  -2   9  11         32.81         33.35         2.67 o                         
  -1   9  11         48.23         48.33         4.36 o                         
   0   9  11         46.03         49.04         2.79 o                         
   1   9  11         69.43         56.77         3.02 o                         
   2   9  11        117.27        121.12         5.32 o                         
   3   9  11          2.27          2.41         1.43 o                         
   4   9  11          2.44          3.30         1.75 o                         
  -3  10  11         73.80         82.97         2.95 o                         
  -2  10  11         35.40         33.18         3.19 o                         
  -1  10  11        317.58        324.51         8.45 o                         
   1  10  11         28.84         30.31         2.98 o                         
   2  10  11          3.21          3.72         1.70 o                         
  -2 -10  12         20.19         19.19         2.55 o                         
  -1 -10  12        157.14        148.24         5.37 o                         
  -4  -9  12        141.18        155.62         4.44 o                         
  -3  -9  12          0.97          1.86         2.29 o                         
  -2  -9  12          0.26          0.85         2.50 o                         
  -1  -9  12         61.96         54.28         2.86 o                         
   0  -9  12         38.86         46.65         2.98 o                         
   1  -9  12         14.96         14.60         1.56 o                         
   3  -9  12          8.67         11.96         2.29 o                         
  -6  -8  12         76.85         70.51         3.99 o                         
  -5  -8  12         95.36         91.83         3.80 o                         
  -4  -8  12         39.61         39.88         3.06 o                         
  -3  -8  12          5.43          5.58         1.95 o                         
  -2  -8  12        186.81        170.52         7.98 o                         
  -1  -8  12        112.61         99.70         6.27 o                         
   0  -8  12        252.40        242.41         9.57 o                         
   1  -8  12         27.30         30.64         2.76 o                         
   2  -8  12          3.74          4.15         1.95 o                         
   3  -8  12         83.69         95.78         4.73 o                         
   4  -8  12         33.35         41.35         2.54 o                         
  -7  -7  12         49.72         56.20         3.99 o                         
  -6  -7  12        125.80        126.29         3.62 o                         
  -5  -7  12        149.24        166.51         5.41 o                         
  -4  -7  12         10.48         11.51         2.29 o                         
  -3  -7  12        370.41        387.99        11.80 o                         
  -2  -7  12         88.57         87.33         4.05 o                         
  -1  -7  12         31.16         34.83         3.22 o                         
   0  -7  12         42.34         47.39         2.89 o                         
   1  -7  12         45.26         43.44         2.40 o                         
   2  -7  12          1.05          2.07         1.66 o                         
   3  -7  12         22.61         24.58         2.91 o                         
   4  -7  12          3.31          4.82         1.37 o                         
   5  -7  12         38.41         38.50         2.31 o                         
  -8  -6  12         10.82         10.95         2.34 o                         
  -7  -6  12         12.46         12.04         1.45 o                         
  -6  -6  12          1.27          0.32         2.05 o                         
  -5  -6  12         42.68         43.68         2.45 o                         
  -4  -6  12         88.07         89.03         3.63 o                         
  -3  -6  12        251.53        270.91        10.16 o                         
  -2  -6  12         73.88         70.18         3.74 o                         
  -1  -6  12          2.91          3.55         1.82 o                         
   0  -6  12         32.70         38.64         2.74 o                         
   1  -6  12         20.18         22.20         2.38 o                         
   2  -6  12        160.86        168.92         5.69 o                         
   3  -6  12        149.84        145.74         3.58 o                         
   4  -6  12         26.33         25.20         4.25 o                         
   5  -6  12         23.96         24.37         2.37 o                         
   6  -6  12         82.11         80.14         3.13 o                         
  -8  -5  12        121.03        118.09         5.69 o                         
  -7  -5  12         46.95         46.70         2.27 o                         
  -6  -5  12        108.89        119.88         5.13 o                         
  -5  -5  12         67.47         73.69         3.46 o                         
  -4  -5  12         81.86         83.36         3.08 o                         
  -3  -5  12       1273.93       1280.19        11.92 o                         
  -2  -5  12        162.56        149.06         3.93 o                         
  -1  -5  12          2.44          2.42         1.69 o                         
   0  -5  12          9.93          7.61         1.98 o                         
   1  -5  12         24.51         27.07         2.18 o                         
   2  -5  12        719.85        773.94         8.74 o                         
   3  -5  12        106.34        103.73         4.59 o                         
   4  -5  12         11.75         13.19         1.96 o                         
   6  -5  12         20.39         22.86         1.92 o                         
   7  -5  12          5.09          7.23         2.07 o                         
  -8  -4  12         42.99         40.69         2.84 o                         
  -7  -4  12          5.74          6.32         2.35 o                         
  -6  -4  12          9.06         10.51         1.78 o                         
  -5  -4  12        165.12        162.64         4.16 o                         
  -4  -4  12        256.06        260.87         5.81 o                         
  -3  -4  12        757.35        758.49         7.12 o                         
  -2  -4  12        109.46        103.92         3.26 o                         
  -1  -4  12        299.56        300.94         7.41 o                         
   0  -4  12          1.36          1.36         1.59 o                         
   1  -4  12         36.31         37.23         2.68 o                         
   2  -4  12        259.62        266.23         5.76 o                         
   3  -4  12       2110.42       2093.87        31.16 o                         
   4  -4  12         49.61         50.19         3.38 o                         
   5  -4  12          8.58         11.36         2.15 o                         
   6  -4  12         40.50         40.30         2.37 o                         
   7  -4  12          2.31          1.76         1.30 o                         
  -8  -3  12         86.18         78.17         3.70 o                         
  -7  -3  12          5.14          5.68         1.88 o                         
  -6  -3  12        129.47        120.20         5.06 o                         
  -5  -3  12         17.67         18.47         2.13 o                         
  -4  -3  12        670.91        656.66         9.16 o                         
  -3  -3  12        285.46        266.97         6.80 o                         
  -2  -3  12        308.62        320.15         7.04 o                         
  -1  -3  12         40.57         40.92         2.59 o                         
   0  -3  12         31.23         36.18         3.02 o                         
   1  -3  12         87.98         89.82         3.50 o                         
   2  -3  12        961.99        969.75        12.95 o                         
   3  -3  12         83.08         86.28         3.27 o                         
   4  -3  12        258.32        255.42         5.80 o                         
   5  -3  12         11.76         13.00         2.02 o                         
   6  -3  12          1.34          2.33         1.93 o                         
   7  -3  12         31.05         36.41         2.59 o                         
  -8  -2  12         48.71         48.85         3.13 o                         
  -7  -2  12         24.31         19.37         1.93 o                         
  -6  -2  12        222.68        218.17         4.66 o                         
  -5  -2  12        826.71        824.91        11.60 o                         
  -4  -2  12        383.26        402.42         8.28 o                         
  -3  -2  12        340.63        319.30         5.62 o                         
  -2  -2  12        110.56        124.46         4.36 o                         
  -1  -2  12        157.08        167.86         6.91 o                         
   0  -2  12          1.66          1.59         1.59 o                         
   1  -2  12        174.42        203.05         4.64 o                         
   2  -2  12        234.02        228.38         6.47 o                         
   3  -2  12         24.03         26.93         1.93 o                         
   4  -2  12        125.39        120.06         3.60 o                         
   5  -2  12        126.41        125.75         3.65 o                         
   6  -2  12          6.02          6.75         2.45 o                         
   7  -2  12         12.40         14.86         2.18 o                         
  -8  -1  12          0.27         -0.16         2.82 o                         
  -7  -1  12        176.90        193.13         5.02 o                         
  -6  -1  12       1010.01        946.52        10.57 o                         
  -5  -1  12        209.20        203.76         4.97 o                         
  -4  -1  12         63.31         68.36         3.55 o                         
  -3  -1  12        193.11        196.72         4.43 o                         
  -2  -1  12        158.68        170.81         4.96 o                         
  -1  -1  12         14.57         13.56         2.98 o                         
   0  -1  12         75.30         74.49         4.84 o                         
   1  -1  12        299.69        330.77         5.61 o                         
   2  -1  12        333.72        325.36         6.03 o                         
   3  -1  12        135.64        126.42         3.20 o                         
   4  -1  12        103.18         96.36         3.21 o                         
   5  -1  12        611.73        563.63         8.10 o                         
   6  -1  12         39.83         36.97         2.51 o                         
   7  -1  12          6.75          7.02         2.98 o                         
   8  -1  12          5.56          9.78         2.50 o                         
  -7   0  12        107.20         94.87         4.60 o                         
  -6   0  12        896.51        861.77        12.42 o                         
  -5   0  12        150.85        139.92         2.94 o                         
  -4   0  12        313.44        305.82         6.97 o                         
  -3   0  12         14.42         13.51         3.19 o                         
  -2   0  12         90.84         82.63         3.70 o                         
  -1   0  12         19.72         16.06         2.76 o                         
   0   0  12        636.60        686.21        25.79 o                         
   1   0  12        363.84        395.16         6.15 o                         
   2   0  12        784.23        792.29         9.13 o                         
   3   0  12         11.80         12.35         1.47 o                         
   4   0  12        211.59        206.17         4.46 o                         
   5   0  12         59.54         55.53         3.21 o                         
   6   0  12        125.97         92.93         3.52 o                         
   7   0  12          2.89          3.19         1.55 o                         
   8   0  12          9.33          4.73         2.29 o                         
  -7   1  12        176.46        186.86         6.07 o                         
  -6   1  12       1009.41        890.27        12.61 o                         
  -5   1  12        209.47        212.96         6.16 o                         
  -4   1  12         63.68         64.78         3.74 o                         
  -3   1  12        193.31        191.58         4.51 o                         
  -2   1  12        159.23        172.67         4.20 o                         
  -1   1  12         14.92         13.11         1.90 o                         
   0   1  12         75.24         73.80         3.42 o                         
   1   1  12        299.38        312.45         5.54 o                         
   2   1  12        334.31        320.50         7.29 o                         
   3   1  12        135.09        129.70         3.46 o                         
   4   1  12        103.23         99.18         4.71 o                         
   5   1  12        611.37        560.50         9.98 o                         
   6   1  12         39.79         35.75         2.52 o                         
   7   1  12          6.69          7.52         1.67 o                         
   8   1  12          5.68          8.33         1.58 o                         
  -7   2  12         23.83         18.30         2.15 o                         
  -6   2  12        222.75        208.92         4.57 o                         
  -5   2  12        826.88        834.78        12.10 o                         
  -4   2  12        383.19        376.52         5.74 o                         
  -3   2  12        339.59        321.64         5.96 o                         
  -2   2  12        110.00        122.90         4.60 o                         
  -1   2  12        156.78        165.71         4.23 o                         
   0   2  12          1.54          1.12         1.53 o                         
   1   2  12        175.94        192.05         5.57 o                         
   2   2  12        236.11        227.58         6.26 o                         
   3   2  12         24.13         27.28         1.83 o                         
   4   2  12        124.96        120.04         3.54 o                         
   5   2  12        126.26        122.82         4.96 o                         
   7   2  12         12.53         14.14         2.21 o                         
   8   2  12          7.34          8.49         1.53 o                         
  -6   3  12        127.79        116.41         4.15 o                         
  -5   3  12         17.77         18.89         2.37 o                         
  -4   3  12        669.51        623.84         8.08 o                         
  -3   3  12        286.25        270.84         5.74 o                         
  -2   3  12        310.41        310.93         7.18 o                         
  -1   3  12         40.35         40.71         3.24 o                         
   0   3  12         31.21         35.06         2.97 o                         
   1   3  12         88.23         86.19         4.09 o                         
   2   3  12        961.91       1021.17        18.48 o                         
   3   3  12         82.96         83.89         3.49 o                         
   4   3  12        258.27        252.84         5.52 o                         
   5   3  12         11.77         12.40         1.96 o                         
   6   3  12          1.26          2.92         3.62 o                         
   7   3  12         31.01         36.94         2.70 o                         
  -7   4  12          5.72          4.84         2.87 o                         
  -6   4  12          8.95         10.79         2.08 o                         
  -5   4  12        165.11        161.65         5.53 o                         
  -4   4  12        256.02        239.55         5.72 o                         
  -3   4  12        753.44        704.42         9.78 o                         
  -2   4  12        108.93         98.88         3.65 o                         
  -1   4  12        300.49        288.83         9.94 o                         
   0   4  12          1.32          1.41         1.48 o                         
   1   4  12         37.14         38.30         2.18 o                         
   2   4  12        259.03        248.86         6.58 o                         
   3   4  12       2111.17       2157.19        29.46 o                         
   4   4  12         49.55         52.74         3.74 o                         
   5   4  12          8.25         11.01         1.87 o                         
   6   4  12         40.62         41.34         3.04 o                         
   7   4  12          2.30          2.18         1.54 o                         
  -8   5  12        121.48         94.80         4.25 o                         
  -7   5  12         46.81         45.73         4.41 o                         
  -6   5  12        109.77        114.05         7.23 o                         
  -5   5  12         67.31         68.67         3.33 o                         
  -4   5  12         81.43         77.84         3.08 o                         
  -3   5  12       1273.54       1222.64        11.35 o                         
  -2   5  12        163.07        144.51         4.47 o                         
  -1   5  12          2.49          2.90         2.13 o                         
   0   5  12         10.08         10.33         2.79 o                         
   1   5  12         24.66         25.15         1.84 o                         
   2   5  12        719.81        779.56        11.26 o                         
   3   5  12        106.18        103.80         5.13 o                         
   4   5  12         11.37         12.04         2.45 o                         
   5   5  12        222.49        199.61         8.61 o                         
   6   5  12         20.35         23.41         2.37 o                         
   7   5  12          4.99          7.15         1.50 o                         
  -7   6  12         12.45         11.83         1.70 o                         
  -6   6  12          1.15          0.58         1.71 o                         
  -5   6  12         42.60         40.36         2.73 o                         
  -4   6  12         87.56         80.65         3.59 o                         
  -3   6  12        251.11        248.36         5.01 o                         
  -2   6  12         74.12         63.73         5.50 o                         
  -1   6  12          2.89          2.73         2.32 o                         
   0   6  12         32.07         32.77         2.25 o                         
   1   6  12         20.34         17.97         2.07 o                         
   2   6  12        160.37        157.14         5.58 o                         
   3   6  12        149.43        143.74         5.40 o                         
   4   6  12         26.14         23.45         4.41 o                         
   5   6  12         23.91         23.98         3.56 o                         
   6   6  12         82.23         83.01         3.25 o                         
  -6   7  12        125.92        120.37         4.09 o                         
  -5   7  12        149.14        159.14         7.66 o                         
  -4   7  12         10.44          9.62         3.40 o                         
  -3   7  12        370.85        356.85         8.06 o                         
  -2   7  12         88.20         80.82         5.96 o                         
  -1   7  12         31.00         33.79         2.97 o                         
   0   7  12         42.17         41.54         2.57 o                         
   1   7  12         44.43         40.78         4.25 o                         
   2   7  12          1.06          1.89         2.19 o                         
   4   7  12          3.38          5.58         2.71 o                         
   5   7  12         38.25         39.24         3.67 o                         
  -6   8  12         77.05         69.56         2.77 o                         
  -5   8  12         95.84         90.32         3.57 o                         
  -4   8  12         39.64         35.84         2.78 o                         
  -3   8  12          5.45          5.48         2.76 o                         
   1   8  12         27.08         28.98         3.24 o                         
   2   8  12          3.67          3.30         1.56 o                         
   3   8  12         84.68         91.67         3.60 o                         
   4   8  12         32.96         33.82         2.98 o                         
  -4   9  12        140.78        145.69         5.85 o                         
  -3   9  12          0.94          1.68         1.52 o                         
  -2   9  12          0.25          0.69         1.58 o                         
  -1   9  12         61.70         61.94         4.52 o                         
   0   9  12         37.92         45.67         4.09 o                         
   1   9  12         14.68         13.88         2.61 o                         
   2   9  12        117.26        113.44         8.11 o                         
   3   9  12          8.80         11.01         2.29 o                         
  -2  10  12         20.08         19.67         2.55 o                         
  -1  10  12        156.80        158.45         5.64 o                         
   0  10  12         11.31         12.87         2.29 o                         
  -4  -9  13         82.16         86.54         3.18 o                         
  -3  -9  13         28.52         33.38         2.39 o                         
  -2  -9  13          0.16          0.69         2.29 o                         
  -1  -9  13         30.01         22.59         2.00 o                         
   0  -9  13          2.36          2.50         1.33 o                         
   1  -9  13         65.16         64.98         3.88 o                         
   2  -9  13         15.70         17.65         2.45 o                         
  -5  -8  13         15.67         17.81         2.92 o                         
  -4  -8  13         11.63         12.39         2.17 o                         
  -3  -8  13         19.31         21.55         2.46 o                         
  -2  -8  13        152.51        157.71         9.57 o                         
  -1  -8  13        108.17        102.85         4.15 o                         
   0  -8  13         66.81         64.12         3.42 o                         
   1  -8  13         80.91         78.26         2.94 o                         
   2  -8  13         25.36         24.29         2.39 o                         
   3  -8  13         22.52         24.41         3.03 o                         
   4  -8  13        116.61        136.10         5.16 o                         
  -6  -7  13        121.31        137.29         6.17 o                         
  -5  -7  13        134.43        147.04         4.04 o                         
  -4  -7  13         13.93         13.40         3.46 o                         
  -2  -7  13          4.50          3.93         3.19 o                         
  -1  -7  13        104.86        107.16         6.81 o                         
   0  -7  13         82.17         79.66         4.32 o                         
   1  -7  13        237.12        248.45         6.52 o                         
   2  -7  13         31.64         34.32         3.02 o                         
   3  -7  13          8.71          8.83         1.65 o                         
   4  -7  13          3.50          3.34         1.20 o                         
   5  -7  13         53.84         70.88         4.36 o                         
  -7  -6  13         20.77         19.49         2.02 o                         
  -6  -6  13         21.56         22.94         2.15 o                         
  -5  -6  13         30.19         30.68         4.36 o                         
  -4  -6  13         32.02         34.75         2.54 o                         
  -3  -6  13         53.60         57.02         3.53 o                         
  -2  -6  13         63.97         70.93         5.26 o                         
  -1  -6  13         21.16         22.04         2.86 o                         
   0  -6  13         50.05         54.38         3.77 o                         
   1  -6  13         10.67         10.47         1.90 o                         
   2  -6  13        720.38        733.40        13.19 o                         
   3  -6  13         25.46         27.60         2.69 o                         
   4  -6  13         10.16          8.29         1.93 o                         
   5  -6  13         20.22         22.24         2.17 o                         
   6  -6  13         53.42         51.36         3.51 o                         
  -8  -5  13         70.47         64.71         4.15 o                         
  -7  -5  13         27.91         30.54         2.11 o                         
  -6  -5  13         11.30         11.39         2.49 o                         
  -5  -5  13         29.30         30.45         2.18 o                         
  -4  -5  13        117.65        121.95         5.07 o                         
  -3  -5  13        124.24        127.96         3.59 o                         
  -2  -5  13         70.20         74.74         4.89 o                         
  -1  -5  13         47.19         50.48         3.51 o                         
   0  -5  13        198.30        187.36         5.21 o                         
   1  -5  13        108.35        100.17         3.34 o                         
   2  -5  13        890.67        906.20        11.79 o                         
   3  -5  13         45.75         52.34         2.22 o                         
   4  -5  13        163.83        163.50         5.62 o                         
   5  -5  13         24.74         22.49         3.72 o                         
   6  -5  13         11.20         10.26         2.45 o                         
  -8  -4  13         17.96         19.09         3.03 o                         
  -7  -4  13          5.48          7.09         1.65 o                         
  -6  -4  13         17.78         17.93         1.94 o                         
  -5  -4  13        172.29        173.68         6.09 o                         
  -4  -4  13         67.59         69.25         2.83 o                         
  -3  -4  13        757.43        779.65         8.24 o                         
  -2  -4  13         16.84         18.52         2.48 o                         
  -1  -4  13        279.84        272.90         5.82 o                         
   0  -4  13         30.06         24.69         2.47 o                         
   1  -4  13         32.45         33.31         2.34 o                         
   2  -4  13        208.44        193.11         4.74 o                         
   3  -4  13        367.13        361.56         8.13 o                         
   4  -4  13          0.28          0.90         2.13 o                         
   5  -4  13         77.73         77.58         5.96 o                         
   6  -4  13         13.50         14.26         1.64 o                         
   7  -4  13        136.34        176.80         5.80 o                         
  -8  -3  13         75.65         73.35         4.41 o                         
  -7  -3  13          4.13          4.12         2.23 o                         
  -6  -3  13          6.65          8.80         1.74 o                         
  -5  -3  13         38.48         33.62         2.64 o                         
  -4  -3  13         67.29         69.71         2.30 o                         
  -3  -3  13        137.26        132.94         2.67 o                         
  -2  -3  13        258.62        255.35         6.76 o                         
  -1  -3  13         30.32         30.29         2.99 o                         
   0  -3  13        459.48        440.50         5.98 o                         
   1  -3  13        324.36        309.00         7.40 o                         
   2  -3  13       2017.13       2109.96        19.21 o                         
   3  -3  13         45.85         46.34         2.52 o                         
   4  -3  13         21.24         22.28         2.90 o                         
   5  -3  13         63.03         62.71         3.80 o                         
   6  -3  13         88.95        100.31         3.33 o                         
   7  -3  13          6.43          6.59         2.23 o                         
  -8  -2  13          8.85         10.58         2.14 o                         
  -7  -2  13        209.38        189.86         6.91 o                         
  -6  -2  13        564.77        583.10        10.66 o                         
  -5  -2  13        121.12        123.95         5.09 o                         
  -4  -2  13        103.21        101.65         2.87 o                         
  -3  -2  13        303.07        302.19         5.89 o                         
  -2  -2  13         49.40         55.25         4.79 o                         
  -1  -2  13         33.20         27.81         3.83 o                         
   0  -2  13          3.77          2.91         1.79 o                         
   1  -2  13        104.10        106.15         3.28 o                         
   2  -2  13        110.41        102.39         4.11 o                         
   3  -2  13         76.49         69.83         2.86 o                         
   4  -2  13         19.12         20.04         2.21 o                         
   5  -2  13         86.34         82.24         3.47 o                         
   6  -2  13         59.18         57.61         2.71 o                         
   7  -2  13         12.36         17.71         2.82 o                         
  -8  -1  13         14.86         12.82         1.62 o                         
  -7  -1  13         19.07         22.02         2.35 o                         
  -6  -1  13        108.17        106.41         4.96 o                         
  -5  -1  13        143.48        134.66         3.27 o                         
  -4  -1  13          7.70          8.92         1.41 o                         
  -3  -1  13        340.41        326.22         7.24 o                         
  -2  -1  13         28.49         27.97         3.83 o                         
  -1  -1  13          3.69          4.04         2.82 o                         
   0  -1  13        362.66        377.36         7.68 o                         
   1  -1  13         78.35         74.58         2.89 o                         
   2  -1  13         70.36         67.24         2.89 o                         
   3  -1  13        416.06        403.96         7.00 o                         
   4  -1  13         27.93         25.29         1.87 o                         
   5  -1  13       2126.32       1995.89        33.56 o                         
   6  -1  13          7.78          9.52         3.35 o                         
   7  -1  13          7.01          7.54         1.82 o                         
  -7   0  13        445.29        377.48         8.38 o                         
  -6   0  13       3992.41       3965.29        26.98 o                         
  -5   0  13        147.73        144.43         3.42 o                         
  -4   0  13        174.11        192.78         4.23 o                         
  -3   0  13         68.64         75.79         3.97 o                         
  -2   0  13          5.53          6.86         1.79 o                         
  -1   0  13         32.55         31.96         3.01 o                         
   0   0  13        372.11        342.04         7.37 o                         
   1   0  13         98.29        110.10         3.70 o                         
   2   0  13       1547.44       1509.36        15.17 o                         
   3   0  13          1.88          1.98         1.36 o                         
   4   0  13         43.20         29.15         1.90 o                         
   5   0  13         67.36         64.81         3.18 o                         
   6   0  13        118.26        123.94         6.91 o                         
   7   0  13          7.65          9.04         2.71 o                         
  -7   1  13         18.90         20.96         2.83 o                         
  -6   1  13        108.71        103.90         3.81 o                         
  -5   1  13        143.67        133.50         3.33 o                         
  -4   1  13          7.48          8.58         1.52 o                         
  -3   1  13        339.92        311.89         7.16 o                         
  -2   1  13         28.36         29.40         2.42 o                         
  -1   1  13          3.66          4.29         1.57 o                         
   0   1  13        361.83        378.10         7.74 o                         
   1   1  13         79.66         76.92         3.25 o                         
   2   1  13         70.16         67.79         3.12 o                         
   3   1  13        416.34        402.99         7.02 o                         
   4   1  13         27.84         25.98         2.10 o                         
   5   1  13       2125.30       1950.68        15.07 o                         
   6   1  13          7.86          8.35         3.19 o                         
   7   1  13          7.03          8.13         1.88 o                         
  -6   2  13        565.17        572.45        10.52 o                         
  -5   2  13        121.38        126.65         3.30 o                         
  -4   2  13        103.79         98.24         2.93 o                         
  -3   2  13        302.96        294.21         5.94 o                         
  -2   2  13         49.41         52.58         2.91 o                         
  -1   2  13         33.27         27.94         1.95 o                         
   0   2  13          3.88          4.10         1.76 o                         
   1   2  13        104.74        103.55         4.53 o                         
   2   2  13        110.02        101.85         3.77 o                         
   3   2  13         75.93         69.79         4.09 o                         
   4   2  13         19.51         20.16         2.34 o                         
   5   2  13         87.13         82.84         3.42 o                         
   6   2  13         59.11         58.78         3.53 o                         
   7   2  13         12.24         16.87         2.12 o                         
  -7   3  13          4.02          3.46         2.50 o                         
  -6   3  13          6.50          9.08         2.02 o                         
  -5   3  13         38.15         33.92         2.89 o                         
  -4   3  13         67.14         67.08         2.34 o                         
  -3   3  13        136.97        128.27         3.59 o                         
  -2   3  13        258.52        249.21         6.84 o                         
  -1   3  13         30.22         29.28         3.19 o                         
   0   3  13        460.46        436.64         7.02 o                         
   1   3  13        324.25        307.07         7.31 o                         
   2   3  13       2018.72       1974.06        18.31 o                         
   3   3  13         45.70         46.73         2.53 o                         
   4   3  13         21.58         21.96         2.22 o                         
   5   3  13         62.89         61.54         2.64 o                         
   6   3  13         88.77        103.81         4.28 o                         
   7   3  13          6.37          6.48         1.71 o                         
  -7   4  13          5.24          7.06         1.89 o                         
  -6   4  13         17.79         16.94         2.59 o                         
  -5   4  13        172.43        164.08         4.97 o                         
  -4   4  13         67.78         67.55         2.91 o                         
  -3   4  13        757.09        728.27         8.34 o                         
  -2   4  13         16.76         17.06         1.88 o                         
  -1   4  13        280.99        272.30         8.72 o                         
   0   4  13         30.33         24.00         2.22 o                         
   1   4  13         31.77         32.58         2.63 o                         
   2   4  13        207.91        186.37         4.25 o                         
   3   4  13        367.10        341.53         6.33 o                         
   4   4  13          0.25          0.46         1.70 o                         
   6   4  13         13.26         14.30         2.98 o                         
   7   4  13        135.52        174.43         4.28 o                         
  -7   5  13         27.63         29.94         3.72 o                         
  -6   5  13         11.27         10.51         2.24 o                         
  -5   5  13         29.03         28.25         2.14 o                         
  -4   5  13        117.69        110.84         3.21 o                         
  -3   5  13        124.65        121.23         3.81 o                         
  -2   5  13         70.03         68.81         2.92 o                         
  -1   5  13         47.92         44.04         3.69 o                         
   0   5  13        199.17        179.77         6.07 o                         
   1   5  13        107.80         96.94         3.82 o                         
   2   5  13        891.40        841.88         9.74 o                         
   3   5  13         45.87         50.16         2.96 o                         
   4   5  13        164.23        153.41         5.88 o                         
   5   5  13         24.63         22.33         3.30 o                         
   6   5  13         10.71         10.57         1.84 o                         
  -7   6  13         21.04         19.25         2.76 o                         
  -6   6  13         21.50         21.33         2.25 o                         
  -5   6  13         29.64         28.07         4.68 o                         
  -4   6  13         31.79         30.27         3.24 o                         
  -3   6  13         53.58         53.55         3.05 o                         
  -2   6  13         65.32         62.64         4.24 o                         
  -1   6  13         21.23         19.46         3.08 o                         
   0   6  13         49.85         47.38         4.94 o                         
   1   6  13         10.65          8.94         1.79 o                         
   2   6  13        720.67        676.93        15.21 o                         
   3   6  13         25.43         26.21         4.84 o                         
   4   6  13         10.40          8.35         2.61 o                         
   5   6  13         20.25         20.95         3.19 o                         
   6   6  13         52.83         53.01         3.56 o                         
  -6   7  13        121.39        120.81         3.76 o                         
  -5   7  13        134.49        142.45         6.38 o                         
  -4   7  13         13.68         11.91         3.51 o                         
  -3   7  13         75.64         73.80         6.06 o                         
  -2   7  13          4.47          4.36         2.50 o                         
  -1   7  13        106.00        105.91         4.62 o                         
   0   7  13         82.20         72.12         3.11 o                         
   1   7  13        237.39        238.79         9.04 o                         
   3   7  13          8.51          8.16         1.93 o                         
   4   7  13          3.44          3.33         1.52 o                         
   5   7  13         53.90         66.78         4.04 o                         
  -5   8  13         16.05         17.76         2.92 o                         
  -4   8  13         11.97         13.08         2.87 o                         
  -3   8  13         19.25         18.13         3.19 o                         
  -2   8  13        153.10        160.84         7.34 o                         
  -1   8  13        107.67        101.11         4.15 o                         
   0   8  13         67.44         63.11         4.84 o                         
   1   8  13         81.34         80.82         5.32 o                         
   2   8  13         25.69         24.14         3.40 o                         
   3   8  13         22.65         19.67         2.39 o                         
   4   8  13        116.89        132.24         5.21 o                         
  -4   9  13         81.36         81.25         4.15 o                         
  -3   9  13         28.51         31.37         3.24 o                         
  -2   9  13          0.19          0.45         1.43 o                         
  -1   9  13         30.48         27.06         3.24 o                         
   0   9  13          2.40          2.45         2.18 o                         
   1   9  13         65.15         65.40         4.15 o                         
   2   9  13         15.71         17.55         2.61 o                         
  -3  -9  14          4.24          3.94         1.43 o                         
  -2  -9  14         48.95         51.84         3.78 o                         
  -1  -9  14         29.60         29.14         2.92 o                         
   0  -9  14         19.24         19.62         2.34 o                         
   1  -9  14         41.88         40.30         3.03 o                         
  -5  -8  14         25.39         27.81         2.98 o                         
  -4  -8  14         53.65         64.89         3.19 o                         
  -3  -8  14        115.30        113.14         4.28 o                         
  -2  -8  14         82.25         86.46         4.04 o                         
  -1  -8  14          6.22          7.24         1.58 o                         
   0  -8  14         76.59         67.13         5.37 o                         
   1  -8  14          0.57          1.30         1.62 o                         
   2  -8  14         17.90         19.04         2.87 o                         
   3  -8  14         18.59         18.56         2.39 o                         
  -6  -7  14         31.16         36.37         3.46 o                         
  -5  -7  14        182.80        191.17         5.45 o                         
  -4  -7  14         13.36         14.25         3.24 o                         
  -3  -7  14         16.18         20.21         3.56 o                         
  -2  -7  14         68.42         59.88         3.41 o                         
  -1  -7  14         71.04         63.49         5.58 o                         
   0  -7  14         36.28         36.84         3.16 o                         
   1  -7  14         11.15          9.57         2.92 o                         
   2  -7  14         12.99         13.14         2.21 o                         
   3  -7  14        174.32        181.59         8.99 o                         
   4  -7  14         36.94         41.37         3.72 o                         
  -7  -6  14        100.06        109.29         4.47 o                         
  -6  -6  14         12.06         12.00         1.52 o                         
  -5  -6  14         14.53         14.81         1.68 o                         
  -3  -6  14         23.55         23.69         2.84 o                         
  -2  -6  14        133.79        132.57         8.22 o                         
  -1  -6  14        218.57        220.13         6.37 o                         
   0  -6  14        233.28        229.09         6.54 o                         
   1  -6  14          4.89          4.00         1.87 o                         
   2  -6  14        807.29        833.25        16.48 o                         
   3  -6  14          1.15          1.12         1.36 o                         
   4  -6  14         61.48         62.57         3.08 o                         
   5  -6  14          9.17          9.52         1.56 o                         
  -7  -5  14         28.81         33.54         2.09 o                         
  -6  -5  14         17.97         19.35         1.79 o                         
  -5  -5  14         28.14         28.59         2.49 o                         
  -4  -5  14        232.84        235.43         5.48 o                         
  -3  -5  14          3.92          4.16         1.95 o                         
  -2  -5  14        154.29        165.63         7.82 o                         
  -1  -5  14        124.88        135.80         7.44 o                         
   0  -5  14         14.04          9.32         2.47 o                         
   1  -5  14        806.78        846.52        12.20 o                         
   2  -5  14         10.22         10.53         1.50 o                         
   3  -5  14          7.02          7.90         1.90 o                         
   4  -5  14        131.25        139.39         4.79 o                         
   5  -5  14         71.03         75.04         3.35 o                         
   6  -5  14        147.73        153.24         6.49 o                         
  -8  -4  14          0.65          0.48         1.97 o                         
  -7  -4  14          0.79          1.07         1.28 o                         
  -6  -4  14         10.45         12.71         3.72 o                         
  -5  -4  14          4.26          4.20         1.47 o                         
  -4  -4  14        148.52        149.33         4.38 o                         
  -3  -4  14        135.34        137.71         3.72 o                         
  -2  -4  14        215.90        230.70         6.45 o                         
  -1  -4  14         62.72         61.13         3.15 o                         
   0  -4  14         87.11         81.25         5.80 o                         
   1  -4  14        128.34        133.17         4.25 o                         
   2  -4  14         20.60         22.88         2.00 o                         
   3  -4  14         27.31         22.94         2.32 o                         
   4  -4  14          3.72          3.34         2.03 o                         
   5  -4  14          8.36         10.83         2.01 o                         
   6  -4  14         11.49         14.02         1.78 o                         
  -8  -3  14          5.34          5.36         1.55 o                         
  -7  -3  14          7.03          7.12         2.87 o                         
  -6  -3  14          3.57          2.85         1.74 o                         
  -5  -3  14         18.62         19.33         2.76 o                         
  -4  -3  14        261.93        269.52         4.21 o                         
  -3  -3  14        301.02        299.58         4.74 o                         
  -2  -3  14        162.59        165.61         5.69 o                         
  -1  -3  14          1.13          2.71         1.90 o                         
   0  -3  14        157.20        169.03         4.61 o                         
   1  -3  14         43.51         40.18         2.22 o                         
   2  -3  14         42.63         40.47         2.41 o                         
   3  -3  14         21.04         24.06         2.16 o                         
   4  -3  14         16.23         17.52         2.12 o                         
   5  -3  14         47.49         44.21         3.34 o                         
   6  -3  14          4.33          9.55         1.48 o                         
   7  -3  14         26.38         31.80         2.87 o                         
  -8  -2  14          0.70          0.69         2.23 o                         
  -7  -2  14        104.04        113.48         4.68 o                         
  -6  -2  14         12.33         10.29         2.39 o                         
  -5  -2  14         43.65         45.29         2.73 o                         
  -4  -2  14        100.03        100.67         3.31 o                         
  -3  -2  14        295.55        304.18         7.54 o                         
  -2  -2  14        125.21        115.63         4.70 o                         
  -1  -2  14        139.22        139.94         8.37 o                         
   0  -2  14         49.20         49.42         3.24 o                         
   1  -2  14        479.72        459.52         6.22 o                         
   2  -2  14        216.37        207.49         7.46 o                         
   3  -2  14         49.70         45.39         2.97 o                         
   4  -2  14        329.32        321.24         6.40 o                         
   5  -2  14         61.96         54.55         5.37 o                         
   6  -2  14         30.37         34.77         3.78 o                         
   7  -2  14         41.72         59.18         3.83 o                         
  -8  -1  14         49.55         46.15         3.78 o                         
  -7  -1  14        162.70        171.85         8.19 o                         
  -6  -1  14        105.31        100.61         4.83 o                         
  -5  -1  14         20.48         21.53         2.26 o                         
  -4  -1  14          5.17          5.21         1.37 o                         
  -3  -1  14        212.37        214.10         4.46 o                         
  -2  -1  14        116.89        109.71         4.58 o                         
  -1  -1  14        347.87        366.46        10.95 o                         
   0  -1  14        156.54        160.09         7.32 o                         
   1  -1  14        105.22        104.17         3.31 o                         
   2  -1  14        137.82        129.93         3.03 o                         
   3  -1  14        101.18         91.45         3.26 o                         
   4  -1  14        218.26        212.62         5.19 o                         
   5  -1  14         26.87         32.62         2.51 o                         
   6  -1  14         20.63         21.92         2.52 o                         
  -8   0  14          1.33          1.75         2.29 o                         
  -7   0  14         49.56         48.65         5.10 o                         
  -6   0  14        943.83        809.69         9.84 o                         
  -5   0  14         28.58         25.50         1.93 o                         
  -4   0  14         16.55         12.52         1.71 o                         
  -3   0  14        188.21        197.67         4.35 o                         
  -2   0  14         59.50         67.41         2.66 o                         
  -1   0  14        189.04        184.60         5.78 o                         
   0   0  14         76.99         77.55         3.32 o                         
   1   0  14         48.65         48.63         2.84 o                         
   2   0  14        132.44        131.17         3.61 o                         
   3   0  14          0.17          0.39         1.43 o                         
   4   0  14       1086.10       1004.86        13.53 o                         
   5   0  14         34.10         32.42         2.53 o                         
   6   0  14         52.84         59.97         2.79 o                         
  -6   1  14        106.13        100.16         3.29 o                         
  -5   1  14         21.18         21.87         1.84 o                         
  -4   1  14          5.15          5.48         1.59 o                         
  -3   1  14        213.81        210.22         4.52 o                         
  -2   1  14        117.12        112.18         3.37 o                         
  -1   1  14        348.42        360.51         6.49 o                         
   0   1  14        156.33        155.94         4.42 o                         
   1   1  14        104.99        106.02         3.71 o                         
   2   1  14        137.89        128.58         4.28 o                         
   3   1  14        100.84         92.31         3.23 o                         
   4   1  14        219.29        214.29         6.45 o                         
   5   1  14         26.87         32.71         2.45 o                         
   6   1  14         20.60         20.57         2.54 o                         
   7   1  14         12.65         15.79         2.66 o                         
  -7   2  14        104.10        104.61         4.55 o                         
  -6   2  14         11.96         11.26         1.88 o                         
  -5   2  14         43.19         43.18         2.41 o                         
  -4   2  14         99.91         95.99         2.99 o                         
  -3   2  14        294.83        290.96         4.69 o                         
  -2   2  14        126.09        119.43         3.43 o                         
  -1   2  14        138.71        134.47         3.52 o                         
   0   2  14         48.80         47.98         3.44 o                         
   1   2  14        480.15        458.65         7.41 o                         
   2   2  14        216.59        214.00         6.70 o                         
   3   2  14         49.18         44.44         2.86 o                         
   4   2  14        328.86        318.79         6.22 o                         
   5   2  14         61.82         55.88         5.42 o                         
   6   2  14         30.43         33.17         2.74 o                         
   7   2  14         41.63         58.24         2.78 o                         
  -7   3  14          7.07          6.00         1.89 o                         
  -6   3  14          3.69          2.83         1.80 o                         
  -5   3  14         18.70         19.54         2.37 o                         
  -4   3  14        261.54        257.57         4.54 o                         
  -3   3  14        301.09        287.08         4.74 o                         
  -2   3  14        164.56        161.50         3.99 o                         
  -1   3  14          1.15          3.18         2.04 o                         
   0   3  14        155.84        165.63         4.72 o                         
   1   3  14         43.53         40.10         3.65 o                         
   2   3  14         42.65         38.13         3.57 o                         
   3   3  14         20.89         23.11         3.19 o                         
   4   3  14         16.65         16.64         1.84 o                         
   5   3  14         47.52         39.77         4.36 o                         
   6   3  14          4.29          9.94         2.82 o                         
   7   3  14         26.60         31.13         2.10 o                         
  -7   4  14          0.77          0.59         1.65 o                         
  -6   4  14         10.50         11.80         4.09 o                         
  -5   4  14          4.32          4.12         1.46 o                         
  -4   4  14        149.17        140.17         3.54 o                         
  -3   4  14        135.82        133.76         3.45 o                         
  -2   4  14        215.23        216.75         4.74 o                         
  -1   4  14         63.09         58.95         3.91 o                         
   0   4  14         87.61         79.26         3.59 o                         
   1   4  14        128.24        128.82         4.35 o                         
   2   4  14         20.25         25.76         4.36 o                         
   3   4  14         26.91         22.82         2.72 o                         
   4   4  14          3.82          3.70         2.26 o                         
   5   4  14          8.29         11.57         2.12 o                         
   6   4  14         11.63         14.89         1.99 o                         
  -7   5  14         29.56         33.34         3.35 o                         
  -6   5  14         17.63         17.60         3.46 o                         
  -5   5  14         27.74         26.03         3.10 o                         
  -4   5  14        232.42        220.51         4.70 o                         
  -3   5  14          3.96          4.07         1.51 o                         
  -2   5  14        156.03        151.95         4.09 o                         
  -1   5  14        124.45        124.57         5.42 o                         
   0   5  14         14.05          7.96         2.67 o                         
   1   5  14        807.03        772.08        11.86 o                         
   2   5  14         10.28          9.34         2.38 o                         
   3   5  14          7.61          8.08         3.03 o                         
   4   5  14        131.07        138.99         6.97 o                         
   5   5  14         70.30         75.66         5.05 o                         
   6   5  14        147.47        164.90         4.11 o                         
  -7   6  14         99.98        104.32         4.57 o                         
  -6   6  14         11.91         11.49         2.87 o                         
  -5   6  14         14.32         13.69         2.14 o                         
  -4   6  14         23.30         21.85         4.41 o                         
  -3   6  14         23.48         22.91         2.25 o                         
  -2   6  14        134.79        125.48         7.02 o                         
  -1   6  14        219.13        204.49         9.01 o                         
   0   6  14        233.65        217.80         8.45 o                         
   1   6  14          4.90          3.21         2.13 o                         
   3   6  14          1.11          0.53         2.50 o                         
   4   6  14         61.21         64.66         4.79 o                         
   5   6  14          9.41         10.53         2.50 o                         
  -5   7  14        182.32        174.16         4.79 o                         
  -4   7  14         13.43         12.95         2.16 o                         
  -3   7  14         16.43         18.61         3.40 o                         
  -2   7  14         68.40         64.07         5.10 o                         
  -1   7  14         69.65         65.72         5.10 o                         
   2   7  14         13.19         12.60         3.03 o                         
   3   7  14        174.95        178.60         7.18 o                         
   4   7  14         37.04         43.18         3.67 o                         
  -5   8  14         25.23         26.11         2.87 o                         
  -4   8  14         53.27         59.26         2.91 o                         
  -3   8  14        114.68        101.98         5.48 o                         
  -1   8  14          5.98          6.06         2.66 o                         
   0   8  14         76.66         65.93         3.33 o                         
   1   8  14          0.61          0.80         2.23 o                         
   2   8  14         17.86         19.25         2.92 o                         
   3   8  14         18.39         17.92         2.61 o                         
  -3   9  14          4.36          3.88         1.86 o                         
  -2   9  14         48.92         51.63         3.62 o                         
  -1   9  14         30.18         32.65         3.08 o                         
   0   9  14         19.75         23.45         2.82 o                         
   1   9  14         41.73         42.17         3.30 o                         
  -4  -8  15          2.05          3.17         1.54 o                         
  -3  -8  15         85.17         90.14         3.55 o                         
  -2  -8  15        289.59        291.70         8.88 o                         
  -1  -8  15         42.08         43.59         2.16 o                         
   0  -8  15        107.77        106.72         4.94 o                         
   1  -8  15          7.07          9.15         2.34 o                         
   2  -8  15          2.35          2.39         1.86 o                         
  -5  -7  15         23.40         25.51         2.42 o                         
  -4  -7  15         74.65         78.91         5.16 o                         
  -3  -7  15         18.91         19.58         2.55 o                         
  -2  -7  15        122.59        118.99         4.31 o                         
  -1  -7  15         14.12         15.14         1.86 o                         
   0  -7  15         12.26         11.43         1.74 o                         
   1  -7  15         84.63         77.38         3.66 o                         
   2  -7  15         23.31         25.26         3.30 o                         
   3  -7  15        151.05        156.64         4.89 o                         
  -6  -6  15        126.04        136.13         4.30 o                         
  -5  -6  15          0.07          0.28         1.35 o                         
  -4  -6  15         51.16         57.53         4.79 o                         
  -3  -6  15         10.52         10.46         2.05 o                         
  -1  -6  15         26.90         26.80         3.00 o                         
   0  -6  15         69.20         73.74         4.05 o                         
   1  -6  15        144.10        141.68         5.26 o                         
   2  -6  15        131.71        136.47         7.74 o                         
   3  -6  15         39.47         44.01         2.91 o                         
   4  -6  15         23.61         23.20         1.98 o                         
  -7  -5  15          1.47          0.81         1.40 o                         
  -6  -5  15         26.78         25.77         2.18 o                         
  -5  -5  15         37.08         36.69         4.41 o                         
  -4  -5  15        118.94        132.99         5.21 o                         
  -3  -5  15         44.20         44.77         2.76 o                         
  -2  -5  15         56.39         55.66         3.73 o                         
  -1  -5  15          9.30          8.34         2.01 o                         
   0  -5  15         15.07         16.25         2.75 o                         
   1  -5  15        850.05        880.24        13.93 o                         
   2  -5  15        350.52        375.75         8.04 o                         
   3  -5  15         42.73         39.51         3.78 o                         
   4  -5  15         16.95         17.99         2.13 o                         
   5  -5  15         57.72         57.17         2.70 o                         
  -7  -4  15         16.42         16.80         1.81 o                         
  -6  -4  15         16.81         16.15         2.07 o                         
  -5  -4  15         33.61         31.26         2.49 o                         
  -4  -4  15         47.07         47.49         2.23 o                         
  -3  -4  15        145.51        151.33         5.41 o                         
  -2  -4  15          3.95          4.30         2.22 o                         
  -1  -4  15        144.24        153.75         7.98 o                         
   0  -4  15         34.34         33.87         4.04 o                         
   1  -4  15        842.02        856.37        12.31 o                         
   2  -4  15         35.81         34.77         1.98 o                         
   3  -4  15         11.38         10.32         2.54 o                         
   4  -4  15         17.23         19.98         2.41 o                         
   5  -4  15         49.75         53.90         2.43 o                         
   6  -4  15          3.78          4.73         1.91 o                         
  -8  -3  15          6.06          6.86         2.29 o                         
  -7  -3  15         81.11         79.81         5.69 o                         
  -6  -3  15         15.08         11.49         3.72 o                         
  -5  -3  15         87.46         82.80         3.66 o                         
  -4  -3  15         45.20         47.04         2.73 o                         
  -3  -3  15        208.97        208.44         4.08 o                         
  -2  -3  15         52.81         53.51         3.08 o                         
  -1  -3  15         19.06         19.71         2.20 o                         
   0  -3  15         14.41         17.15         2.22 o                         
   1  -3  15        108.29        127.04         3.54 o                         
   2  -3  15        656.78        707.53        10.90 o                         
   3  -3  15         48.65         48.18         2.81 o                         
   4  -3  15         18.68         17.81         3.83 o                         
   5  -3  15          2.07          3.69         1.50 o                         
   6  -3  15         65.92         98.31         4.89 o                         
  -8  -2  15         29.16         24.97         1.99 o                         
  -7  -2  15        175.33        157.20         4.29 o                         
  -6  -2  15         26.94         22.59         2.37 o                         
  -5  -2  15        110.35        109.32         3.46 o                         
  -4  -2  15          7.39          8.01         1.83 o                         
  -3  -2  15        196.88        196.91         3.95 o                         
  -2  -2  15         48.10         47.39         2.48 o                         
  -1  -2  15         90.37         96.72         4.71 o                         
   0  -2  15         71.64         67.26         3.20 o                         
   1  -2  15         16.51         14.89         1.61 o                         
   2  -2  15         70.01         68.10         2.91 o                         
   3  -2  15         80.50         84.38         3.57 o                         
   4  -2  15          1.94          2.71         2.10 o                         
   5  -2  15         50.87         56.98         2.73 o                         
   6  -2  15          1.12          0.40         1.45 o                         
  -7  -1  15          0.25          0.23         1.61 o                         
  -6  -1  15        168.15        145.59         4.55 o                         
  -5  -1  15         55.22         51.69         2.99 o                         
  -4  -1  15         70.21         71.84         2.64 o                         
  -3  -1  15        417.69        410.37         7.18 o                         
  -2  -1  15          8.82          8.10         1.97 o                         
  -1  -1  15        463.40        462.44         7.38 o                         
   0  -1  15          0.13          0.41         1.16 o                         
   1  -1  15         15.31         14.96         1.81 o                         
   2  -1  15        134.37        132.64         4.22 o                         
   3  -1  15         95.56         99.34         4.93 o                         
   4  -1  15        182.83        180.57         5.79 o                         
   5  -1  15          8.16          9.70         2.29 o                         
   6  -1  15          2.24          2.74         1.72 o                         
  -8   0  15          1.41          2.29         2.13 o                         
  -7   0  15          4.25          3.17         1.51 o                         
  -6   0  15        506.67        490.64         7.86 o                         
  -5   0  15        321.51        298.14         5.42 o                         
  -4   0  15         55.70         56.80         2.40 o                         
  -3   0  15        200.37        191.13         4.42 o                         
  -2   0  15         91.17         85.12         3.53 o                         
  -1   0  15         73.21         74.63         2.80 o                         
   0   0  15         20.77         16.59         1.62 o                         
   1   0  15          6.03          6.92         1.60 o                         
   2   0  15        304.73        298.23         5.40 o                         
   3   0  15         10.56          9.84         2.06 o                         
   4   0  15          0.20          0.17         1.59 o                         
   5   0  15          0.82          0.27         2.92 o                         
   6   0  15          8.26          9.66         1.97 o                         
  -8   1  15          8.12          6.91         2.07 o                         
  -7   1  15          0.24          0.36         1.95 o                         
  -6   1  15        167.73        146.84         4.49 o                         
  -5   1  15         55.28         50.06         2.57 o                         
  -4   1  15         69.80         71.22         2.69 o                         
  -3   1  15        417.27        403.76         5.63 o                         
  -2   1  15          8.78          8.90         1.54 o                         
  -1   1  15        463.00        474.97         6.47 o                         
   0   1  15          0.10          0.21         1.47 o                         
   1   1  15         15.64         16.07         2.13 o                         
   2   1  15        134.47        128.89         4.36 o                         
   3   1  15         95.65         99.69         4.61 o                         
   4   1  15        183.23        170.34         5.90 o                         
   5   1  15          8.17          9.61         1.86 o                         
   6   1  15          2.20          2.82         2.45 o                         
  -7   2  15        174.93        146.12         6.43 o                         
  -6   2  15         26.88         22.52         3.14 o                         
  -5   2  15        112.11        107.42         3.10 o                         
  -4   2  15          7.11          6.65         1.66 o                         
  -3   2  15        197.53        195.75         3.63 o                         
  -2   2  15         47.31         44.90         2.02 o                         
  -1   2  15         89.73         93.34         2.81 o                         
   0   2  15         71.85         66.97         2.90 o                         
   1   2  15         16.40         14.90         2.99 o                         
   2   2  15         69.58         67.45         4.33 o                         
   3   2  15         80.43         82.84         4.32 o                         
   4   2  15          1.91          3.44         1.70 o                         
   5   2  15         50.82         59.95         3.48 o                         
   6   2  15          1.08          0.37         2.23 o                         
  -7   3  15         81.41         77.02         3.47 o                         
  -5   3  15         87.23         80.75         3.65 o                         
  -4   3  15         45.12         46.31         2.53 o                         
  -3   3  15        208.93        198.12         4.61 o                         
  -2   3  15         53.00         52.44         2.39 o                         
  -1   3  15         18.96         18.60         1.95 o                         
   0   3  15         14.07         16.16         2.57 o                         
   1   3  15        108.52        121.04         4.30 o                         
   2   3  15        655.98        642.15        11.01 o                         
   3   3  15         48.52         46.45         3.43 o                         
   5   3  15          2.00          3.58         1.91 o                         
   6   3  15         65.88         97.23         3.57 o                         
  -7   4  15         16.38         16.38         2.71 o                         
  -5   4  15         33.66         28.59         2.58 o                         
  -4   4  15         47.77         47.07         2.52 o                         
  -3   4  15        145.62        140.89         3.53 o                         
  -2   4  15          4.11          4.21         1.66 o                         
  -1   4  15        144.25        141.00         5.34 o                         
   0   4  15         34.55         32.01         3.52 o                         
   1   4  15        842.29        799.19        12.29 o                         
   2   4  15         35.65         33.61         3.06 o                         
   3   4  15         10.87         10.06         2.13 o                         
   5   4  15         49.97         55.40         4.20 o                         
   6   4  15          3.71          4.79         1.45 o                         
  -7   5  15          1.53          1.01         1.86 o                         
  -6   5  15         26.74         24.25         3.51 o                         
  -5   5  15         37.31         34.48         2.30 o                         
  -4   5  15        118.43        122.09         4.25 o                         
  -3   5  15         43.80         41.90         2.41 o                         
  -2   5  15         56.94         52.91         3.06 o                         
  -1   5  15          8.92          7.42         2.16 o                         
   0   5  15         14.76         15.44         2.62 o                         
   1   5  15        848.66        858.03        32.12 o                         
   2   5  15        350.65        346.29         7.63 o                         
   3   5  15         43.84         37.17         4.04 o                         
   4   5  15         16.91         18.61         3.30 o                         
   5   5  15         57.98         61.41         4.25 o                         
  -6   6  15        124.98        128.09         5.85 o                         
  -5   6  15          0.07          0.18         1.54 o                         
  -4   6  15         52.19         56.22         3.37 o                         
  -3   6  15         10.42          9.68         3.93 o                         
  -2   6  15         91.19         83.59         5.96 o                         
  -1   6  15         27.05         28.32         2.93 o                         
   0   6  15         69.54         72.15         5.48 o                         
   1   6  15        144.71        133.41         6.70 o                         
   2   6  15        131.39        126.55         6.54 o                         
   3   6  15         39.20         41.79         4.09 o                         
   4   6  15         22.94         23.98         3.14 o                         
  -5   7  15         23.51         22.37         1.98 o                         
  -4   7  15         74.83         70.74         3.83 o                         
  -3   7  15         19.20         18.23         2.29 o                         
  -2   7  15        122.31        119.63         4.45 o                         
  -1   7  15         14.06         13.64         2.26 o                         
   0   7  15         12.35         10.97         2.18 o                         
   1   7  15         84.35         76.62         5.10 o                         
   2   7  15         23.39         24.41         3.30 o                         
   3   7  15        150.99        155.37         6.17 o                         
  -4   8  15          2.09          2.87         1.86 o                         
  -3   8  15         85.64         84.01         4.63 o                         
  -2   8  15        290.07        277.71         8.29 o                         
  -1   8  15         41.82         43.49         3.88 o                         
   0   8  15        107.52        102.62         5.21 o                         
   1   8  15          7.02         10.10         2.45 o                         
   2   8  15          2.32          2.87         1.97 o                         
  -3  -8  16         47.06         47.16         3.62 o                         
  -1  -8  16         14.82         16.80         2.34 o                         
   0  -8  16        121.29        118.31         4.73 o                         
   1  -8  16         14.80         14.83         2.23 o                         
  -5  -7  16        135.84        149.65         4.11 o                         
  -4  -7  16         18.08         20.27         2.15 o                         
  -3  -7  16          7.36          8.62         2.07 o                         
  -2  -7  16         16.72         14.87         1.99 o                         
  -1  -7  16         14.09         14.32         1.74 o                         
   0  -7  16         27.73         26.68         2.44 o                         
   1  -7  16          8.42          8.56         2.55 o                         
   2  -7  16         42.50         51.47         3.83 o                         
   3  -7  16         13.61         13.21         1.64 o                         
  -6  -6  16        187.49        223.19         4.91 o                         
  -5  -6  16         11.12         12.34         1.99 o                         
  -4  -6  16         28.45         31.80         3.88 o                         
  -3  -6  16          0.49          0.47         1.91 o                         
  -2  -6  16          5.83          5.64         1.88 o                         
  -1  -6  16         17.37         16.49         2.46 o                         
   0  -6  16        152.49        158.98         5.15 o                         
   1  -6  16        169.37        178.76         7.60 o                         
   2  -6  16        249.91        251.61         8.93 o                         
   3  -6  16          7.14         10.31         1.90 o                         
   4  -6  16         73.06         80.24         4.41 o                         
  -6  -5  16          0.98          2.61         2.50 o                         
  -5  -5  16        155.87        167.57         4.39 o                         
  -4  -5  16         29.75         30.35         2.42 o                         
  -3  -5  16         10.23         11.59         3.62 o                         
  -2  -5  16          5.32          6.27         2.92 o                         
  -1  -5  16         20.58         21.05         2.34 o                         
   0  -5  16        519.28        555.70         9.81 o                         
   1  -5  16        153.65        157.18         7.92 o                         
   2  -5  16         44.21         43.77         3.23 o                         
   3  -5  16        145.18        135.61         4.34 o                         
   4  -5  16         91.84         96.85         3.39 o                         
  -7  -4  16          5.75          8.90         1.71 o                         
  -6  -4  16        147.57        159.16         5.14 o                         
  -5  -4  16         80.50         84.55         4.21 o                         
  -4  -4  16         19.25         19.64         1.91 o                         
  -3  -4  16         45.82         48.25         2.86 o                         
  -2  -4  16          4.81          5.20         1.94 o                         
  -1  -4  16         51.44         50.82         2.98 o                         
   0  -4  16        127.87        138.78         5.41 o                         
   1  -4  16       1568.77       1713.68        17.67 o                         
   2  -4  16        279.03        268.53         5.77 o                         
   3  -4  16          0.44          0.46         1.72 o                         
   4  -4  16         18.41         21.65         2.25 o                         
   5  -4  16          4.55          5.26         1.44 o                         
  -7  -3  16         94.70        100.73         4.04 o                         
  -6  -3  16         15.87         12.98         1.91 o                         
  -5  -3  16         11.77         12.45         2.44 o                         
  -4  -3  16          9.61         11.77         1.53 o                         
  -3  -3  16          7.83          8.16         1.66 o
[truncated: 50,869 more chars]
